# Supplementary material for: On the influence of low-level visual features in film classification
Source: PLoS One. 2019 Feb 22;14(2):e0211406. doi: 10.1371/journal.pone.0211406 (PMC6386315; doi:10.1371/journal.pone.0211406)
Supplement: S2 File — (CSV) [file pone.0211406.s002.csv]

	Unnamed: 0	pelis_paper	ID_FAUS	Title	Youtube_Links	Year	Genre	IMDB	BWR	LUM	LUV	SAT	CRV	ENM	ASL	VSL	MSL	VTL	ACL	VCL	SCR	VSC	FAR	DIR	CMI	CMC	IMI	IMC	CIV	CMV	IIV	ICV	N_Cuts	FPS	bit_rate_(kb/s)	Duration	Cut_Duration	MFCSS_1	MFCSS_2	MFCSS_3	MFCSS_4	MFCSS_5	MFCSS_6	MFCSS_7	MFCSS_8	MFCSS_9	MFCSS_10	MFCSS_11	MFCSS_12
0	0	0	16	Casino		1995	Crime,Drama	tt0112641	0.14285699999999998	0.8942180000000001	0.327544	0.40133	12.488509	1.405568	2.468864	1.4913530000000002	2.002	153.069583	8.503866	25.509447	3.4444440000000003	896.2914949999999	0.013066	0.019599000000000002	627.708727	2.5975189999999997	1956.8847309999999		313511.664556	19.295579	2991068.996164		61	23.98	532	153.09	2.5096721311000003	-278.4306086653	169.0644951043	-29.108308798699998	25.432755973499997	6.9681433336000005	2.8207680298000004	4.5146727107	-4.5322124692	2.0667491738	-1.5482241788	-1.5298928378	-2.6030713353
1	1	1	47	Seven	https://www.youtube.com/watch?v=znmZoVkCjpI	1995	Crime,Drama	tt0113657	0.064935	0.27828600000000003	0.056195	0.749821	4.502119	0.82214	2.196129	1.7129900000000002	1.8	136.16	7.564444	16.674469000000002	3.4444440000000003	961.6556929999999	0.0	0.0	700.977839	1.266572	4570.428487		557745.156292	2.560047	18762638.508933		61	25.0	775	136.16	2.2321311475	-393.738172605	164.1218482182	-11.7832195942	48.576875946499996	5.4712233377	12.3421477691	6.1075707525	1.395913556	7.338980508	-0.7682614306000001	1.6717967463999999	-0.07006207490000001
2	2	2	50	Usual Suspects The	https://www.youtube.com/watch?v=oiXdPolca5w	1995	Crime,Mystery,Thriller	tt0114814	0.012987	0.364471	0.051974	0.684024	5.877382	0.929767	2.531037	2.8553439999999997	1.7934580000000002	144.269122	8.014951	27.554495000000003	3.166667	812.618827	0.0	0.0069310000000000005	1143.380668	1.859054	3225.273025		1503449.830901	3.8368480000000003	6260517.917068		56	23.98	823	144.29	2.5766071429	-215.54248547240002	161.6607020098	-51.3962374817	44.299539660600004	1.2214893455	4.4236851495	11.4752049881	-5.2234668025	7.1917063925999996	-2.8304380241000002	0.19510293609999999	0.2530860527
3	3	3	105	Bridges of Madison County The	https://www.youtube.com/watch?v=Up-oN4NtvbM	1995	Drama,Romance	tt0112579	0.06451599999999999	0.43382299999999996	0.158279	0.9837370000000001	5.19016	1.015893	8.145638	6.310681	4.629625	81.456378	27.152126000000003	449.94023	3.333333	4.629630000000001	0.012277	0.012277	707.094077	1.3626559999999999	1720.013395		359784.477572	3.069429	1478518.1405		9	23.98	916	81.48	9.053333333300001	-315.4839421334	157.60746963309998	2.0728072561	42.7442789377	17.8133863676	9.0891873184	14.2906956996	1.2409289713	-0.8006530538	3.8604988535	2.2746152249000002	-3.5188477347000005
4	4	4	111	Taxi Driver	https://www.youtube.com/watch?v=UUxD4-dEzn0	1976	Comedy,Crime	tt0074094	0.0	0.396235	0.10961099999999999	1.031561	3.7704940000000002	0.9465629999999999	3.5805	3.987971	2.2939580000000004	186.18599999999998	13.299000000000001	143.661361	3.714286	517.116618	0.005371	0.010742	499.867412	2.2045310000000002	2388.891734		417938.03873200004	12.029697	2826681.011038		51	23.98	1913	186.2	3.6509803922	-357.5657844446	164.03549912719998	-34.230531681900004	34.010174598	2.909474069	7.0059553787999995	3.5921670622	-7.2723988386	2.1710940514	-4.5678111619	0.2130019632	-3.0990368125
5	5	5	138	Neon Bible The	https://www.youtube.com/watch?v=JNM_W-NER1I	1995	Drama	tt0113952	0.0	0.446876	0.000167	1.259961	3.928726	1.2645549999999999	33.145833	4.3643220000000005	33.5	132.583333	132.583333	0.0	4.0	0.0	0.0	0.007542	4.388528	0.033289	60.243418000000005		16.809362	0.000375	627.115866		3	24.0	473	132.61	44.2033333333	-338.00029705779997	183.5150163932	-17.018782627100002	5.5759125397	9.8049568876	4.0477732888	1.1285960641	-1.4256294104	0.3162423888	-8.4688329401	-5.307987167099999	-2.617812792
6	6	6	190	Safe	https://www.youtube.com/watch?v=gU-wjVD_58c	1995	Crime,Drama	tt0114323	0.14285699999999998	0.40375300000000003	0.183944	0.44941800000000004	5.969622	0.914082	2.027139	1.048366	1.7100419999999998	147.981167	6.165882	5.715068	3.041667	1423.963469	0.013515000000000001	0.0	2207.484473	5.132592	7284.238829000001		4575712.069011	21.080509	23071887.624621		72	23.98	1292	148.0	2.0555555556	-248.1689834762	129.56217622559998	-8.1544851192	35.0736064204	0.7916044348000001	22.364880661999997	-1.0199094873999999	12.717138076	2.1835561103	7.9373436889999995	1.7338482822999999	6.1661734569
7	7	7	194	Smoke	https://www.youtube.com/watch?v=uem9TbvQpFk	1995	Crime,Drama	tt0114478	0.018519	0.55472	0.187364	0.23934899999999998	4.490632	1.084629	2.809227	1.8154810000000001	1.974	123.60600000000001	10.3005	24.196825	3.666667	458.018519	0.0	0.024271	557.627549	0.9977950000000001	1998.3770600000003		289359.348549	4.211717	2948150.198624		43	23.81	1248	123.62	2.8748837208999998	-263.6370789757	142.6745803307	-34.9544462096	46.27668579	-16.040954757799998	21.7488063681	-18.3328333953	5.9537504685	-3.9387844097	-4.3013744243000005	-2.5294740637	-6.5418164522
8	8	8	215	Before Sunrise	https://www.youtube.com/watch?v=25v7N34d5HE	1995	Drama,Romance	tt0112471	0.018519	0.562805	0.143764	1.186717	7.835283	1.141091	3.110399	1.6239649999999999	2.8361669999999997	99.532767	12.441596	32.345271000000004	4.0	170.0	0.0	0.0	367.003597	2.606177	1174.143427		365252.034226	56.288072	1990256.0761799999		31	29.97	470	99.64	3.2141935484	-295.84439968830003	153.6216694538	-40.5849131013	40.515841536399996	-10.797532046199999	14.0220364277	-8.5554422038	-4.7366210881	-0.26983438449999997	-2.5192770513	0.6061854735	-6.890218291
9	9	9	235	Ed Wood	https://www.youtube.com/watch?v=CawVaHxWvnA	1994	Biography,Comedy,Drama	tt0109707	0.9870129999999999	0.418562	0.164076	0.031188999999999998	7.653955000000001	0.929773	2.2841	1.204418	1.9185830000000001	125.6255	7.851594	19.405832999999998	3.4375	870.999756	0.0	0.0	352.961184	0.756261	1228.1312699999999		126239.901045	0.936591	1029198.639081		54	23.98	437	126.13	2.3357407407	-247.45583690689998	173.259189731	-37.8014436973	29.8526124975	3.3877594759	-3.3406662416	9.0933547283	-15.3386871162	3.6419729428	-5.385266036699999	-8.7396990377	2.5611063184000002
10	10	10	348	Bullets Over Broadway	https://www.youtube.com/watch?v=5RPuaGSB2QQ	1994	Comedy,Crime	tt0109348	0.018519	0.53677	0.17616300000000001	1.538901	5.431103	1.170293	2.9097049999999998	1.348467	2.75275	110.56879199999999	9.214066	26.744224	3.166667	302.914352	0.0	0.018088	419.110949	0.323909	866.5593029999999		247554.59790300002	0.155084	346208.453365		37	23.98	365	110.62	2.9897297297000005	-223.9361762342	190.14603668459998	-47.007172909	12.310044908499998	2.9873594143	-13.9248348954	-5.492619750499999	-8.8202260097	-6.783871384299999	-8.1167857831	-7.0101494852999995	-5.2091324915
11	11	11	357	Four Weddings and a Funeral		1994	Comedy,Drama,Romance	tt0109831	0.148148	0.987434	0.282939	0.37992800000000004	9.036881	1.632759	3.232396	2.2799810000000003	2.2939580000000004	122.831042	12.283104	29.830492	3.8	261.056	0.008140999999999999	0.0	426.82947	1.075891	1511.457998		140759.912518	3.311116	943428.7559440001		37	23.98	491	122.83	3.3197297297	-359.209343138	152.7720936801	-22.715306833400003	31.366815505	-1.0065823043000002	6.2614689283	0.4045556114	-5.650794253200001	1.7737661401	-8.0567007663	-1.4147667981	-3.5423682053
12	12	12	367	Mask The	https://www.youtube.com/watch?v=hOqVRwGVUkA	1994	Comedy, Fantasy	tt0110475	0.0	0.427824	0.058865999999999995	1.171381	5.59213	1.1019780000000001	2.631783	1.0136319999999999	2.416667	113.16666699999999	8.705128	8.432547999999999	3.307692	456.51934500000004	0.0	0.0	275.240304	0.655754	1458.402868		133092.50635	1.408368	1585255.7087659999		42	24.0	376	113.22	2.6957142857	-293.1238616241	143.0797249003	-38.7782615801	35.6973821082	-2.5537723543	7.9964708133	0.8486994023000001	0.8475585816	5.6932105474	0.6045495137	4.0190898847000005	0.6653023245
13	13	13	412	Age of Innocence The	https://www.youtube.com/watch?v=K0bENHsyGPg	1993	Drama,Romance	tt0106226	0.0	0.44477700000000003	0.18933699999999998	1.40862	3.930251	1.0127709999999999	2.522909	1.358049	2.08	138.76	8.162353	20.510959	3.2352939999999997	707.6057400000001	0.0	0.04324	320.755927	0.8888299999999999	970.250799		162601.500399	4.144253	749010.163406		54	25.0	530	138.86	2.5714814815	-273.8840574932	157.6667090118	-32.2782878534	38.1815413797	-3.4824840816000004	8.1504567038	-4.7257788756	-2.9457080144	-2.6519314422	-6.6217863423	-0.40173760700000005	-2.3169938334
14	14	14	441	Dazed and Confused		1993	Comedy	tt0106677	0.166667	0.540384	0.13688	0.47992799999999997	8.96603	1.200915	2.429932	1.6614240000000002	1.8666669999999999	119.066667	6.266667	19.11345	2.5789470000000003	591.4228019999999	0.0	0.008399	273.338592	0.769454	1186.254389		74711.549715	1.587705	1000862.4615780001		48	30.0	434	119.07	2.480625	-168.5299402915	150.4378823452	-54.5665269482	46.6952964831	-4.5117339303	10.2957506175	-5.964752990599999	-1.5388046663	-1.0041116917	-0.0766904236	-1.8894277267	-2.3864552609
15	15	15	459	Getaway The	https://www.youtube.com/watch?v=ZOX6-Rw5PWc	1994	Horror, Mystery, Sci-Fi	tt0109890	0.0	0.343316	0.07184600000000001	0.16780499999999998	6.606843	0.888149	2.5705259999999996	2.131759	1.84	97.68	8.88	19.331782	3.4545449999999995	309.460556	0.0	0.0	594.796336	1.857075	2277.642257		285682.00554499996	4.283551	3874434.485386		37	25.0	350	97.73	2.6413513514	-94.3978259038	181.7904844266	-58.40747918180001	41.5754183432	3.72293346	1.5603010247	-2.3706328637	-0.7512337956999999	1.7902390416999998	-11.3574797825	3.6253821557999997	-8.859622852200001
16	16	16	480	Jurassic Park	https://www.youtube.com/watch?v=lc0UehYemQA	1993	Adventure,Sci-Fi,Thriller	tt0107290	0.01	0.8905270000000001	0.272518	0.383601	6.2151559999999995	1.356175	2.0967919999999998	0.796402	1.8351669999999998	207.582367	7.158013	10.052211	3.413793	2534.047603	0.004817	0.0	1588.363749	5.101331	4557.652784000001		3462313.587614	36.307557	15283185.010576999		98	23.98	1096	207.59	2.1182653061	-187.0909679864	147.1981761608	-24.436678738	41.0976658125	0.487252095	14.3701790621	2.5314899892	2.5289049733	3.4813303454000004	-0.2346442212	3.6634322549	0.8377923881
17	17	17	539	Sleepless in Seattle	https://www.youtube.com/watch?v=-Lj2U-cmyek	1993	Comedy,Drama,Romance	tt0108160	0.055555999999999994	0.536959	0.145596	0.328853	5.204779	1.156976	3.036196	1.844814	2.669333	148.773625	9.918242	15.641699	3.266667	583.6441480000001	0.0	0.0	312.450119	0.9172469999999999	1343.1014619999999		179855.22328399998	2.688454	1592039.340234		48	23.98	1479	148.79	3.0997916667000003	-348.1355136249	197.8726479564	-18.6277732806	12.450897455	21.1726440425	-3.896960565	-0.1678819834	0.4099344729	-9.078803462	-1.4946467871	-1.9284936263999999	-7.3026259639
18	18	18	541	Blade Runner		1982	Sci-Fi,Thriller	tt0083658	0.148148	0.361256	0.042935	0.731947	5.884669000000001	0.961002	4.17725	2.84585	3.628625	217.217	18.101417	86.523482	4.3333330000000005	625.37963	0.004604	0.009207	338.291628	1.2450940000000001	1577.5454029999999		107293.92606499999	2.401609	1796203.811721		51	23.98	394	217.22	4.2592156863	-363.0146658676	175.53369678090002	-31.7536562236	25.3452533831	9.1088775124	7.6018721511	-2.7841831275	0.1867937342	3.7040312508999995	-5.3137696274	1.4416430994	-3.2796757207
19	19	19	593	Silence of the Lambs The	https://www.youtube.com/watch?v=W6Mm8Sbe__o	1991	Crime,Drama,Thriller	tt0102926	0.037037	0.504528	0.107064	0.41515100000000005	7.238836999999999	1.05326	2.573007	1.5453940000000002	2.1688330000000002	108.06628899999998	10.806629	23.02913	4.2	372.176	0.009254	0.0	1056.224749	2.757319	3607.169632		704854.499873	8.997330999999999	6347027.66642		41	23.98	1141	108.09	2.6363414634	-365.3844788943	164.1939345697	-37.1302900844	49.5419904597	10.1148453382	6.9610090825	19.659722763599998	-1.3656423981999999	10.1269211804	4.0991170118	1.5572179294	3.2718076864
20	20	20	597	Pretty Woman	https://www.youtube.com/watch?v=Wzii8IuL8lk	1990	Comedy,Romance	tt0100405	0.296296	0.5109279999999999	0.226933	0.49468900000000005	5.381949	0.960311	1.9694669999999999	0.9700610000000001	1.668333	78.7787	6.5648919999999995	16.112199	3.333333	361.26851899999997	0.012694	0.012694	741.0746849999999	0.8726799999999999	1638.241391		591215.2879720001	1.540594	1237780.438003		39	29.97	418	78.83	2.0212820513	-210.84645656650002	122.8141853838	-39.606481771	57.740338610500004	-15.1058656409	17.6928772804	-8.1303143567	3.8419841252999998	5.5394302239	-6.6336947914	6.3726602166	-7.2039398247
21	21	21	608	Fargo		1996	Crime, Drama, Thriller	tt0116282	0.092593	1.193382	0.8456530000000001	0.544366	10.396921	1.462324	2.202672	1.1927510000000001	1.7934580000000002	116.741625	7.296352000000001	8.753477	3.3125	666.419678	0.0	0.0	835.313617	1.121225	1964.339681		1288241.262498	4.693493	3396693.818386		52	23.98	477	116.75	2.2451923077	-316.6562243075	163.666449705	-12.930427655099999	15.711756104100001	2.326089815	2.7110004042	-0.6587309389	-4.9967097597	-1.8475763988999998	-5.5656774299	-2.6522574396	-3.6676905088
22	22	22	645	Nelly & Monsieur Arnaud	https://www.youtube.com/watch?v=xAdt83eeuDY	1995	Drama	tt0113947	0.555556	0.40968999999999994	0.21185700000000002	0.265865	4.650265	0.7985979999999999	2.8412900000000003	1.111464	2.96	88.08	9.786667	9.351467	3.4444440000000003	148.508916	0.011353	0.0	323.254236	1.546334	1274.333869		200298.29096800002	14.375606	2887080.371792		30	25.0	472	88.19	2.9396666667	-264.30602044529996	175.1540386629	-34.4246081202	31.723467979499997	1.1986713915	-6.2365768763	0.5464367471	-11.694613215	-0.6243429315	-6.600047615199999	-5.2395100919	-5.2686693157999995
23	23	23	702	Faces	https://www.youtube.com/watch?v=l_53iJ6JF68	1968	Drama	tt0201917	1.0	1.011267	0.269131	0.0	12.885418	1.516622	2.387869	2.31413	1.7684330000000001	148.0479	7.791995	34.781432	3.2631580000000002	1062.511591	0.013509	0.006755	1402.184745	5.474345	6413.316427000001		1641482.592747	20.965639000000003	17444712.04544		61	29.97	1808	148.05	2.4270491803	-375.38353482379995	173.49637000639999	-15.9822327166	7.596700273400001	20.926885426	-4.5821407283	-3.286679383	-7.3445158818	-10.105327324600001	-7.6000045204	-9.0406702569	-10.6990599786
24	24	24	733	Rock The	https://www.youtube.com/watch?v=313n0wga2xo	1996	Action, Adventure, Thriller	tt0115734	0.09	0.32025	0.197972	0.791983	4.159346	0.697479	2.172513	1.1817799999999998	1.719614	173.801	6.437074	18.954039	2.9629630000000002	1840.4718280000002	0.023015	0.005754	1906.2122010000003	3.25579	5706.408199		2906319.019991	9.511431	22266563.558411		79	25.01	1309	173.8	2.2	-257.9157597007	142.4933612751	-20.5538381057	30.7096720483	1.626177283	10.019324702999999	3.3469735945999997	4.1152647062	2.2351644696	2.9607509174	1.5362771733	3.3686026789
25	25	25	778	Trainspotting	https://www.youtube.com/watch?v=8LuxOYIpu-I	1996	Drama	tt0117951	0.11111099999999999	0.700972	0.472991	0.706603	6.419707	1.050331	2.253886	1.0695620000000001	1.8351669999999998	114.948167	7.184260000000001	6.47093	3.1875	531.462646	0.0	0.0087	1313.817023	1.9772290000000001	3207.794573		2172578.6884580003	8.399372999999999	5616438.642297		50	23.98	1108	114.96	2.2992	-300.8755253999	123.4469615451	-23.418229946700002	39.7388536719	-5.2169651703	17.4686433852	-0.13823165839999998	3.6518892239999996	2.0803799972999997	1.9839041544999998	0.9588979819	-0.2845827163
26	26	26	841	Eyes Without a Face	https://www.youtube.com/watch?v=CEjrg-L8lvs	1959	Drama, Horror	tt0053459	0.8888889999999999	0.48863500000000004	0.20965100000000003	0.075373	4.392658	0.997008	4.98963	3.080739	4.433333	224.533333	17.271795	72.450572	3.4615379999999996	418.57533	0.0	0.004454	67.14022299999999	0.43013500000000005	479.441109		7172.829164	2.134319	921906.2720620001		44	30.0	365	224.68	5.1063636364	-288.5554074854	159.4769541863	-33.8052451573	26.0663475415	10.5564977524	3.3957646024	-5.0636610248	6.378007626900001	-9.4245525528	1.1510974537	0.5225313369	-3.9199379191
27	27	27	858	Godfather The	https://www.youtube.com/watch?v=sY1S34973zA	1972	Crime, Drama	tt0068202	0.38709699999999997	0.336392	0.090166	0.333967	4.802347	0.772008	3.7696	1.9546299999999999	3.52	94.24	13.462857000000001	31.971591999999998	3.571429	99.76967900000001	0.095501	0.042445	414.83835	1.413332	1761.546157		365982.109762	5.601999	1868859.049743		24	25.0	668	94.25	3.9270833332999997	-237.3050820014	126.1004779304	-6.1438321862	29.5522911297	13.871347157899999	4.4020858696	5.5824508499	1.6278549165	1.7223590413	-3.0929039013	-3.3817865558999998	-1.2853801985
28	28	28	894	Liebelei	https://www.youtube.com/watch?v=zn43TgHKx3A	1933	Drama, Romance	tt0024252	1.0	0.070904	0.000245	9.300000000000001e-05	1.852043	0.259981	7.96	5.760694	6.88	47.76	23.88	143.0416	3.0	0.0	0.020938	0.020938	30.803997999999996	0.01796	25.586959	5.491716	2628.3909670000003	0.0016129999999999999	608.6039900000001	68.83404499999999	5	25.0	233	47.81	9.562000000000001	-484.01539630559995	149.61925963139998	6.9028484917999995	-12.6842987601	-0.3899661024	-12.5303260323	-16.9093657538	-18.7891227554	-19.8055913394	-14.1946476313	-12.1327935132	-10.176239304700001
29	29	29	903	Vertigo	https://www.youtube.com/watch?v=Z5jvQwwHQNY	1958	Mystery, Romance, Thriller	tt0052357	0.032257999999999995	1.068848	0.454636	0.5523520000000001	13.129303	1.63985	5.722383	4.30652	4.462791999999999	171.6715	28.611917	216.66068199999998	5.0	53.0	0.0	0.0	387.57793	0.845255	2327.508132		236099.95039	1.084042	5744089.819548001		29	23.98	1144	171.69	5.9203448276	-311.7359525452	187.36246541580002	-49.2954582452	-3.434354095	12.3607555627	-15.3887899754	-2.4246251862	-7.929348471799999	-15.8085407847	-4.4297433721	-14.2148591578	-4.186811421
30	30	30	904	Rear Window	https://www.youtube.com/watch?v=m01YktiEZCw	1954	Mystery, Thriller	tt0047396	0.0	0.8506319999999999	0.128436	0.183224	10.375546	1.60725	8.335081	4.870781	7.382375	158.36654199999998	31.673308000000002	111.89331299999999	3.8	48.912	0.0	0.0	145.81546	0.996175	455.43193899999994		41962.654575	8.466341	206298.30858699998		18	23.98	397	158.43	8.8016666667	-321.158362112	178.8910528924	-32.7828663076	15.698782550899999	14.3875383096	-4.5557682124	-2.4759647441999997	-4.5261346119	-2.5538899482	-12.599832158	-9.0228912193	-3.0485747744
31	31	31	911	Charade	https://www.youtube.com/watch?v=C6T2Q4XO7uA	1963	Comedy, Mystery, Romance	tt0056923	0.074074	0.656942	0.422005	0.695674	6.608086999999999	1.198113	3.871367	3.1523630000000002	2.9195830000000003	193.568375	13.826312	62.550197999999995	3.571429	618.558309	0.0	0.0	1043.973882	3.2976699999999997	2076.6197		3263822.912238	34.318144000000004	7151504.309464		49	23.98	444	193.65	3.9520408163	-286.4860556134	199.1153807796	-45.5273582729	8.5791705353	19.9864701455	-10.6833010699	0.8396100690999999	-6.4655739296000005	-7.040318754099999	-3.1362857748	-5.7714656717	-6.241708367
32	32	32	912	Casablanca	https://www.youtube.com/watch?v=S9ID5DHsX8g	1942	Comedy, Mystery, Romance	tt0034583	1.0	0.661081	0.029092000000000003	0.0	8.666441	1.5119360000000002	7.941267	6.660336999999999	5.638967	135.001533	27.000307	119.016966	3.4	40.688	0.0	0.014815	68.018174	0.40897	735.8578		4357.179776	0.26136	342024.769387		16	29.97	508	135.07	8.441875	-302.0846122548	211.6987548765	-45.3677430284	12.3331884596	27.8263948865	-18.7039564737	3.1470189191	2.0357281822999997	-9.7461270307	-2.9260421799	-6.4767882217	-4.4357783193
33	33	33	923	Citizen Kane	https://www.youtube.com/watch?v=8dxh3lwdOFw	1941	Drama, Mystery	tt0033467	1.0	0.683959	0.13789400000000002	0.505469	9.335842999999999	1.347637	8.319444	8.811388	3.916667	224.625	22.4625	353.876892	2.7	129.601	0.0	0.008904	324.16353399999997	1.027376	1466.0973099999999		125930.477679	0.9563809999999999	1820771.8834229999		26	24.0	524	224.63	8.6396153846	-268.7188911372	173.9901917299	-41.423572033	-2.3667091335	15.693259152000001	-2.3322920229	-3.4624467625	-9.8321780291	-4.1264366095	-7.5709467936	-6.6990519505999995	-3.403124066
34	34	34	924	2001: A Space Odyssey	https://www.youtube.com/watch?v=oR_e9y-bka0	1968	Adventure, Sci-Fi	tt0062622	0.148148	0.347699	0.188495	0.488094	5.2846589999999996	0.704253	3.6831669999999996	2.638343	3.2949580000000003	143.6435	10.26025	63.549528	2.785714	320.675292	0.027847000000000004	0.006962	349.189516	0.9330450000000001	1666.754741		265220.086751	3.7844889999999998	5136630.6612559995		38	23.98	506	143.66	3.7805263158	-328.3101330803	149.8776639106	-4.9365271613	23.674637429	15.3064156002	16.5583789894	4.642344714	8.341930356799999	7.8620630603	5.3029285577	5.2409594538	2.2135472603
35	35	35	928	Rebecca	https://www.youtube.com/watch?v=t3YJcW2UQiw	1940	Drama, Mystery, Romance	tt0032976	1.0	1.4040569999999999	0.146635	0.007215000000000001	11.314985	1.9464549999999998	12.790073	10.128222000000001	8.557103	140.690808	70.345404	2596.739907	5.5	1.125	0.0	0.028431	109.19668100000001	0.9703930000000001	846.9554380000001		7487.316748	3.2901300000000004	275374.986555		10	29.92	405	140.76	14.075999999999999	-308.6814088214	187.1859351191	-43.66789260109999	16.2681454685	34.5563258394	-9.081359088500001	9.112646356900001	2.4399870017	-10.4584047155	-1.2252128520999999	-5.3497021555	-2.0102654779
36	36	36	936	Ninotchka	https://www.youtube.com/watch?v=mP3GmdopSiM	1939	Comedy, Romance	tt0031725	1.0	0.8390110000000001	0.0027010000000000003	0.0	11.120111	1.746262	26.272	16.687076	36.32	131.36	65.68	0.7744	2.5	0.125	0.0	0.0	126.31039399999999	0.8191970000000001	1388.322717		8940.635091	0.182479	393421.515632		4	25.0	1319	131.38	32.845	-356.0772181607	194.09212625959998	-25.927727322600003	-17.8902700867	18.6055439701	-10.2889077641	-8.8651390924	-0.0435698091	-8.8252187185	-5.8683383216	-3.8574185948000004	-6.804706745800001
37	37	37	942	Laura	https://www.youtube.com/watch?v=QJRp5C15PgE	1944	Drama, Film-Noir, Mystery	tt0037008	1.0	1.861977	0.128365	9e-06	14.502032999999999	2.20064	16.87963	17.945911	12.833333	151.916667	50.638889	1975.899691	3.0	1.666667	0.0	0.0065829999999999994	79.97810600000001	0.54937	548.83569		9834.523722	0.696731	77585.837389		8	12.0	369	151.97	18.99625	-298.501065553	206.7862242159	-30.2401576709	-1.5880272481	26.862854021	-6.058791715	-2.5402540066999997	1.3115533907999999	-5.1004787458	-4.9759279155	0.4695222179	-0.9479085331
38	38	38	953	It's a Wonderful Life	https://www.youtube.com/watch?v=ewe4lg8zTYA	1946	Drama, Family, Fantasy	tt0038650	1.0	0.872072	0.326707	0.0	4.106585	1.148791	3.45784	2.122896	2.7694330000000003	131.397933	11.945267	15.527372	3.4545449999999995	300.584523	0.015221	0.07610499999999999	318.06550899999996	1.255248	1332.2943619999999		112770.448374	8.396155	1112490.307551		37	29.97	564	131.45	3.5527027027	-265.042972795	191.5351769524	-19.355678326099998	-0.2157655317	20.687147592	-8.3838131088	-1.3463389168000002	-1.4470111980000002	-7.6700148508	-1.6194195999	-2.9773992636	-4.912873805299999
39	39	39	1084	Bonnie and Clyde	https://www.youtube.com/watch?v=hZpm1zj9510	1967	Action, Biography, Crime	tt0061418	0.018519	0.9385530000000001	0.174791	0.646249	8.238578	1.5978700000000001	3.283811	3.103628	2.135075	174.042	14.5035	100.48949	4.4166669999999995	492.034144	0.0	0.0	1233.133174	3.1331029999999997	4301.712304		1866874.481515	10.370785	7243402.221146001		52	29.98	1735	174.06	3.3473076923000002	-202.88432885080002	187.8848502202	-73.4166875719	18.348728425	10.115179895	-22.956094943000004	7.314444076	-17.638355251300002	-10.3395189587	3.5467266833999997	-14.242767386199999	-1.7776870006999999
40	40	40	1086	Dial M for Murder	https://www.youtube.com/watch?v=JWP_hrNHSN4	1954	Crime, Thriller	tt0046912	0.06451599999999999	0.33044	0.054664	1.0003870000000001	6.839011999999999	0.844269	3.633929	2.1641	3.166667	101.75	12.71875	43.512478	3.5	135.21875	0.0	0.019656	417.268213	0.8254469999999999	1266.883576		682493.810128	4.614446	1989709.778457		27	24.0	1030	101.77	3.7692592593	-390.0410651564	176.42999456509997	-3.5462890101999998	16.8437131602	21.9534661724	-4.839503152200001	-1.2422715188	-1.1011113124	-8.4495708913	-2.0695517709	-3.7544016239999998	-5.139241663
41	41	41	1089	Reservoir Dogs	HECHO	1992	Crime,Drama,Thriller	tt0105236	0.11111099999999999	0.637017	0.104494	0.688584	9.814542	1.28783	3.0905869999999998	4.489838	2.1688330000000002	123.6235	9.5095	57.278649	3.076923	382.555758	0.0	0.0	411.931841	1.053756	1718.7327070000001		147623.48569	2.671173	2395037.568147		39	23.98	412	123.62	3.1697435897000004	-301.4231273691	160.92972865040002	-48.4122521462	37.7947441512	0.1619393783	4.712642005	9.5238679496	-9.586818191599999	8.4866889351	-6.564478760499999	1.9104017828	0.4496395223
42	42	42	1090	Platoon		1986	Drama,War	tt0091763	0.193548	0.882439	0.263013	0.208209	5.612133	1.227603	3.439547	2.6249919999999998	2.2939580000000004	103.186417	12.898302000000001	81.81040300000001	3.75	118.05468799999998	0.0	0.038765	735.092116	3.850914	2356.763316		429995.209269	19.52	3716859.764332		29	23.98	591	103.19	3.5582758621	-306.2970737708	163.0545323961	-40.1094831266	41.7197184949	3.0569580994	4.4945007338	7.1462564214999995	-8.9373809304	3.9500519364	-4.5967672579	-2.2356179291	-3.9317839288
43	43	43	1193	One Flew Over the Cuckoo's Nest	https://www.youtube.com/watch?v=OXrcDonY-B8	1975	Drama	tt0073486	0.012987	1.5513270000000001	0.288893	0.327119	10.965800999999999	1.696839	2.761687	2.661173	1.8018	154.6545	8.139711	24.781708	2.947368	809.246392	0.0	0.0	1467.449977	3.584028	4070.179151		2294028.578424	17.170753	15509287.062685		55	29.97	1089	154.67	2.8121818182	-439.8070466975	152.4976020769	-38.6316822616	37.870757583	-0.20966714620000002	-9.4520143859	6.0059993896	-6.8835264276	3.9708925779000004	4.1420767794	-1.6701852128	0.6365501986
44	44	44	1203	12 Angry Men	https://www.youtube.com/watch?v=A7CBKT0PWFA	1957	Crime, Drama	tt0050083	1.0	0.5041220000000001	0.008471	1.7e-05	6.015293	1.339726	44.6446	35.062731	87.5875	133.9338	133.9338	0.0	3.0	0.0	0.0	0.0	17.312587	0.26465700000000003	265.11166000000003		153.404946	0.040224	37206.219038999996		2	29.97	384	134.03	67.015	-168.5195952282	214.5257144289	-24.3315569669	-4.9884212832	19.4299112269	-10.7688436446	-7.7005232276	-3.9835996868	-7.4048312492	-6.4958145864	-7.6207524949000005	-6.785962325599999
45	45	45	1213	Goodfellas	HECHO	1990	Crime,Drama	tt0099685	0.194805	0.595896	0.27165300000000003	0.5127659999999999	4.93372	1.1033950000000001	2.662183	1.392512	2.335667	186.352833	10.961931	12.53468	4.117647	1181.9888050000002	0.0	0.010731999999999998	500.46581900000007	1.827511	1477.035987		239659.543289	11.119083999999999	942327.679123		69	23.98	479	186.36	2.7008695651999997	-327.23081717509996	163.8301973598	-12.186048874	7.514898924500001	16.7433694118	-1.6574499052	-4.8588227846	-3.203535855	-2.0683921857	-8.1413785331	-6.317876201900001	-2.48680609
46	46	46	1219	Psycho		1960	Crime, Drama	tt0099685	0.48148100000000005	0.620426	0.601675	0.764027	7.202097	0.8861530000000001	2.489275	1.8856240000000002	1.668333	102.060292	9.278208	38.72486	3.7272730000000003	343.489106	0.0	0.029394	2579.083294	1.527444	3975.733851		13707583.166183	2.832434	19306066.726331		40	23.98	511	102.07	2.55175	-338.29244259029997	133.4003196468	-22.6745250066	18.438806501800002	3.8827541564	8.5555260173	-0.0715887977	3.1861275819999997	1.6029012879	0.7176485898	0.04643042	0.7485606898
47	47	47	1230	Annie Hall	https://www.youtube.com/watch?v=OqVgCfZX-yE	1977	Comedy,Romance	tt0075686	0.06451599999999999	0.44158000000000003	0.255912	1.0097479999999999	3.685879	0.8568610000000001	4.765562999999999	4.178282	3.461792	128.670208	16.083776	34.519864	3.375	110.904297	0.0	0.0	292.491799	0.22785300000000003	688.098659		92706.721867	0.135785	189335.713907		26	23.98	375	128.75	4.9519230769	-275.06416062259996	164.30397090600002	-34.989889504699995	29.7401426334	13.959316707300001	-3.1345488047	10.216328473999999	-11.379871061700001	-1.3670200836000002	-1.4476347258000002	-5.3738516994	3.2458456656
48	48	48	1232	Stalker	https://www.youtube.com/watch?v=GM_GOpfEQUw	1979	Drama,Sci-Fi	tt0079944	0.032257999999999995	1.114963	0.212223	0.40026100000000003	8.328113	1.738921	11.348889	12.258674000000001	5.366667	170.23333300000002	42.558333000000005	2462.409653	3.75	28.046875	0.0	0.046994	305.649647	1.349479	1234.582711		51459.800298	3.107259	754464.203267		14	30.0	569	170.32	12.1657142857	-382.11787432050005	149.62639823930002	-43.8339702691	23.851376936199998	1.6545722605000002	2.7122795157999997	0.8001434706999999	-3.6208267827	-0.1250895346	-1.4332895615	-0.9925005456	1.8289263674
49	49	49	1234	Sting The	https://www.youtube.com/watch?v=LN2hBOIXhBs	1973	Mystery,Thriller	tt0070062	0.018519	0.330585	0.061126	0.746951	5.1575169999999995	0.8885719999999999	2.9955849999999997	1.780604	2.627625	134.801333	9.628667	12.103252000000001	3.214286	454.552843	0.007418000000000001	0.0	325.172013	0.962443	1008.755541		115275.491122	2.7496680000000002	507066.698703		44	23.98	445	134.86	3.065	-358.40898496849996	169.7974542235	-38.8261782375	13.2919003446	-9.6580372921	-15.212143734100001	-6.15040434	-18.0395481748	-9.6645753948	-13.9908960763	-8.3669286626	-7.3996201351
50	50	50	1244	Manhattan	https://www.youtube.com/watch?v=JEoEGW4Hb9w	1979	Comedy,Drama,Romance	tt0079522	1.0	1.288722	1.440091	0.0	10.494777000000001	1.232037	3.993786	3.6810690000000004	2.25225	195.6955	24.461937	1093.379664	6.125	108.794922	0.00511	0.00511	401.154241	1.309129	1890.6163370000002		253804.210125	6.655133999999999	4295610.04528		48	23.98	1197	195.7	4.0770833333	-241.7746058298	160.1928874528	-46.459507468599995	31.8922919047	6.5938088676	-10.445745414400001	3.6708223189	-16.3615578223	-4.4779499468	-8.4409594963	-10.7841525944	-1.9776738918
51	51	51	1246	Dead Poets Society	https://www.youtube.com/watch?v=4lj185DaZ_o	1989	Comedy,Drama	tt0097165	0.0	0.832358	0.22610300000000003	0.848728	12.231137	1.5443129999999998	2.243545	1.179562	1.916667	159.291667	7.240530000000001	18.691593	3.227273	1537.528644	0.006278	0.006278	857.061813	3.969382	3915.301117		698351.400997	28.140762	10681372.729268		70	24.0	1269	159.31	2.2758571429	-298.5372329151	159.2744298343	-29.9478075021	33.984710349299995	4.9531398575	4.0905408899	0.5431022529	-5.917876642	-3.1615232189999998	-0.8626898312000001	-3.6855323533999997	-1.4309460486
52	52	52	1258	Shining The	https://www.youtube.com/watch?v=5Cb3ik6zP2I	1980	Drama,Horror	tt0081505	0.166667	0.640588	0.514075	0.527894	4.137327	0.933205	2.844545	2.033934	2.0	125.16	8.94	21.45	3.142857	535.110787	0.039949	0.00799	617.086854	1.3425639999999999	1294.510609		291626.762032	6.450892	1116587.80599		43	25.0	390	125.27	2.9132558139999998	-317.7053738382	159.215441243	2.57930928	24.288342230799998	7.5717137582000005	15.8101833394	6.3512638013	-0.7197700773000001	2.1643585712999998	1.548343389	-2.1449316322	-0.0636823957
53	53	53	1262	Great Escape The	https://www.youtube.com/watch?v=r9Q_WESQUVw	1963	Adventure, Drama, History	tt0057115	0.064935	0.542312	0.130735	0.28017800000000004	7.131407	1.196701	3.684382	2.840808	2.8361669999999997	210.0098	11.667211	64.71701800000001	3.166667	822.544753	0.009523	0.014284999999999999	293.391808	1.206906	2019.363319		183129.761688	6.493727	3408792.386099		56	29.97	741	210.02	3.7503571429	-269.488779835	188.1690533445	-19.5061172958	4.529594525199999	22.9247769202	-1.6849072831	-2.2337894907	-1.1063588814	-4.6109167431	-3.5568789958999996	-3.6604696864	-4.2671070688
54	54	54	1265	Groundhog Day	https://www.youtube.com/watch?v=GncQtURdcE4	1993	Comedy,Fantasy,Romance	tt0107048	0.012987	0.480038	0.104949	0.537705	5.495340000000001	1.1183530000000002	2.525009	1.2619690000000001	2.210542	159.075578	7.575028	16.285576000000002	3.0	914.857143	0.006286	0.006286	624.442681	1.3922370000000002	2321.365189		548502.69016	3.681867	2387994.966025		62	23.98	1096	159.08	2.5658064516	-231.4886716318	153.6554651841	-62.017135341599996	50.39804177	-2.2903812913	1.357084226	6.1490100252	-5.7422499321	3.0359653018	-1.350042465	-0.8882397326	0.5316676178
55	55	55	1266	Unforgiven	https://www.youtube.com/watch?v=ftTX4FoBWlE	1992	Drama,Western	tt0105695	0.018519	0.5972649999999999	0.248029	0.896884	8.355963000000001	1.129709	2.3569459999999998	0.944659	2.2939580000000004	115.490378	8.883875	8.566788	3.7692309999999996	584.072827	0.0	0.0	612.881138	1.347338	2238.21633		449575.651738	4.200896	2678244.111476		48	23.98	734	115.5	2.40625	-256.7818046559	174.1181928338	-43.123528906800004	32.282229203600004	4.4122054132	3.1103056623	9.623627166799999	-3.7909803966	0.0227422795	-0.9589237723999999	-2.1748285262000002	-0.20943157350000002
56	56	56	1333	Birds The	https://www.youtube.com/watch?v=0fJh2gIBOto	1963	Drama, Horror, Mystery	tt0056869	0.074074	1.656707	2.223531	0.536096	6.628114999999999	1.040115	3.060465	2.667512	2.1333330000000004	131.6	16.45	176.902222	5.375	85.029297	0.007599	0.007599	860.7159859999999	1.675042	2906.105691		1052619.794248	5.3199309999999995	8128693.418573		42	30.0	506	132.17	3.1469047619	-249.0395639219	169.5526562055	-39.022067215300005	26.989965306	10.1422424885	-5.1127339835	6.4834860425	-6.4501332898	-3.3305347374000003	0.5897186297	-3.8294580083999996	-2.7916810819
57	57	57	1339	Dracula	https://www.youtube.com/watch?v=fgFPIh5mvNc	1992	Horror	tt0103874	0.38961	0.191476	0.020413	0.9174700000000001	5.126684	0.551867	2.827974	3.106065	2.043708	158.366533	8.335081	39.540813	2.947368	733.653594	0.006314	0.0	1077.586658	2.792694	2555.122663		1627004.556906	25.421625	5605258.427483		55	23.98	728	158.38	2.8796363636	-410.1760505958	162.5991597014	-18.598874315899998	35.294934655700004	6.2361469723	8.588876046000001	10.1358127566	-1.1854068393000001	6.1975408383	-0.6427102150999999	1.2285340564	0.6566338717
58	58	58	1343	Cape Fear		1991	Crime,Thriller	tt0101540	0.012987	0.887893	0.317938	0.610949	8.752509	1.414179	2.442628	1.425122	2.002	151.442958	7.572147999999999	17.377146	3.1	823.6295	0.0	0.013206	605.2726849999999	1.625061	2059.8292579999998		525150.285822	7.002985000000001	3624842.612768		61	23.98	508	151.46	2.4829508197	-417.2725261319	142.8802106253	-2.3148242216	17.2012052601	4.322731252900001	2.0946048486	0.1863641159	-2.3208400477	-2.3603006501	-3.8375025748000002	-2.7953069488	-3.8276439708999996
59	59	59	1348	Nosferatu	https://www.youtube.com/watch?v=ZxlJxDr26mM	1922	Fantasy, Horror	tt0013442	0.9814809999999999	0.6907810000000001	0.27849	0.035768	10.512108	1.130654	3.060633	1.6890189999999998	2.4024	101.0009	11.222322	23.400558	3.666667	183.839506	0.009901	0.009901	797.567165	1.226345	1889.7928829999998		599749.6320859999	5.3703650000000005	2241474.4950349997		32	29.97	439	101.1	3.159375	-323.1108546036	141.93478619549998	15.3686903332	13.2850347866	9.383665540199999	11.8480314978	6.106639456	2.5975814252	5.0299565977	1.3887443507	1.6761263133000002	0.9127508846
60	60	60	1464	Lost Highway	https://www.youtube.com/watch?v=1nKjO9QCSic	1997	Mystery,Thriller	tt0116922	0.259259	0.50362	0.392705	0.7080569999999999	5.8316099999999995	0.9258629999999999	2.900426	4.01294	1.88	136.32	9.737143	69.084963	3.357143	463.404155	0.007336	0.0	987.7202480000001	1.31447	2868.772621		701076.260839	3.122465	4121724.293401		46	25.0	381	136.37	2.9645652174	-342.04667214939997	119.0814491641	5.9689165194000005	26.011652161599997	-1.2517531103	19.465664966800002	0.8458705138	8.048858061	3.7748940976	3.0615745712	3.8955150298000003	-0.1474499487
61	61	61	1488	Devil's Own The		1997	Action,Crime,Drama	tt0118972	0.194805	0.867574	0.543894	1.106824	8.086182	1.316573	2.753402	2.207533	1.9185830000000001	176.21770800000002	9.789873	33.790243	3.5555559999999997	1122.612483	0.005675	0.01135	783.548483	4.168955	2424.524188		859685.871919	28.308825	2311150.901936		63	23.98	737	176.24	2.7974603175	-198.1068486332	168.93875700200002	-18.7570540245	33.6648650056	-6.3803916848	18.8574446947	-4.1248381537	6.2721576386	1.1961179228	2.7019325519999997	4.3573743999	1.0943598320999999
62	62	62	1625	Game The		1997	Drama,Mystery	tt0118565	0.194805	0.31241199999999997	0.086225	0.590485	5.1173779999999995	0.8187800000000001	2.213069	1.729473	1.75175	146.06258300000002	7.303128999999999	16.272582999999997	3.3	1156.3455	0.006846	0.006846	1482.832657	3.6233160000000004	5228.150062		4436685.634091	14.47383	19637462.033926997		65	23.98	1464	146.08	2.2473846154	-343.12574522169996	144.4960140263	-22.6215459555	27.076999499299998	-3.8401612363999997	7.8242385707	2.2500640915	-1.2057147240000001	1.4957062875	-0.38885908490000004	0.3545556712	-2.9826935826
63	63	63	1645	Devil's Advocate The		1997	Drama,Mystery,Thriller	tt0118971	0.012987	0.671652	0.099026	1.685124	5.097835	1.313819	2.4092860000000003	1.2986360000000001	2.04	134.92	7.936471000000001	31.233328999999998	3.294118	828.5623860000001	0.0	0.0	886.0858619999999	2.7383330000000004	1835.8301989999998		808337.883955	16.726073	2518287.280064		55	25.0	530	134.93	2.4532727273	-162.7220086609	134.7218385993	-16.6418647467	42.2372843872	-8.9738064335	21.4453073015	-5.9017618062	4.6746947101	0.9330333527	-0.27158458809999997	-0.8641047962999999	-2.8362346862
64	64	64	1682	Truman Show The	https://www.youtube.com/watch?v=loTIzXAS7v4	1998	Comedy,Drama,Sci-Fi	tt0120382	0.051948	0.72011	0.158074	0.748639	6.9400520000000006	1.3940569999999999	2.0951299999999997	1.0295530000000002	1.8351669999999998	152.944458	6.952021	10.838308999999999	3.318182	1232.551183	0.013077000000000002	0.0065379999999999995	1076.587416	2.199711	4121.8441649999995		1072045.059588	9.590956	6393201.032942		72	23.98	2232	152.95	2.1243055556	-281.1070844802	137.6013355878	-35.8848328719	33.841895909899996	-14.409797923900001	12.935437703699998	-7.2611793238999995	1.9589962149000002	-2.912792763	-1.7068743426	-3.3088914847	-0.13126489730000002
65	65	65	2126	Snake Eyes	https://www.youtube.com/watch?v=LwNgUdp2otk	1998	Crime,Mystery,Thriller	tt0120832	0.037037	0.376661	0.12770399999999998	1.359765	3.7544660000000003	0.9404309999999999	2.648873	1.7640470000000001	2.127125	140.39025	8.774391	32.141199	3.3125	619.193115	0.0	0.021369	1143.372584	2.793893	2268.93692		1750446.099136	18.482065	1979231.096048		52	23.98	532	140.46	2.7011538462	-296.539487265	146.8488843406	-23.4132808012	27.803718436300002	3.1174383019	2.1693542395	5.9302356737	-3.8668805052999997	3.273136168	-2.4228621863999997	-1.99180398	1.3109860205
66	66	66	2160	Rosemary's Baby	https://www.youtube.com/watch?v=Ffw1u0aXn0o	1968	Crime, Mystery, Thriller	tt0120832	0.103896	0.482966	0.093349	0.473855	4.340126000000001	1.128301	2.426153	1.637533	1.7684330000000001	143.143	7.952389	18.339463000000002	3.277778	967.4679359999999	0.0	0.006986	182.754619	0.383287	1156.2043019999999		76684.553393	0.45932700000000004	1111233.850443		58	29.97	353	143.22	2.4693103448	-211.8531661351	150.50759665959998	-25.6321629848	28.883019225399998	3.3013072997000004	5.459609239400001	-0.19573345379999998	2.1742995443	-0.33492759489999996	0.6645768701	1.0388252554000001	-2.0471285052
67	67	67	2167	Blade	https://www.youtube.com/watch?v=kaU2A7KyOu4	1998	Action,Horror	tt0120611	0.064935	0.232019	0.11236700000000001	0.638145	3.1816299999999997	0.63541	2.373583	1.435094	1.7934580000000002	156.6565	7.459833000000001	14.195393	3.142857	1145.842566	0.0	0.0	3831.08204	2.7186310000000002	7759.079684		11069018.067885	8.71992	31867019.891618		65	23.98	776	156.67	2.4103076923	-244.9548106469	154.4714730349	-16.3625225673	33.1542387593	-10.1718505295	15.5807224598	0.26811711050000003	3.6534176475	-1.4212980487	-0.8520858489	-2.2372398058000003	-0.0167208391
68	68	68	2174	Beetlejuice	https://www.youtube.com/watch?v=Gpg6OzvwuiA	1988	Comedy,Fantasy	tt0094721	0.0	0.29891100000000004	0.029406	1.443125	5.520129	0.874286	2.042051	0.6566390000000001	1.96	79.64	7.24	13.005964	3.5454550000000005	280.179564	0.0	0.0	671.138293	1.736609	1417.984723		459182.888132	4.298813	1402268.981493		38	25.0	419	79.69	2.0971052632	-197.868682383	191.3116541095	-30.814459508600002	22.2428112413	0.544095605	-2.9806581167000004	6.579093456900001	-12.298492386800001	-0.38656857619999996	-8.8348028885	-7.291632745599999	-1.9481124248
69	69	69	2176	Rope	https://www.youtube.com/watch?v=8xkQoH8QbVs	1948	Crime, Drama, Mystery	tt0040746	0.0	0.60687	0.043698	0.9514	11.373592	1.389584	9.080063	10.703531	6.238325	145.281	29.0562	319.537604	3.2	23.791999999999998	0.0	0.0	107.120907	0.615625	1074.590132		16002.1318	1.059739	1418642.41755		15	25.01	1247	145.29	9.686	-323.3488279219	147.2249361938	-43.845174276899996	40.4996592402	-3.1141332309	9.2031630584	-20.1304060811	10.9769151172	-11.8298350374	-2.0385830093	-4.620997373	-4.0929559879
70	70	70	2231	Rounders	https://www.youtube.com/watch?v=9r-K5dmt0Rc	1998	Crime,Drama	tt0128442	0.025974	0.49331899999999995	0.094307	0.8869610000000001	5.149026999999999	1.2058440000000001	2.265432	0.948565	1.958333	122.33333300000001	6.796296000000001	10.770233000000001	3.0	768.388889	0.0	0.008173999999999999	650.9508	2.064477	2390.162957		339434.447358	6.000757	3150133.5834009997		53	24.0	1142	122.35	2.308490566	-325.33750855430003	154.62720503559999	-11.9040542976	35.58267868	6.4261796273	16.0799090878	6.0246766038	2.7258012898	6.589512887300001	-0.6545714835	5.054416765	1.6811792134999999
71	71	71	2291	Edward Scissorhands	https://www.youtube.com/watch?v=7iTFYsmFV_Q	1990	Drama,Fantasy,Romance	tt0099487	0.41935500000000003	0.26969299999999996	0.082498	0.41631	4.164893	0.654323	5.060611	3.887577	4.129125	136.6365	17.079562	86.854873	3.375	120.029297	0.073187	0.014637	167.02788700000002	1.150188	1261.014191		45888.858084	4.554608999999999	2410205.6006759997		26	23.98	1104	136.65	5.2557692307999995	-286.1745217801	161.4493821136	-34.9694438913	30.465606364	-15.3373985519	1.9180163916	-16.1120773305	-3.643026426	-11.709461171500001	-7.6349213835	-15.2554449309	-11.854031271099998
72	72	72	2396	Shakespeare in Love	https://www.youtube.com/watch?v=gk1rTKB6ZF8	1998	Comedy,Drama,History	tt0138097	0.407407	0.36039099999999996	0.090074	1.153883	2.819734	0.8295680000000001	3.263128	3.469604	2.1688330000000002	123.998875	11.272625	217.24383999999998	3.4545449999999995	291.97295299999996	0.008065000000000001	0.0	455.519797	2.466503	1786.510625		163345.015396	17.266635	1598770.8240450001		37	23.98	521	124.09	3.3537837838	-327.8866236743	168.9644501852	-27.8436418125	22.834180885100004	-4.9138589942	5.559676414	-1.9242626712	-4.2541148386000005	0.0013402560999999998	-5.3064245468	-1.4056040383000001	-3.6805070452999997
73	73	73	2403	First Blood	https://www.youtube.com/watch?v=IAqLKlxY3Eo	1982	Action,Adventure,Drama	tt0083944	0.11111099999999999	0.533458	0.165876	0.494204	7.857364	1.149622	2.822264	1.288338	2.419083	143.93545600000002	10.281104	13.561991	3.642857	635.057216	0.0	0.0	858.3419289999999	1.9766990000000002	2985.782529		1851752.980887	9.438722	10315630.611954		50	23.98	769	143.94	2.8788	-276.4430405329	187.79908864200002	-43.746657507200005	9.8122137899	31.8933576346	-10.6328644357	2.0073466961	6.130120432899999	-11.870776467899999	1.9715975783000002	-4.1952594406	-6.7846396232
74	74	74	2427	Thin Red Line The	https://www.youtube.com/watch?v=mKl5_OxKBn8	1998	Drama,War	tt0120863	0.194805	0.45820200000000005	0.11791800000000001	0.41853199999999996	6.097019	1.0579129999999999	2.5935	1.6852770000000001	2.1688330000000002	171.171	11.4114	147.501227	4.4	625.016	0.011684	0.005842	995.24149	3.4273260000000003	4277.686469		2084456.6848290002	15.407380999999999	15542603.080760999		65	23.98	1342	171.18	2.6335384615	-415.51281443519997	151.6656705974	-15.393251917799999	23.835526065	-1.3608607161000001	5.2049852599	-2.7025477129000004	1.3670456946	-1.5566493506999999	-6.7187227148	-2.2039149535	-2.5118027405000003
75	75	75	2571	Matrix The		1999	Action,Sci-Fi	tt0133093	0.207792	0.521757	0.262126	0.312148	5.0686599999999995	0.988634	2.2152380000000003	0.9823959999999999	1.88	139.56	6.978	11.958956	3.15	1130.026375	0.0	0.0	1443.682061	2.358323	3569.668477		1623563.555537	14.013354999999999	5697351.947791001		62	25.0	492	139.58	2.2512903226	-297.98477370439997	163.0486492827	-37.8816301986	51.0859820337	-8.0754915179	8.143979887	9.110757787899999	-9.9383776295	14.8238820978	-10.499888353200001	3.4828981036	0.5872023388000001
76	76	76	2628	Star Wars: Episode I - The Phantom Menace	https://www.youtube.com/watch?v=bD7bpG-zDJQ	1999	Action,Adventure,Fantasy	tt0120915	0.092593	0.8193530000000001	0.318447	0.36958	8.986498	1.399137	2.507536	2.5472509999999997	1.7017	132.89943300000002	8.306215	95.811262	3.3125	545.318115	0.0075239999999999994	0.0075239999999999994	1074.7228599999999	2.878596	5793.5749590000005		2622060.0401580003	17.824964	34849265.602766		52	29.97	1079	132.91	2.5559615385	-319.7674078242	120.450340271	-1.1579747339	23.8631435867	-0.322254512	11.068771636900001	0.4918050046	2.9905880133	-0.6663030261	1.5843246646	0.4545752799	-0.6584423425
77	77	77	2671	Notting Hill	https://www.youtube.com/watch?v=4RI0QvaGoiI	1999	Comedy,Drama,Romance	tt0125439	0.051948	0.8108529999999999	0.216732	0.180343	5.959907	1.352298	2.6109419999999997	1.39826	2.1688330000000002	156.6565	8.245078999999999	19.380086	3.157895	857.151042	0.0	0.006383	810.882505	3.129055	2928.873359		874180.91731	37.140629	8658694.875299001		59	23.98	982	156.67	2.6554237287999998	-268.7069971175	155.7711396997	-24.6912206902	35.1391179369	-4.916378085	17.8091638695	-4.3451625975	5.4956760383	-2.5200553762	-0.5648752867	-3.8487965032	0.6014937929
78	78	78	2705	Late August Early September	https://www.youtube.com/watch?v=p2qYzZqBd4s&t	1998	Drama,Romance	tt0167925	0.0	1.000893	0.132898	1.180976	7.442100999999999	1.7325599999999999	9.317333	8.850515	4.36	139.76	46.586667	1291.074489	5.0	21.666667	0.0	0.0	456.127685	2.493289	2115.748257		199829.691059	6.42328	3842719.2184550003		14	25.0	450	139.81	9.9864285714	-332.1646492956	190.3074248009	-37.589084604	7.6456154421	39.282018070999996	-18.086181201800002	-1.4942413256	11.268935723299998	-18.5022705526	-4.4077419051	3.6357995624	-14.996072417899999
79	79	79	2706	American Pie		1999	Comedy	tt0163651	0.025974	1.086323	0.27718000000000004	0.529293	10.357493	1.648909	2.7482580000000003	2.115349	2.043708	178.63679199999999	9.924266000000001	36.720606	3.611111	1156.09345	0.0	0.0	466.10567199999997	1.1551850000000001	2713.223849		316311.033823	2.9854990000000003	5556705.633398999		64	23.98	1595	178.65	2.79140625	-285.2635928988	136.1658003509	-15.1641731813	26.6663619781	-5.2393474516000005	12.7672982345	-10.163043115	0.5320678678999999	-7.3435832163	-0.5534582201	-7.3400765063	0.155378643
80	80	80	2712	Eyes Wide Shut	https://www.youtube.com/watch?v=YEfyfcEdW4Y	1999	Drama,Mystery,Thriller	tt0120663	0.096774	1.034238	0.195295	0.566751	10.949128	1.626681	5.536765	3.4122660000000002	4.5	94.125	18.825	50.798194	3.4	32.568000000000005	0.042497	0.010624	806.296095	2.189506	1896.557086		668639.711191	5.130389	2273077.591806		16	24.0	824	94.13	5.883125	-262.4991185645	139.1828040719	1.5426821224	36.720143899499995	1.8735329394999998	16.4673979184	1.3695960535	4.651666559700001	-0.7279299389	4.4130492701	-1.3646122911	6.0543480274
81	81	81	2730	Barry Lyndon	https://www.youtube.com/watch?v=9lzSoKOs1fc	1975	Adventure,Drama,History	tt0072684	0.0	0.872817	0.192236	1.1478270000000002	7.682235	1.596424	3.5738410000000003	3.224311	2.5358669999999996	132.2321	13.22321	43.801038	3.7	306.881	0.007562	0.007562	1086.001581	4.737964	3520.3647590000005		2542572.7714360002	35.312159	11481100.316117		36	29.97	1357	132.24	3.6733333333	-402.4899763119	177.4339555494	-26.8442225976	18.4799129891	18.449041883699998	4.8594756691	11.325959808499999	-9.8805488391	-3.3663875432999997	-5.2245582848000005	-12.4564952278	-2.9145041087
82	82	82	2731	400 Blows The	https://www.youtube.com/watch?v=i89oN8v7RdY	1959	Crime, Drama	tt0053198	0.935484	0.5975630000000001	0.169548	0.239298	7.766666000000001	1.2072399999999999	5.1632	3.071457	4.12	129.08	18.44	46.849371000000005	3.571429	102.912536	0.0	0.0077469999999999995	497.95141900000004	1.9142830000000002	1674.8543849999999		1010170.252065	19.355969	8278412.24228		24	25.0	387	129.15	5.38125	-376.9002608968	159.07031507809998	-24.1472686054	11.116070457100001	10.5663847355	-6.6998249646	1.5749197844	-2.0873893214	-3.6047120548000002	-2.3347948422	-3.6730713605000003	-3.4021792079
83	83	83	2762	Sixth Sense The	https://www.youtube.com/watch?v=VG9AGf66tXM	1999	Drama,Mystery,Thriller	tt0167404	0.407407	0.338038	0.349578	1.3099299999999998	3.123875	0.650768	3.1093330000000003	2.350563	2.12	139.92	9.994286	45.035624	3.214286	432.634475	0.021440999999999998	0.007147	2041.105081	1.3020479999999999	3338.9120829999997		4404005.345265	2.106696	7864876.916773		44	25.0	494	140.02	3.1822727273	-410.6125556053	155.4921757164	-5.0294784781	34.0435193619	1.6824187516	15.5848809022	5.8613822422	5.606657837899999	4.427719561	2.3924795393	4.1987180487	1.3962259362
84	84	84	2763	Thomas Crown Affair The		1999	Crime,Romance,Thriller	tt0155267	0.24	0.845793	0.407411	0.468958	8.014111999999999	1.323228	1.664684	0.49592600000000003	1.5015	133.174708	5.548946	3.7659809999999996	3.333333	1769.023148	0.0	0.0	3322.001524	5.874511	6439.726583		8989779.458863001	31.852903	13232608.59343		79	23.98	1869	133.19	1.6859493671	-267.24736930349997	146.34591712530002	-22.3041531294	43.352122038599994	-3.9112492358999997	18.479050448	0.9406838858	8.4654590498	1.2834413542	5.0514908266	0.3149019709	3.5101524267000004
85	85	85	2858	American Beauty	https://www.youtube.com/watch?v=CQH51MGFwpY	1999	Drama	tt0169547	0.207792	0.597225	0.223259	0.6297149999999999	4.4882599999999995	1.134579	3.3292260000000002	5.653344000000001	2.310075	226.38739500000003	10.780352	98.219338	3.238095	1076.888457	0.0	0.0	366.749518	0.48649899999999996	1027.059857		222224.37068899997	1.0188549999999998	1002284.759801		67	22.94	321	226.91	3.3867164179	-358.48036268190003	115.0285585993	-20.0037055638	21.927769550900003	5.0093782972000005	0.28206232649999996	2.1574421228	-4.1046519418	3.5882750351999997	-4.636544655	-0.5584822296	-1.926948377
86	86	86	2927	Brief Encounter	https://www.youtube.com/watch?v=TtIN_HQHBdA	1946	Drama, Romance	tt0037558	1.0	0.935426	0.10965699999999999	0.0	10.278603	1.7360669999999998	10.26712	7.496223	9.1091	174.541033	43.635258	651.228492	4.25	26.921875	0.0	0.011459	185.05067	1.023608	1034.509663		20387.672518	1.31627	287797.113076		16	29.97	488	174.59	10.911875	-245.5880239431	204.3803761532	-56.5125864318	1.7234660628	22.6265255639	-17.713880323399998	-1.0413428651999999	-5.781653945	-10.6704329775	-3.0739087149	-8.0377400665	-4.0329098563
87	87	87	2947	Goldfinger	https://www.youtube.com/watch?v=MA65V-oLKa8	1964	Action, Adventure, Thriller	tt0058150	0.038961	0.49061899999999997	0.200325	0.795817	6.635138	1.041085	2.583631	1.467012	2.210542	188.605083	11.094417	27.523715000000003	4.294118	1370.534704	0.0	0.005302	627.834116	2.960329	2059.745542		293951.87676	13.286613000000001	2697730.982297		72	23.98	509	188.66	2.6202777778	-281.16618691080004	228.26321167810002	-35.484609929899996	-11.548238380599999	38.5428383398	-11.166829673499999	-14.648994963699998	6.517895488200001	-4.357194707900001	-4.5723001971	0.27747217469999996	-5.0913483323
88	88	88	2973	Crimes and Misdemeanors	https://www.youtube.com/watch?v=JBzlQ7bUtKk	1989	Comedy,Drama	tt0097123	0.0	0.187638	0.076021	0.700627	3.5064370000000005	0.520895	5.223355000000001	4.527737	4.5045	88.797033	29.599010999999997	224.19111	5.6666669999999995	23.185185	0.0	0.011262000000000001	58.946852	0.908408	1445.10126		7743.558711	1.911134	1355915.6625350001		16	23.98	1362	88.82	5.55125	-271.4206466523	161.5679318938	-51.2247131201	37.9334369011	9.1941226635	-8.4147510145	2.1866695628999997	-7.3951979762999995	-4.1913510921	-6.4756928212	-4.1699175693	-6.0821945574
89	89	89	2997	Being John Malkovich		1999	Comedy,Drama,Fantasy	tt0120601	0.090909	0.683357	0.155408	0.440775	6.852512	1.252672	2.053776	0.7698550000000001	1.9185830000000001	119.119	7.4449369999999995	18.281734	3.625	728.131836	0.008395	0.0	947.748969	2.331539	1651.44356		741141.9191439999	12.978511	1581170.267624		57	23.98	412	119.14	2.0901754386	-311.2455801552	131.68391041299998	-14.1403044881	35.653186382399994	0.054430976	10.3154878168	3.8446391116000003	-1.787983495	3.0147527468	-2.1500553099	0.2876933237	-1.0815715009
90	90	90	3081	Sleepy Hollow	https://www.youtube.com/watch?v=R6O4Himch7g	1999	Fantasy,Horror,Mystery	tt0162661	0.077922	0.341308	0.217323	1.074727	3.065313	0.7876	2.189166	1.565365	1.568233	140.10663300000002	7.783702000000001	31.407512	3.5555559999999997	953.8840880000001	0.007137	0.02855	2435.118038	2.197488	3692.83848		6622253.630458	5.48948	6676095.316187		63	29.97	509	140.29	2.2268253968000002	-187.75231228509998	151.530433964	-20.801482752000002	43.080996021800004	-2.5914216391	12.5076883267	-4.1031637678	3.6288801875	-1.7704761121	0.2362723989	-0.3396373145	-1.5027428911
91	91	91	3083	All About My Mother	https://www.youtube.com/watch?v=tkUMC5Jw8MA	1999	Drama	tt0130450	0.074074	0.538446	0.15381199999999998	1.126184	8.710224	1.1807729999999999	2.036034	0.801203	1.9019	101.8017	6.78678	7.100669	3.333333	562.503704	0.009823	0.029469	536.6558259999999	1.164835	1808.22945		305515.729792	1.772587	2249882.694359		49	29.97	396	101.89	2.0793877551	-391.47923019120003	188.8890395811	-43.013110878	27.4615776787	12.2266735283	-6.5987471825	8.724928604199999	-5.27536663	-0.1213139824	-4.9044407432999995	-2.8229285993	-0.2645934422
92	92	92	3224	Woman in the Dunes	https://www.youtube.com/watch?v=7kX4h_sEBiI	1964	Drama, Thriller	tt0058625	1.0	0.702283	0.377612	0.0	8.321322	1.141735	4.461791000000001	4.027062	2.969633	111.544767	111.544767	0.0	25.0	0.0	0.008965	0.044825	598.098658	1.573152	2981.666795		689916.338198	4.47866	14305253.115091		24	29.97	1874	111.55	4.6479166667000005	-359.2116238058	112.61681902629999	12.1351357814	8.0817233088	16.702100209	8.0203035028	4.5733647134	7.2590706463	6.6491638481	4.5637673889	4.2651184943	3.3379886745999996
93	93	93	3232	Seven Chances	https://www.youtube.com/watch?v=2g5yHdCU7M0	1925	Comedy, Romance	tt0016332	0.193548	0.41579399999999994	0.10918299999999999	0.18449200000000002	9.595426	0.7593880000000001	7.178967	7.517524000000001	5.271933	93.326567	18.665313	208.688129	2.6	16.008	0.010715	0.0	139.568402	0.301217	503.049208		8814.474306	0.263251	328944.072497		12	29.97	426	93.39	7.7825	-217.4042315302	162.9564466827	-67.6464357143	9.0395680619	11.641252168	-10.8439354151	-4.2667443661	8.1097244656	-3.1633908308999996	-10.877806700499999	3.5336488067	-9.6197632818
94	94	94	3307	City Lights	https://www.youtube.com/watch?v=b2NTUnujk1I&t=	1931	Comedy, Drama, Romance	tt0021749	1.0	0.8078569999999999	0.325452	0.0	7.896433	1.371298	2.4786669999999997	1.205962	2.08	74.36	9.295	65.620775	3.75	77.179688	0.013447999999999998	0.0	317.045167	0.551732	1319.7984210000002		63682.641575	1.585425	985891.944057		29	25.0	429	74.47	2.5679310345	-360.32629101919997	183.5748937881	-71.06511406359999	-1.1592699101000001	37.866969251	-4.8478909324	2.5669550336	5.8418166726	-3.1068789842	1.0492311238	3.3447294344	1.8276822396
95	95	95	3408	Erin Brockovich	https://www.youtube.com/watch?v=HCQGydFK_hM	2000	Biography,Drama	tt0195685	0.24	0.888287	0.298245	0.961559	9.640146000000001	1.500628	1.8481009999999998	0.782249	1.6693349999999998	146.0	5.615385	6.6098300000000005	3.038462	1700.989588	0.006848999999999999	0.006848999999999999	493.48315999999994	0.952227	1289.6517310000002		357583.124074	3.7240949999999997	1866078.7148830001		78	29.95	515	146.08	1.8728205128	-311.0873289415	152.9006177881	-6.9899381314	33.997422252199996	11.6538627904	9.3858903079	9.779347984600001	-2.1604060130000002	7.3926385655999995	-0.5934873827	4.2355304679	-0.7813653562
96	96	96	3415	Mirror The	https://www.youtube.com/watch?v=O92QxxgeCO8	1975	Biography, Drama	tt0072443	0.298701	0.174755	0.07207000000000001	0.15445899999999999	2.6563060000000003	0.48507100000000003	2.134976	1.3146870000000002	1.7684330000000001	145.17836699999998	7.2589179999999995	34.983804	3.4	1173.932	0.03444	0.006887999999999999	696.287096	0.9985799999999999	1406.749332		844880.339111	2.1635150000000003	1504954.15751		67	29.97	354	145.24	2.167761194	-330.5655323763	140.5015022437	-1.7942021821	33.355450329600004	6.5823759102	16.2113702955	7.950961292000001	5.796989096900001	6.229818871799999	5.9434544308	6.5909266667	2.1390148854
97	97	97	3424	Do the Right Thing		1989	Comedy,Drama	tt0097216	0.025974	1.646151	0.649776	1.469929	18.704224	1.7575830000000001	2.288836	0.897442	2.0854169999999996	130.463667	8.153979	7.026184	3.5625	814.3903809999999	0.0	0.0	576.394987	4.100541000000001	1800.153349		278156.43878	34.819701	2498841.451607		56	23.98	670	130.47	2.3298214286000003	-327.4122436043	143.38793645	-45.6067381663	45.917215453500006	0.6523174448	18.8124172611	1.9574974678000001	6.2998861652	4.6528121654	2.046489273	4.5118558682	-1.7413321075
98	98	98	3435	Double Indemnity	https://www.youtube.com/watch?v=yKrrAa2o9Eg	1944	Crime, Drama, Film-Noir	tt0036775	1.0	1.074332	0.034699	0.032505	15.220766000000001	1.802084	9.673354	9.65967	6.673333	135.426958	45.142319	1143.084055	4.6666669999999995	13.962963	0.0	0.014768	173.970222	0.261221	653.7408389999999		32462.053055	0.054709	112997.070421		13	23.98	377	135.49	10.4223076923	-359.7293142258	178.7982801843	-32.562839472	19.1701622344	8.5028999945	-0.35901849140000003	-1.2455226636	-9.0871048263	-2.4063491537	-5.1039234494	-0.84219582	-2.1412367778
99	99	99	3451	Guess Who's Coming to Dinner	https://www.youtube.com/watch?v=4a56FnhtuGI	1967	Comedy, Drama	tt0061735	0.0	0.717747	0.029249	0.857474	8.691422	1.5538450000000001	6.849267	5.021113	5.338667	150.683867	21.526267	198.16794199999998	3.142857	77.466472	0.0	0.0	103.44619	0.181006	367.090804		18515.564015	0.05993099999999999	24100.719613		21	29.97	362	150.72	7.177142857100001	-295.8721624442	169.4578126849	-23.957467317	12.050708708399998	7.2488341808	0.5801317928	0.3235385562	-10.8975541975	-1.2963661077	-8.1571754302	-7.203557989099999	-6.8333619938
100	100	100	3462	Modern Times	https://www.youtube.com/watch?v=GLeDdzGUTq0	1936	Comedy, Drama, Family	tt0027977	1.0	1.1050440000000001	0.239558	0.001918	10.03396	1.695177	2.243529	1.059828	2.0	76.28	7.627999999999999	12.245776	3.4	271.664	0.0	0.0	332.923833	0.781921	1461.049824		85953.632094	2.5551630000000003	1253328.491192		33	25.0	501	76.35	2.3136363636	-236.8405389909	182.69693624279998	-78.99624015010001	10.8997285559	18.111673099100003	-18.4522273517	1.6178554188999998	-11.4302723809	-10.7567081792	-2.4886126139	-8.7298045064	-5.3554696151
101	101	101	3629	Gold Rush The	https://www.youtube.com/watch?v=kDlEvaKBkhU	1925	Adventure, Comedy, Drama	tt0015864	1.0	0.877943	0.491371	0.065149	6.9034130000000005	1.283172	2.3094740000000002	1.229007	1.92	87.76	6.750769	11.394007	2.923077	277.20072799999997	0.0	0.0	267.57901699999996	0.30853200000000003	1049.253973		42632.683851999995	0.501101	496833.23901		37	25.0	423	87.82	2.3735135135	-315.4793821903	137.4200613824	-84.2135721495	27.7869378398	-1.9811510347999999	-12.5327763677	3.8232589345999997	-6.7792146849	-2.4330386322999997	-5.1424633343	-0.6417445275	-1.0609348075
102	102	102	3641	Woman of Paris A	https://www.youtube.com/watch?v=8Nh310j0cjw	1923	Drama, Romance	tt0014624	1.0	0.6321180000000001	0.29902399999999996	0.0	6.780024000000001	1.141143	1.767738	1.205892	1.5015	84.851433	6.060817	8.388435000000001	3.428571	489.558309	0.0	0.0	341.768231	0.169196	868.9938099999999		64785.402996000004	0.380644	345451.12413899996		47	29.97	380	85.01	1.8087234043	-260.9104522221	160.97137248049998	-72.78436817020001	48.655840542600004	-1.8256118630000002	7.940218595399999	-1.7532205106999998	0.5173081008	3.4036866118	-7.7833376373	4.7949447526	-8.1683974637
103	103	103	3645	Cleo From 5 to 7	https://www.youtube.com/watch?v=sRR0_VJFqwg	1962	Comedy, Drama, Music	tt0055852	0.903226	1.284247	0.2413	0.016053	13.953597	1.753941	3.221726	2.543497	2.291667	90.208333	12.886905	24.973569	4.0	133.28571399999998	0.0	0.011085	689.420165	3.615333	2800.872076		567034.594576	14.728007999999999	5654266.505986		27	24.0	1518	90.21	3.3411111111	-410.4026809957	165.36360824530001	-0.9171099225	-1.8970843953	12.3317990203	-7.4474738451	-8.7117141756	-1.4125295259000001	-8.967227079	-10.6100544782	-3.513473049	-8.6019255805
104	104	104	3741	Badlands	https://www.youtube.com/watch?v=qKykxE7CBbc	1973	Crime,Drama	tt0069762	0.0	1.439409	0.333463	0.9268780000000001	8.495474	1.663471	4.2959760000000005	3.023085	3.460986	176.135	16.012273	163.914365	3.7272730000000003	423.249437	0.005677000000000001	0.0	1320.243618	5.535959	4836.303728		2630073.892646	27.240022999999997	15651902.727556		40	23.98	2056	176.15	4.40375	-335.8483514803	180.36945388220002	-39.3913217585	-6.5191345461	18.5998724066	-10.4605815722	-9.3532071629	-7.8569740862	-9.0795288955	-5.445934622799999	-7.3820812435	-7.8282865613
105	105	105	3813	Interiors	https://www.youtube.com/watch?v=2T_dGcXaqFg	1978	Drama	tt0077742	0.12963	1.7093630000000002	2.376416	1.1951200000000002	11.441975	1.0114370000000001	3.859512	3.143801	2.854431	158.24	13.186667000000002	56.286083	3.416667	358.117477	0.0	0.0	376.232396	0.365006	796.0023940000001		129755.648498	0.26072	391774.531954		40	24.87	360	158.29	3.95725	-351.9480007575	171.5708934641	-61.161236815500004	1.4215872938	27.6985519103	-4.1385668046	-13.6154786174	-12.274301788299999	-4.6075294912	-4.4140156063	-14.5050085757	-8.9672229237
106	106	106	3949	Requiem for a Dream	https://www.youtube.com/watch?v=jzk-lmU4KZ4	2000	Drama	tt0180093	0.350649	0.540898	0.16733900000000002	0.552198	8.866824000000001	1.18976	4.716833	4.9162360000000005	2.8361669999999997	259.425833	16.214115	112.597283	3.4375	701.726318	0.007709000000000001	0.015419	746.908997	2.48509	2579.845969		864672.0607459999	8.19125	5681384.078624		54	29.97	389	259.48	4.8051851852	-322.9640930039	155.6716608225	-20.3661661209	29.795583797600003	5.3005458573	-0.1311785469	5.927991876599999	-3.7040775341	6.2110659793	2.6097832396	0.7104486847	2.9521446923
107	107	107	3994	Unbreakable	https://www.youtube.com/watch?v=R_f1uCWKZQs	2000	Drama,Mystery,Sci-Fi	tt0217869	0.38709699999999997	0.27160700000000004	0.11581099999999998	0.847398	3.368778	0.6599729999999999	4.741379	2.932988	3.625	137.5	17.1875	34.400174	3.625	138.87304699999999	0.043636	0.014544999999999999	915.4458689999999	2.4357509999999998	2153.7336		1158163.347571	11.352464999999999	5476311.290303		28	24.0	504	137.58	4.9135714286	-295.0441547099	146.75001820030002	1.2359682645	31.121171256500002	11.0354027097	15.8081122154	9.3427540494	7.721180277	6.4923321091999995	8.293494281000001	3.6463170148	1.5556983432
108	108	108	4007	Wall Street	https://www.youtube.com/watch?v=FCctqbRrsBQ	1987	Crime,Drama	tt0094291	0.018519	0.852273	0.329905	0.158006	8.812233	1.358003	2.098031	1.2318959999999999	1.735067	86.019267	7.819933	19.328148000000002	3.7272730000000003	340.596544	0.0	0.0	819.110344	0.9254530000000001	1895.0195410000001		1563272.9118569999	2.9567810000000003	4310627.268544001		40	29.97	403	86.08	2.1519999999999997	-206.37553631080002	135.4216736397	-37.6128627762	42.2159543356	-4.4288518826	13.2107053176	-10.4389163892	-4.2854811056	-4.2029206224	-7.0172395463	-4.6559981175	-6.691296324700001
109	109	109	4144	In the Mood For Love	https://www.youtube.com/watch?v=BnFjSHQFVkA	2000	Drama,Romance	tt0118694	0.051948	0.389895	0.127831	1.216947	4.436969	0.954401	2.550781	1.250227	2.125	163.25	10.203125	19.171414000000002	4.0	1266.3125	0.0	0.0	230.58097400000003	0.526437	674.72317		76504.485763	2.522411	265634.39537600003		63	24.0	304	163.31	2.5922222222	-322.263528165	152.00483181110002	7.46710916	26.9445158177	20.5144637072	-3.6326691212999997	4.9287440914	0.5708760204	4.0096412943	4.0004065254	-4.9321877633	-2.561268664
110	110	110	4298	Rififi	https://www.youtube.com/watch?v=PVRiC5ysSLk	1955	Crime, Thriller	tt0048021	0.796296	0.298975	0.093216	0.0035960000000000002	3.673767	0.7388680000000001	3.375	2.9753830000000003	2.333333	111.375	12.375	34.025849	3.666667	212.691358	0.0	0.008979000000000001	334.027696	1.917746	2049.56479		141964.838945	6.683338000000001	2310591.043877		32	24.0	1129	111.39	3.4809375	-244.7634352252	191.4714616313	-45.4667473615	6.7302783977	9.7456960722	-23.6641400567	8.929843717	-2.8057040825999997	-21.980935602	-5.0203416639	-2.4455920834000002	-9.2410925039
111	111	111	4308	Moulin Rouge	https://www.youtube.com/watch?v=2PpgPxjzbkA	2001	Drama,Musical,Romance	tt0203009	0.012987	0.458534	0.20739200000000002	1.226856	6.183934	1.029461	2.192601	1.8232439999999999	1.5015	160.0599	6.9591259999999995	18.825597	3.173913	1273.172598	0.006248	0.031238	1168.389555	3.7337160000000003	4957.697327000001		1153361.9352139998	14.823832000000001	14472627.494429002		72	29.97	1377	160.08	2.2233333333000003	-214.0859358259	142.6047616241	-22.9165356768	31.6011245119	-4.9020733257	14.906278032100001	-5.904781740700001	7.2936997648	-0.7141046749	0.43511725310000005	-0.8145941715999999	0.9082764504999999
112	112	112	4334	Yi Yi	https://www.youtube.com/watch?v=8F6tSorwYqw	2000	Crime,Drama,Mystery	tt0160289	0.259259	0.699637	0.27219899999999997	0.5476989999999999	9.032430999999999	1.2610219999999999	2.11595	1.3168799999999998	1.668333	112.145367	7.476358	21.187566	3.5333330000000003	575.589926	0.0	0.0	567.992099	1.22155	2626.161376		565379.363932	6.074355000000001	7239340.055928		52	29.97	1575	112.15	2.1567307691999997	-453.426452415	174.3484636722	18.7910478123	15.5388699901	0.4537185804	2.7777350388	5.804159350499999	-6.7993176555999995	-2.413902099	-2.1757772302	-1.8346659100999998	2.018285713
113	113	113	4343	Evolution	https://www.youtube.com/watch?v=pVUUyxytM6g	2001	Comedy,Sci-Fi	tt0251075	0.037037	0.8177989999999999	0.18728399999999998	1.0489389999999998	6.958595	1.352351	3.043478	1.3174569999999999	2.666667	140.0	10.0	6.064127	3.285714	478.92274100000003	0.0	0.0	346.675381	1.408289	1066.84145		46604.464496	2.926273	430640.32220600004		45	15.0	355	140.06	3.1124444444	-223.3373183464	136.8049979864	-26.2841228885	30.612840088800002	-6.3567034239	12.769805466300001	-2.8620630936	-1.9376567891	9.9113269398	-10.6485606947	11.394827338599999	-8.1844883033
114	114	114	4369	Fast and the Furious The	https://www.youtube.com/watch?v=2TAOizOnNPo	2001	Action,Crime,Thriller	tt0232500	0.025974	0.79294	0.41974700000000004	0.581325	11.131279	1.333919	2.177175	1.283433	1.584917	130.6305	8.164406	14.375604999999998	3.75	958.339844	0.0	0.015309999999999999	2469.1919940000002	3.993208	7735.854993999999		4729840.687131	11.124325	26553456.599417		59	23.98	1339	130.64	2.2142372881	-269.4279745819	150.7521465457	-21.929136920500003	25.2597749575	-4.2398471831	18.140256188800002	-3.2661506849	7.3357194113	-2.7088975263	0.4586347746	-1.9442029422999998	0.5940785638
115	115	115	4393	Another Woman	https://www.youtube.com/watch?v=ruYS5m79e9w	1988	Drama	tt0094663	0.096774	0.5463020000000001	0.05873300000000001	0.12729400000000002	4.62648	1.243111	7.415742	5.410772	8.6086	88.9889	29.662967	259.149374	4.0	9.666667	0.0	0.011237	49.351775	0.015556	192.463776		10701.499439	0.001442	8133.7456010000005		11	29.97	371	89.05	8.095454545499999	-322.2929552237	177.1454580553	-28.366644481799998	26.2579112824	15.636247329300001	-12.1054013464	1.2874583705	-7.8094833712	-1.8119183069	-0.8550262006999999	-5.2156594863	-2.5720688431
116	116	116	4406	Man Who Shot Liberty Valance The	https://www.youtube.com/watch?v=bN0onE09-8c	1962	Drama, Western	tt0056217	0.709677	0.565168	0.09968099999999999	0.0019199999999999998	6.443002	1.235203	6.923583	5.084797	4.75475	166.166	23.738000000000003	142.05025700000002	3.428571	89.790087	0.0	0.012036	130.540327	0.7409279999999999	886.934651		33990.115456	1.6547029999999998	709187.6084029999		23	23.98	623	166.23	7.227391304299999	-336.6793283265	190.83011332270002	-49.7964233138	13.0943235387	9.61382222	0.41115748799999996	-1.8830343105	-3.5475829258	-1.8931905646	-6.808564615800001	0.5270088435	-6.1883812593
117	117	117	4914	Breathless		1960	Crime, Drama	tt0053472	0.090909	1.129057	0.383483	0.511529	10.828565	1.6730720000000001	2.3509599999999997	1.431776	1.876875	141.057583	8.297505000000001	11.878597000000001	3.529412	974.7066970000001	0.007089	0.0	859.108138	3.3230519999999997	2542.723497		418221.47202	11.447109	2532328.155603		59	23.98	504	141.06	2.3908474576	-321.4330488141	191.43758933659998	-46.4545777809	19.9617797926	21.5122767035	-3.2663851226999996	5.851651836499999	-1.0564084676	0.8246367273	-1.8468271615	0.1822049641	1.7857304453999998
118	118	118	4995	Beautiful Mind A	https://www.youtube.com/watch?v=WFJgUm7iOKw	2001	Biography,Drama	tt0268978	0.24675300000000003	0.434835	0.11285	0.510576	5.5319650000000005	0.9816290000000001	2.087907	1.1862059999999999	1.876875	139.88975	6.358625	11.600458999999999	3.045455	1275.563956	0.0	0.0	1310.400455	3.312235	3197.492369		1883243.2547759998	27.355224	7874743.999027001		66	23.98	1650	139.9	2.1196969697	-287.4811626177	153.4610211936	-14.6039694747	41.2485761743	-6.178310723200001	19.6086365922	-3.8346696783	6.916661283400001	2.5980396252	2.0632411603	-2.6697686126	2.1085165737000002
119	119	119	5056	Every Man for Himself and God Against All	https://www.youtube.com/watch?v=2vmLe38emM0	1974	Biography, Drama, History	tt0071691	0.0	0.325059	0.043503	1.2865209999999998	7.952653	0.82768	6.198571	4.221327	4.68	173.56	21.695	138.440375	3.5	132.46875	0.0	0.011523	44.487406	0.34683	350.331621		2978.20752	0.92135	117890.618609		27	25.0	427	174.08	6.4474074074	-259.9295978521	181.97963707009998	-9.4786283098	-0.9943673764000001	7.9184545054	1.4311197754	1.4135521787	-5.8267623532	-3.8486629110000004	-4.8092536518	-2.4745031219999998	-1.5708918022
120	120	120	5236	Tale of Springtime	https://www.youtube.com/watch?v=dg4lY0-S2WA	1990	Comedy,Drama,Romance	tt0097106	0.0	1.258932	0.035708	0.754228	8.606992	1.842177	4.682708	3.002926	4.004	103.019583	17.169931	81.712756	3.666667	72.14814799999999	0.0	0.0	137.21522	0.095448	459.91426500000006		18078.352526	0.038374	65224.722434		21	23.98	407	103.07	4.9080952381	-283.770266718	147.7815789109	-14.4074647878	11.1874802095	29.6167032898	-12.1316324982	-2.6278971905	6.797916334500001	-11.7356931509	-2.0679059993	2.5761809595	-10.9049691419
121	121	121	5266	Panic Room	https://www.youtube.com/watch?v=ThhDTBbMc0M	2002	Crime,Drama,Thriller	tt0258000	0.5194810000000001	0.133465	0.12831099999999998	0.692645	1.4859799999999999	0.320218	2.567273	1.615184	1.96	141.2	14.12	118.03776	5.5	464.425	0.084986	0.007081999999999999	1398.017242	1.8961259999999998	3089.951219		1558564.163765	5.536014	6726340.743351		54	25.0	815	141.2	2.6148148148	-412.5795703046	149.8275536613	-0.6339922663	28.3354008104	5.9775276404	9.2693242759	2.1105633264	7.3569585279	-0.0481632947	0.8302512311	1.5521742491	2.3984384144
122	122	122	5272	Time Out	https://www.youtube.com/watch?v=usNK3tbYqnw	2001	Drama	tt0279065	0.025974	0.706102	0.427608	0.533367	10.742794	1.2012770000000002	2.068308	2.0567900000000003	1.64	134.44	7.908235	16.346497	3.823529	1021.780175	0.0	0.0	858.711824	3.360235	3638.396714		661392.52601	20.736265	5912371.843645		64	25.0	1080	134.44	2.100625	-146.1819759375	134.5283150312	-32.8262354867	36.0821739327	-15.4279113946	19.4948004176	-13.4002902892	6.8794345974	-7.5633152527	4.9194971644	-0.0653321231	0.8002196267
123	123	123	5327	In Praise of Love	https://www.youtube.com/watch?v=mp9kMEknTwo	2001	Drama	tt0181912	0.8709680000000001	0.11461600000000001	0.057533	0.141299	2.525109	0.281559	29.681503999999997	32.941004	44.110733	267.133533	89.044511	7342.460206000001	3.0	1.333333	0.0	0.0	57.95904	0.045174	230.035179		19622.612763999998	0.011359999999999999	45222.283842000004		8	29.97	642	267.66	33.4575	-316.6120378534	179.6957772939	-22.581449630100003	-2.8314790067	16.6078791579	6.5373608536	5.118288875299999	-3.0740636835000004	-1.3608659313999998	-3.166220502	-2.9531675114	1.0034652621
124	124	124	5349	Spider-Man	https://www.youtube.com/watch?v=akLQpLOmZmE	2002	Action,Adventure,Sci-Fi	tt0145487	0.06	1.038361	0.28168899999999997	0.697715	9.221547	1.509914	1.827273	1.6981009999999999	1.468133	169.936433	5.3105139999999995	13.966719	2.90625	2417.274139	0.0	0.011769	2549.655785	4.8425839999999996	6732.240093		5900788.338094001	22.51267	19755664.616506		92	29.97	1397	169.95	1.8472826087	-214.11352948430002	164.4651118447	-33.2021499131	44.723430130699995	-8.133549501100001	18.896502541900002	-2.4550273864	2.0362705376	5.639267736900001	-2.7636443945	6.1312733776999995	-4.2547314708999995
125	125	125	5365	Lady and the Duke	https://www.youtube.com/watch?v=KaTTr5-JmuU	2001	Drama,History,Romance	tt0239234	0.018519	0.324913	0.163237	0.768019	4.080154	0.742229	2.771618	1.554845	2.210542	116.407956	8.954458	22.926226999999997	3.230769	321.362767	0.017181000000000002	0.017181000000000002	516.728258	1.3485479999999999	1263.908881		481912.50194	35.623189	1628784.028438		41	23.98	696	116.42	2.8395121950999997	-223.6153363758	147.83373127229999	-7.7622384763	22.978308439299997	-0.7304968197	1.8626428004	-1.4501675537999998	6.1481236053999995	-3.072894232	-4.1543786561000005	-0.9706686515999999	0.8863785095000001
126	126	126	5378	Star Wars: Episode II - Attack of the Clones	https://www.youtube.com/watch?v=gYbW1F_c9eM	2002	Action,Adventure,Fantasy	tt0121765	0.23	0.6335	0.375994	0.794439	6.334373	1.121399	1.880212	0.919948	1.6016	150.416933	6.539867	9.971119999999999	3.4782610000000003	1978.576066	0.006648	0.0	1999.7940609999998	4.562755999999999	5824.490433		4527898.029038	27.830399	25434119.545881		79	29.97	1314	150.42	1.9040506329	-258.45889358939996	137.1829675962	-11.123834542400001	18.818731166	1.7644189887000001	7.6575070371	-1.4713874015000001	0.4033017025	-0.27250393489999997	-2.4263293999999997	-0.8231541052	0.1572318356
127	127	127	5388	Insomnia	https://www.youtube.com/watch?v=brHA3CF4_Mw	2002	Drama,Mystery,Thriller	tt0278504	0.074074	0.66343	0.304278	0.47389899999999996	9.364302	1.240566	2.790524	1.922809	2.002	147.89775	10.564125	36.756793	3.785714	649.02223	0.006761	0.033807	833.494702	2.6655189999999997	2646.1508719999997		564838.481931	9.082955	4113984.113868		52	23.98	483	147.96	2.8453846154000004	-326.2422207824	154.3892232304	-5.6674744438	24.6379272449	1.8039766857	19.039355231	5.5974205246	4.4187275011	0.959657526	1.1060538093999999	5.060621299	0.2050676187
128	128	128	5494	Earth Trembles The	https://www.youtube.com/watch?v=owGXEG9i53A	1948	Drama	tt0040866	1.0	0.73861	0.161194	0.046695	5.5443690000000005	1.440687	14.903777999999999	8.477753	10.8108	89.422667	44.711333	110.47061000000001	3.0	0.0	0.0	0.044731	102.459614	0.257779	446.36567599999995		10180.090658	0.08290499999999999	117903.13843800001		5	29.97	412	89.56	17.912	-310.623898447	151.377264137	-16.8999294263	24.671312476	-1.4311740884	-4.8392853870999994	1.9726871555	-4.117246176	-8.699731650499999	-3.9384712052999995	1.0092770211	-6.3551285622
129	129	129	5496	Ossessione	https://www.youtube.com/watch?v=-7e99sIjdFk	1943	Crime, Drama, Romance	tt0035160	1.0	0.86729	0.137626	0.002212	9.396896	1.663743	12.744618	15.87437	8.013699	89.212329	44.606164	874.498323	3.5	0.125	0.0	0.022418	152.250485	0.917366	886.748416		12525.045133	0.319035	18627.157945		6	29.2	438	89.28	14.88	-341.8767688391	228.6861074787	23.877681410700003	-18.272235026300002	8.7130967697	-8.1681323172	-15.4135157849	6.187405702	3.0867808519	-17.0473676604	-13.6686665994	0.8934464464
130	130	130	5878	Talk to Her	https://www.youtube.com/watch?v=7fl8tyEIXXI	2002	Drama,Mystery,Romance	tt0287467	0.074074	0.6768770000000001	0.18170999999999998	0.480429	9.742619	1.307252	2.161706	1.016327	1.833333	90.791667	6.983974000000001	13.337751	3.230769	336.593537	0.011014	0.0	368.084516	1.9082419999999998	1828.40152		94497.670913	6.313708999999999	1641138.106872		41	24.0	447	90.88	2.2165853659	-203.37917222209998	138.8776242186	-13.4866598899	39.5497762418	3.1112055694	5.3275186101	10.1158264762	6.092827063400001	-1.8836533334	-0.8878079959999999	-5.1900508209	-5.029009182699999
131	131	131	5902	Adaptation	https://www.youtube.com/watch?v=BMwOEkTmTyQ	2002	Comedy,Drama	tt0268126	0.272727	0.48481499999999994	0.121778	0.471364	7.379645	1.059959	2.323934	0.8767959999999999	2.08	141.76	7.875556	10.142025	3.388889	888.624314	0.0	0.007054	425.484254	1.044789	1179.768235		214936.762721	5.943615	2165455.681824		60	25.0	436	141.83	2.3638333333	-192.12275797060002	117.6778285531	-12.4275781097	41.3119810781	-15.3447985461	17.3979738013	-2.8697778432	14.048328245999999	-3.7900993142000003	2.8271525564999997	-3.2051729808	3.6428215207999997
132	132	132	5945	About Schmidt		2002	Comedy,Drama	tt0257360	0.074074	0.487568	0.18978499999999998	0.8853409999999999	4.49169	1.03684	2.840574	1.48454	2.3023	150.5504	10.036693	18.714143	3.5333330000000003	661.336593	0.0	0.013285	312.681855	0.25419200000000003	746.160215		107706.453595	0.164445	161614.053676		52	29.97	387	150.56	2.8953846154000002	-403.35212467220003	151.1365492391	-31.6383952347	40.3267824224	-3.6331596209	16.33726111	1.2680147563	-3.2071959664	5.1849625626	-5.6130143424000005	-0.420373348	-1.5084730074000001
133	133	133	5954	25th Hour		2002	Drama	tt0307901	0.018519	0.301227	0.03138	0.627186	5.75621	0.9186200000000001	4.823105	4.529598	2.5442080000000002	173.631792	14.469316000000001	91.225424	3.0	270.583333	0.0	0.0	207.010701	0.499903	1492.290817		60089.815925999996	0.434514	993789.4251100001		35	23.98	377	173.64	4.9611428571	-345.04153649809996	150.2942986198	-3.6777006675	35.7559096856	1.2259821362	17.5758248271	-0.1332734642	3.2244179155	-2.1794200601	-1.3246078181999998	-0.43815085909999996	-0.9746391809
134	134	134	6023	Band of Outsiders	https://www.youtube.com/watch?v=TM0lC2QCiSU	1964	Comedy, Crime, Drama	tt0057869	1.0	0.982095	0.170852	8e-06	8.502775	1.573304	7.226852	4.109216	5.7916669999999995	130.083333	26.016667	154.390694	3.6	39.648	0.007687	0.015375	316.332467	3.2795080000000003	2509.1173940000003		45412.012855	9.347072	1961688.000546		17	24.0	1153	130.1	7.6529411765	-265.4183462434	169.2441260134	-45.8950122703	23.2013496368	20.2127836712	-19.9336114338	11.4686872713	1.0425045154	-2.0944336388	8.430957166	-4.5150047045	7.5699332275
135	135	135	6162	Gerry	https://www.youtube.com/watch?v=WxVBfJ0oZxs	2002	Adventure,Drama,Mystery	tt0302674	0.032257999999999995	1.7780490000000002	0.777523	1.288433	19.530894	1.151458	12.552727	17.256101	7.2	138.08	46.026666999999996	353.954489	3.666667	6.851852	0.007242	0.014484	431.101213	0.591549	1155.085112		166746.19240899998	1.076217	1086711.43443		10	25.0	392	138.14	13.814	-422.33750152519997	157.4793365586	-19.078858345	24.0412597877	-5.457955612999999	9.2610746403	-20.123351549000002	7.873612767000001	-1.9626146337	5.3415383495999995	-1.1305836078	4.8063548595
136	136	136	6242	Ring		1998	Action,Adventure,Comedy	tt0118736	0.194805	0.381279	0.184531	0.8400920000000001	5.0686480000000005	0.808098	2.2123939999999997	1.119952	1.92	157.08	7.14	13.201854999999998	3.227273	1177.925338	0.0	0.0	969.980139	1.588517	2733.122661		948607.886134	3.165612	8498293.441875		70	25.0	482	157.08	2.244	-336.0126981269	112.56326767	7.8414431043	15.815371282100001	10.4511528051	7.4048076353	5.531453385800001	0.8728445426000001	3.5603526643	2.4923427915	3.7780293995	3.3529162007999997
137	137	137	6258	Les Dames du Bois de Boulogne	https://www.youtube.com/watch?v=v_vv0x5TxCw	1945	Drama, Romance	tt0037630	1.0	0.62211	0.020912	0.0	4.386535	1.342149	8.4357	11.128242	5.372033	92.7927	30.9309	327.020469	3.666667	3.7407410000000003	0.0	0.043107	182.82371899999998	0.716179	947.844767		53186.149218	1.1035549999999998	693975.605109		10	29.97	419	92.86	9.286	-325.4354766336	184.7563916684	-40.906906000999996	9.3101431512	21.9621815981	-7.3615979774	0.7398563827	-3.7143309252999996	-9.6940226789	-5.1922777081	-3.5597395721	-7.8989588348
138	138	138	6281	Phone Booth	https://www.youtube.com/watch?v=JDGY8GoEbQ0	2002	Crime,Thriller	tt0183649	0.181818	0.7305560000000001	0.181847	0.759207	10.766627	1.3701649999999999	2.16454	1.033421	1.8351669999999998	147.188711	8.658159	13.407097	4.0	1108.058824	0.0	0.0	1871.248513	5.162604	5726.001763		2639943.770056	17.146604	15010085.045834		67	23.98	1449	147.19	2.1968656716	-265.542243881	144.14616056559998	-23.260902860500003	40.4218524939	-6.814040273200001	18.0360991652	-1.0558913797	3.0271697449	2.9116151863	2.0803273069	2.3897770684	-1.7282896833
139	139	139	6291	Lilya 4-Ever	https://www.youtube.com/watch?v=zqrQBJNDMgo	2002	Crime,Drama	tt0300140	0.193548	0.402674	0.17688399999999999	0.23203600000000002	7.242933	0.7967890000000001	2.8043169999999997	3.270591	1.534867	61.694967000000005	7.711871	36.794154999999996	2.75	79.554688	0.0	0.0	629.446491	1.81962	1736.7070899999999		220326.858748	3.802432	1084699.974097		21	29.97	334	61.74	2.94	-170.54281216200002	147.0294030941	-47.655279772200004	44.6384270325	-2.7588267532	18.3036444767	0.9937150627	5.7903144335	2.7081624451999997	1.18673827	3.3127265821	-0.0076508984999999995
140	140	140	6571	Mondays in the Sun	https://www.youtube.com/watch?v=EW4LmdSlzJw	2002	Comedy,Drama	tt0319769	0.148148	0.744737	0.406906	0.11831400000000002	4.495386	1.149837	2.396444	1.180548	1.96	107.84	7.189333	16.73418	3.0	516.866667	0.018546	0.0	373.117269	1.613438	906.7688009999999		224118.40433800002	11.254556	557282.364495		44	25.0	363	107.9	2.4522727273	-331.968911229	146.333677395	-5.4699649541	35.8204111472	4.4401844691	17.7731978098	2.7038388876	6.9534609692	2.0492141549	-1.3174513628	2.3855532833	-2.2244109538
141	141	141	6643	Tokyo Story	https://www.youtube.com/watch?v=5zEKw4VQIeY	1953	Drama	tt0046438	1.0	0.864775	0.004657	0.049691	8.36282	1.715946	13.722041	10.026409	14.222541	82.33224399999999	41.166121999999994	381.010829	3.0	0.0	0.012145999999999999	0.0	341.075476	0.053447	909.565068		378663.636389	0.00445	241475.057973		5	23.98	1146	82.34	16.468	-422.7299814563	162.6002625632	-55.3928925327	-15.2462760857	2.2170131911	-22.024442431	-12.227071923399999	-19.8778220644	-20.392228023	-10.0784493099	-13.367116446199999	-15.8870851913
142	142	142	6669	Ikiru	https://www.youtube.com/watch?v=Lc4y-asVh3c	1952	Drama	tt0044741	1.0	0.502202	0.086136	0.858669	8.232927	1.1424379999999998	9.090603	6.571428999999999	7.382375	209.083875	29.869125	243.68129	3.285714	94.804665	0.0	0.009566	245.377538	1.635789	984.0952380000001		181657.363533	9.069575	1047547.7639049999		22	23.98	404	209.14	9.5063636364	-433.835597505	204.0121422329	-2.0500726435	-15.048417427999999	23.8732992614	-0.47018520210000003	-13.066570564400001	-1.9019637886	-5.964050735800001	-10.9762958356	-8.4347737289	-8.371335288
143	143	143	6711	Lost in Translation	hecho	2003	Drama	tt0335266	0.0	0.743735	0.264018	0.462632	5.31261	1.376499	2.021481	0.985877	1.8	109.16	7.2773330000000005	7.4401	3.6	607.602667	0.0	0.0	509.12503300000003	1.31225	1249.152051		227062.533632	3.9704330000000003	1222777.2127629998		53	25.0	400	109.25	2.0613207547	-215.68481861509997	132.72336036459998	-17.851572743	32.7720988713	-5.6361505622	26.5782810391	-11.824602782100001	13.8495813553	-5.1880007252	1.7860419840000001	-0.5852015827	-0.6842109273999999
144	144	144	6757	Demonlover	https://www.youtube.com/watch?v=cWuMYPOYTAw	2002	Drama,Mystery,Thriller	tt0284034	0.33766199999999996	0.735553	0.612736	0.37979	6.739437	1.076275	2.203331	1.179785	1.735067	129.996533	6.499827	4.436927	2.95	829.652375	0.007693000000000001	0.0	1788.571985	3.425498	4660.017312		4140719.693257	9.697449	12518509.891086001		58	29.97	523	130.05	2.2422413793000002	-346.7688075376	144.5664061194	-32.8599361098	46.9191345654	-15.4876522429	24.883585961999998	-9.0487460004	5.1999696615	1.2262183951	-6.7992996486	6.2826759030999995	-8.8583712811
145	145	145	6987	Cabinet of Dr. Caligari The	https://www.youtube.com/watch?v=IAtpxqajFak	1920	Fantasy, Horror, Mystery	tt0010323	1.0	0.582852	0.0665	0.0	14.988219	1.0170299999999999	6.8764710000000004	6.6557830000000004	4.233333	116.9	29.225	596.795208	4.25	24.921875	0.0	0.008554	124.24963100000001	0.738668	1852.848857		33070.41338	0.608553	2895553.134295		16	30.0	1047	116.91	7.306875	-354.2628635391	190.32717683959999	-40.8112493164	8.594673333200001	5.6189114415	-11.0728695499	2.1761360631	-8.056331375800001	-3.1403619352999996	-5.0485369839	-4.9149644725	-1.0896471253
146	146	146	6993	Hannah and Her Sisters	https://www.youtube.com/watch?v=9m7C3aJAv2M	1986	Comedy,Drama	tt0091167	0.645161	0.338634	0.17238499999999998	0.170822	3.415003	0.646609	5.797458	3.8202220000000002	5.714042	98.556792	19.711357999999997	104.983681	3.4	35.448	0.0	0.0	320.66343	2.046878	1339.715443		144768.64825	11.560814	691142.240213		16	23.98	1579	98.57	6.160625	-316.6405061127	143.0426269593	-42.7561362991	22.809547312600003	1.8058217733000002	1.4478653813999998	1.0017969598999998	-6.8213449796	-0.6394439772	-3.4011954557	-0.3138402005	-0.44945745020000005
147	147	147	7022	Battle Royale		2000	Adventure,Drama,Sci-Fi	tt0266308	0.296296	0.221595	0.100674	0.8398260000000001	2.181304	0.538667	1.9943	1.254089	1.534867	103.7036	6.100212	9.893907	3.058824	638.006717	0.009643	0.0	1077.730192	3.239051	2312.167052		1478584.469758	20.041086	5042824.209481		51	29.97	428	108.14	2.1203921569	-134.3063900301	137.9507149218	-45.0148002048	34.3912238064	-4.9467379716	13.3234033369	-8.21261852	3.1570962971	0.07233505559999999	-4.8780013782	-1.7339365838	-0.983352852
148	148	148	7043	My Life to Live	https://www.youtube.com/watch?v=dfZQpLSuxKE	1962	Drama	tt0056663	1.0	1.121359	0.350383	0.0	9.307988	1.494369	2.3561900000000002	1.974878	1.8351669999999998	148.43995800000002	8.731762	17.282663	3.705882	1076.538164	0.006737000000000001	0.0	317.346054	2.171051	1035.72965		93075.297932	18.38597	550128.9004619999		62	23.98	449	148.51	2.3953225806	-402.6946825851	182.0413553889	-61.061964021899996	36.098515949	0.40588627299999996	-6.8720866486	8.7412791494	-1.7561101933	0.5199130867	1.4291421080000002	-0.9273694947	-1.6297081381
149	149	149	7056	Public Enemy The	https://www.youtube.com/watch?v=0Wye5Oqmjec	1931	Crime, Drama	tt0022286	1.0	0.9584600000000001	0.212781	0.0	5.838525	1.36731	4.268708999999999	2.689098	3.636967	128.061267	21.343544	141.03485700000002	5.0	64.0	0.0	0.0	123.08133000000001	1.2429270000000001	563.203355		29852.943051	14.643964000000002	229024.634144		29	29.97	347	128.15	4.4189655172	-441.1385511425	158.1709555568	-12.0018498248	12.7714711102	32.7044840194	2.9804740413	-6.841250012200001	-3.9485577900999997	-10.5759674191	-8.8494872398	-9.5454903149	-6.3123651559
150	150	150	7074	Navigator The	https://www.youtube.com/watch?v=VIgTXieBkNI	1924	Action, Comedy, Romance	tt0015163	0.203704	0.696071	0.211025	0.322827	6.587097	1.274147	3.621406	2.594231	2.5025	188.313125	11.76957	32.827757	3.25	602.8398440000001	0.0	0.0053100000000000005	524.932376	2.1924740000000003	3181.259912		289356.422289	3.171691	6392903.575769001		51	23.98	2059	188.31	3.6923529412000002	-343.6713839681	150.3245355714	20.075747866700002	24.1767798819	6.9167930255	5.3573933515	2.3233454252000003	0.7262821219	1.3794614839	-1.3123734966	0.7569532591	-1.127379717
151	151	151	7112	Accident	https://www.youtube.com/watch?v=6Efu7RpZUdg	1967	Drama	tt0061328	0.018519	0.908071	0.157448	0.358107	8.813439	1.6553240000000002	2.9420290000000002	2.177084	2.166667	135.333333	9.666667	27.911706	3.285714	482.15743399999997	0.0	0.0	464.360008	2.346691	3302.256082		196391.710508	10.285	7217224.965934		45	24.0	1567	135.35	3.0077777778	-357.7246764963	157.4898335413	-20.8902940269	13.869816905699999	10.2766785574	-9.9212404062	-2.6505713632	-7.445283079	-7.9777905130999995	-5.0624996141	-5.7524156635	-3.6124854835000004
152	152	152	7136	Stolen Kisses	https://www.youtube.com/watch?v=nB3UyhrfyDU	1968	Comedy, Drama, Romance	tt0062695	0.0	1.050373	0.257496	0.801025	9.688251	1.720607	3.35601	1.7922919999999998	2.877875	231.564667	12.187614	55.812953	3.631579	1064.278175	0.0	0.017274	345.386164	2.167627	1270.741449		152929.007932	9.611013	1899020.093906		68	23.98	451	231.67	3.4069117647000002	-384.194764617	171.2654899198	-38.3854519652	10.265213773500001	16.8663121935	-11.023015557599999	0.7483290311	-8.144165296499999	-8.9227295969	-3.9953287558999997	-7.8976102784	-4.6980974874
153	153	153	7216	High Sierra	https://www.youtube.com/watch?v=X-oPLZYOCcM	1941	Action, Adventure, Crime	tt0033717	1.0	1.1069870000000002	0.100091	0.0	16.267148000000002	1.83338	9.8098	8.824561	7.941267	156.9568	52.318933	704.928486	5.3333330000000005	20.518519	0.0	0.019114	264.432158	1.1935639999999998	1558.2931740000001		124740.873019	1.778311	1982767.474944		15	29.97	1309	156.97	10.4646666667	-320.8404374126	192.9527751467	-69.4485099429	16.8296964984	23.1039101627	-23.7276339785	5.3207941399	-9.9310050349	-14.682469454100001	-0.09363278789999999	-12.8098882256	-6.405639953400001
154	154	154	7327	Persona	https://www.youtube.com/watch?v=amxvetvKfho	1966	Drama, Thriller	tt0060827	1.0	1.393502	0.3305	0.0	12.159664	1.7756290000000001	3.4113029999999998	4.005019	1.876875	129.6295	12.96295	119.554654	3.8	318.51599999999996	0.0	0.0	1031.836501	2.9851419999999997	2340.600595		1090060.953495	17.444373000000002	3563681.07898		37	23.98	471	129.73	3.5062162162	-350.08053917940003	208.6439802811	10.015365857599999	-26.7512644275	6.2421965008	3.4186276551	-12.2530257426	-10.376649158400001	-0.4359911997	-7.341439746900001	-15.101352869200001	-4.3861669587
155	155	155	7361	Eternal Sunshine of the Spotless Mind		2004	Drama,Romance,Sci-Fi	tt0338013	0.0	0.9580069999999999	0.992361	0.6226010000000001	7.054699	1.050274	2.263459	1.202649	1.848	83.74799999999999	8.3748	10.755179	3.7	259.921	0.0	0.011941	761.491198	1.9758060000000002	2051.547954		302688.76053800003	6.0331980000000005	2702482.909483		36	23.81	421	83.75	2.3263888889	-266.0761166214	144.9667618016	-16.5971844501	39.137764541100005	-3.8066642876	15.215833691099999	-7.4816050862	5.919330453200001	-5.9008668549	0.3435331117	-0.3929375913	0.8468823205
156	156	156	7419	After Hours		1985	Comedy,Crime,Drama	tt0088680	0.092593	0.355104	0.0683	0.39860100000000004	4.350816	0.922737	2.733227	1.6976630000000001	2.2355669999999996	128.461667	9.175833	13.597631	3.357143	483.995991	0.0	0.007784	411.865227	1.492659	1681.4207239999998		281168.026012	5.514133	3255070.8334080004		46	29.97	402	128.48	2.7930434783	-232.44826391729998	161.2400422581	-54.6700543336	20.6642891136	9.0517667247	-1.4129908432	-2.8942891226	-6.6987442393	-0.5572595166	-3.1022394969	-1.9441494829	0.1700624329
157	157	157	7748	Pierrot Le Fou	https://www.youtube.com/watch?v=hNclKdzNARE	1965	Crime, Drama, Romance	tt0059592	0.0	0.288401	0.155531	0.874042	5.507226	0.7013	9.818462	9.888923	9.085556	127.64	31.91	98.605861	3.25	10.546875	0.015669	0.0	264.366897	0.179954	831.428707		95109.23181900001	0.06066799999999999	483070.11468299996		12	24.87	458	127.71	10.6425	-362.1843884601	139.038553607	-23.3131773372	4.7336480552	-0.3303054086	-4.2627611479	-6.944055271900001	-1.6324723215999999	-12.3247888624	-3.7584071826	-4.3921018981	-4.6595483756
158	158	158	7761	Soft Skin The	https://www.youtube.com/watch?v=IBr37Lvbkz8	1964	Drama, Romance	tt0058458	1.0	0.863152	0.255863	0.554072	11.704763	1.402095	3.949286	2.831875	3.16	221.16	15.797143	62.961249	4.0	794.214286	0.0	0.013565	258.135638	1.2244700000000002	1224.955217		51417.234633	4.698265	766514.239518		55	25.0	632	221.22	4.0221818182	-376.8180980764	166.0375454106	-37.2752170761	15.1804406301	14.4784613661	4.1778909657	-2.5889660194	-2.6073295524	0.5325907847	-6.5533402064	-1.7965020668	-8.5661784272
159	159	159	7766	Throne of Blood	https://www.youtube.com/watch?v=2-72oaAS9hc	1957	Drama	tt0050613	1.0	0.776533	0.27314299999999997	0.697149	10.875538	1.235968	4.8345400000000005	4.170505	3.378375	222.388833	17.106832999999998	92.674614	3.5384620000000004	498.368229	0.0	0.008993000000000001	877.553443	1.9879830000000003	2167.751559		2599033.993682	6.953929	5154785.456944		45	23.98	472	222.45	4.9433333333	-461.18350008059997	186.9926098649	-0.1635037077	-4.3308418178	28.5622969092	3.0377065291000003	-6.8584376432	3.0142744476	0.5629563195	-3.2250975486	-1.8025854794999998	-0.0260967992
160	160	160	7880	Friday Night	https://www.youtube.com/watch?v=sUipgKdTi_k	2002	Drama,Romance	tt0295743	0.220779	0.232948	0.179328	0.780775	2.788666	0.524437	2.131824	1.124994	1.7934580000000002	151.359533	10.811395	118.92925	5.071429	567.168003	0.019819999999999997	0.013213999999999998	965.1118939999999	1.5704690000000001	2441.640573		947035.499287	5.850124	3091613.5468599997		70	23.98	1077	151.37	2.1624285714	-277.3298113852	135.9902176758	-7.1376242550999995	26.9068575958	5.1688211247	17.6824293186	5.9580996475	8.8827018348	5.2064797035	7.2739682961000005	3.9836765967	3.4590647439
161	161	161	7897	Ballad of Cable Hogue The	https://www.youtube.com/watch?v=_4WgxKTJ09E	1970	Comedy, Drama, Romance	tt0065446	0.032257999999999995	1.166115	0.32871100000000003	0.645947	12.582774	1.7629740000000003	6.332517	11.578901	2.969633	177.310467	19.701163	640.795006	3.111111	132.838134	0.0	0.01128	143.27549299999998	0.510234	1347.420346		50424.732067000004	0.630866	1426225.554305		27	29.97	577	177.38	6.5696296296000005	-359.0648063816	177.4747095157	-46.6805253657	27.637209658000003	15.105465226600002	-10.8912587548	14.6781746562	-13.780577528499999	-6.1383533119	0.5354832566	-18.231373775399998	-2.036120908
162	162	162	8125	Sunrise: A Song of Two Humans	https://www.youtube.com/watch?v=XHDe_BHH2qo	1927	Drama, Romance	tt0018455	1.0	0.314808	0.094282	0.0	4.055626	0.792396	6.83028	5.688766	5.4054	184.417567	30.736261	371.508725	4.5	101.875	0.0	0.0	234.475665	1.78567	4641.7398920000005		108496.96544300001	4.039171	24668441.295904		26	29.97	1399	184.44	7.0938461538	-329.6769759998	215.4813993099	5.647533634099999	0.33328667149999996	16.1296467475	2.1445560359	-3.4449862651	-1.5350529785	-0.5860457504	-2.4859982225	-3.6288215341	-2.2622366754
163	163	163	8235	Safety Last!	https://www.youtube.com/watch?v=KokfYxxKkuw	1923	Comedy, Thriller	tt0014429	0.935484	1.494	0.13656300000000002	0.145371	9.246571000000001	1.9179130000000002	8.557647	10.830384	4.88	145.48	36.37	428.4219	4.25	35.171875	0.0	0.0	251.436692	0.166292	1016.5048400000001		136665.729444	0.116756	1473627.651373		16	25.0	453	145.64	9.1025	-259.6849522778	137.1040630872	-36.0814229958	-0.5339376975	-5.3674979839	-4.245803298999999	-6.2113275111	-4.0598148972	-1.5716923386000001	-2.6209901182	-0.1026214211	2.6405438906
164	164	164	8516	Matter of Life and Death	https://www.youtube.com/watch?v=kGAfMEnuO3I	1946	Comedy, Drama, Fantasy	tt0038733	0.290323	0.231275	0.117926	0.869049	3.4499760000000004	0.5862149999999999	2.92	2.294341	2.04	75.92	10.845714	22.719282	3.714286	104.886297	0.0	0.013172	521.16343	0.882724	3132.2861329999996		416371.553552	2.216875	8693761.578089		25	25.0	1128	75.93	3.0372	-355.17776454449995	103.0815477022	27.0733778794	15.623461154600001	11.0854630364	0.09895777210000001	1.504329328	1.992841474	-0.2493705646	-1.0374853103	-2.1441662107	-1.4433855669
165	165	165	8638	Before Sunset		2004	Drama,Romance	tt0381681	0.0	0.706177	0.089275	1.203149	6.555302	1.476314	2.781625	3.9944599999999997	1.9185830000000001	144.6445	9.642967	108.935879	3.4666669999999997	517.363259	0.0	0.0	520.174093	1.427339	2471.0592420000003		269977.093338	5.220097	2657827.288179		51	23.98	587	144.66	2.8364705882	-262.3361175652	140.7241593265	-35.7340951409	40.2335168971	-18.4903778684	23.123515952600002	-12.084601510999999	5.8534093081	-4.5204997026	-2.7446030577999996	-2.6919273747	-3.562567208
166	166	166	8684	Man Escaped A	https://www.youtube.com/watch?v=o6nHFpKK6Lc	1956	Drama	tt0049902	1.0	0.624505	0.026369999999999998	0.0	4.743455	1.328276	15.904778	16.172791	11.052708	190.857333	63.619111	1204.448498	4.0	6.6666669999999995	0.0	0.026198000000000003	105.704004	0.625588	949.3769619999999		10847.367484999999	0.5102270000000001	619217.568603		11	23.98	1223	190.87	17.351818181800002	-386.9370323172	196.1634112292	-19.2116356268	-8.6023363877	21.0105571056	-6.761418616	-6.7261844242999995	-1.306438019	-4.3122640495999995	-4.971581062099999	-7.8094933542	-3.7044964186000002
167	167	167	8798	Collateral	https://www.youtube.com/watch?v=iPbG9uU7BiI	2004	Crime,Drama,Thriller	tt0369339	0.074074	0.5292140000000001	0.37568	1.381779	5.125665000000001	1.032709	2.505837	1.618968	2.0854169999999996	125.29183300000001	8.949417	20.366991	3.571429	657.752187	0.039907	0.015962999999999998	606.968837	2.8649259999999996	2130.069956		364561.300774	15.818105	2940229.049385		49	23.98	468	125.39	2.5589795918	-253.06924832069998	132.1335691901	-0.3258553792	31.7289758977	-0.2915250226	17.5534203743	4.193151386499999	4.6214864295	4.974831887900001	0.9745057219	6.6234439599	-0.7719450326999999
168	168	168	8955	Undertow	https://www.youtube.com/watch?v=8rq_5CmE0iY	2004	Drama,Thriller	tt0360130	0.148148	1.42707	0.552586	0.392777	9.635803	1.557754	2.127959	0.92722	1.75175	106.397958	7.093197	6.631638000000001	3.333333	669.503704	0.0	0.0	1032.080843	4.048526	3321.829288		1056135.468863	25.761606	9108641.298678		49	23.98	655	106.51	2.1736734694	-325.9588827577	157.7617304686	-4.5729435541	31.831993977199996	-0.9329346299	24.8322942434	-2.3395416665	6.0810879288	2.1380795042	1.4840454291999998	4.3005885313	2.222267146
169	169	169	9011	Portrait of Jennie	https://www.youtube.com/watch?v=rKPEHkVjikM	1948	Drama, Romance, Fantasy	tt0040705	1.0	0.643646	0.042503	0.0	8.403004	1.4592969999999998	11.441986	14.439987	6.923583	102.977875	51.488937	1971.228652	4.5	1.125	0.009711	0.009711	214.099522	1.991889	4290.571524		67080.288619	3.0967290000000003	7985848.083081		8	23.98	2111	102.98	12.8725	-365.5034979701	204.3026637285	-68.8411629304	26.349045059699996	22.6501325244	-17.2706299322	0.004383922100000001	-6.8444670828	-6.2211924210000005	-3.7743222356	-4.218625751499999	-5.2755030343
170	170	170	25750	Sherlock Jr.	https://www.youtube.com/watch?v=etKxO071Dd4	1924	Action, Comedy, Romance	tt0015324	1.0	1.37935	0.614211	0.0007599999999999999	6.573914	1.554612	5.702857	3.3248629999999997	4.08	119.76	19.96	153.3312	3.5	68.208333	0.00835	0.00835	391.07461	1.888051	1791.046191		238999.788518	9.770814	2430714.0790790003		20	25.0	457	119.91	5.9955	-259.7889462902	208.93575609349998	-25.7764306268	-10.682869222999999	12.6942207098	-5.9347091583000005	-6.2383711103	-7.552309316900001	-10.4765980826	-9.1867486974	-6.149420661000001	-3.5033339107
171	171	171	25782	Boudu Saved From Drowning	https://www.youtube.com/watch?v=PYkB5W4lYsQ	1932	Comedy	tt0022718	0.645161	0.445665	0.10113899999999999	0.058441	6.771317	1.0464790000000002	2.901538	1.527803	2.64	75.44	9.43	10.7651	3.25	133.617188	0.0	0.0	139.78413600000002	0.388151	672.81888		18029.037433	0.249282	221958.18550300002		25	25.0	378	75.49	3.0196	-291.2686619237	135.21376653459998	-23.720055071199997	42.3772665463	6.410901694500001	29.1573353571	-7.1354498376999995	8.0819861691	-2.3114424396	4.3870715786000005	-4.8549471712	-3.5170831815
172	172	172	25833	Camille	https://www.youtube.com/watch?v=TQSlPA9ZR74	1936	Drama, Romance	tt0028683	0.051948	0.704002	0.209752	0.96588	9.833024	1.3803729999999999	1.9980490000000002	1.080498	1.668333	151.8517	8.436206	18.735223	4.222222	1445.089849	0.006585	0.0	720.812369	1.9373490000000002	1891.2333829999998		704201.501005	7.153878	3305756.647589		75	29.97	421	151.9	2.0253333333000003	-268.337434875	130.25706637	-20.7420954455	29.7782830905	-6.8069118386000005	15.829724000699999	-7.068948464299999	6.2606858534	-1.6958124441	-0.1319445485	0.9009456331	-0.5710905869
173	173	173	25941	Letter from an Unknown Woman	https://www.youtube.com/watch?v=A1cy2DdFujk	1948	Drama, Romance	tt0040536	0.967742	0.829525	0.156385	0.014318	5.017196	1.114525	7.417667	5.036223000000001	7.574233	96.42966700000001	24.107417	217.345429	3.25	15.046875	0.0	0.0	214.91658700000002	0.3667	576.18971		99336.37131900001	0.476591	219947.63984899997		12	29.97	419	96.48	8.04	-313.8707016002	162.4141822478	-22.1227811002	13.4097926011	18.0689784513	-14.6396784207	2.1886724146	-1.7281915622	-10.123970446900001	-0.0688411119	-3.7016545721	-5.7583863742
174	174	174	26002	Mr. Arkadin	https://www.youtube.com/watch?v=ErzxugAp_xc	1955	Crime, Drama, Film-Noir	tt0048393	0.032257999999999995	1.552609	0.30007399999999995	0.026418	4.557246	1.220545	14.06405	14.649926999999998	7.040367	84.3843	42.19215	18.098643	3.0	0.0	0.011851	0.011851	44.834482	0.184308	189.77809399999998		2623.205829	0.111921	9036.866490999999		5	29.97	274	84.5	16.9	-254.128940639	194.6761154966	-46.0358368721	-14.996291588499998	42.7547964953	-3.6421562088	-9.236931969199999	9.5775941869	-6.011898474600001	-2.8058367733	5.953574087200001	-6.8642962917
175	175	175	26055	Floating Weeds	https://www.youtube.com/watch?v=bHpVeD9kJEI	1959	Drama	tt0053390	0.258065	0.618328	0.063181	0.065374	10.551042	1.229057	6.52504	4.430727	5.922586	176.176067	17.617607	55.17975	2.7	122.361	0.0	0.017028	82.421959	0.28739499999999996	819.275372		10175.66842	0.156379	459090.819065		26	23.98	1468	176.19	6.7765384614999995	-379.69927229980004	189.41709277509997	-52.6727905354	10.5107757635	28.560193102600003	-14.353520818	7.613278525599999	2.3911114118	-11.4258017346	-2.1771731004	-3.8987656637	-0.3220642458
176	176	176	26796	Heart in Winter A	https://www.youtube.com/watch?v=NGgJ_a2lZK0	1992	Drama, Romance	tt0105682	0.06451599999999999	0.309596	0.076115	1.1910129999999999	2.51792	0.8298559999999999	4.173793	3.063886	3.0	121.04	17.291429	51.263412	4.142857	106.20116599999999	0.0	0.0	322.022133	1.340741	2187.687402		136965.67333599998	4.005343	8213784.721306		28	25.0	1471	121.05	4.3232142857	-348.13463256870006	158.9641158674	-0.6226161527	22.517075514000002	3.8319853625	3.6738222288999998	-3.9300220737	-3.1173826029000002	-2.4596058881	0.2930729599	-0.9707313503	-2.556177987
177	177	177	27266	2046	https://www.youtube.com/watch?v=jFIs9iy-cm0	2004	Drama,Romance,Sci-Fi	tt0212712	0.44444399999999995	0.165365	0.0393	0.6929930000000001	3.250701	0.490295	4.027672	2.9167560000000003	3.378375	149.023875	14.902387	43.898099	3.7	329.841	0.00671	0.026841000000000004	199.837247	1.0841370000000001	1502.143382		38176.670700999995	4.8235779999999995	2587711.155774		36	23.98	425	149.07	4.1408333333	-280.3796481241	182.7999656259	-6.3865774986	14.1804331623	39.207678571500004	-3.2633874514	3.7170974683	15.367104253900001	-1.6032482043	6.9674594995	9.736803845199999	-6.418727940599999
178	178	178	27664	Brown Bunny The	https://www.youtube.com/watch?v=R94tzhCXBtw	2003	Drama	tt0330099	0.032257999999999995	1.670251	0.294141	1.242008	28.692882	1.5293	11.131131	13.240243	7.307307000000001	55.65565600000001	27.827828000000004	94.927538	2.5	0.125	0.017968	0.0	18.275643	0.11074300000000001	299.40102		964.860368	0.049056	128107.33361900001		4	29.97	974	55.69	13.9225	-290.3328088116	136.0683739741	36.0289847944	30.358740336300002	9.6510445609	27.9003726488	3.4478444470999996	20.8252326219	2.4431125984	15.858572134800001	2.154433726	9.7735032899
179	179	179	27792	Saddest Music in the World The	https://www.youtube.com/watch?v=oyAlgfHgrk0	2003	Comedy,Musical	tt0366996	0.44444399999999995	1.500161	0.117567	0.381878	6.266172	1.461907	3.085113	2.294041	2.0854169999999996	98.723625	8.974875	52.252016999999995	2.909091	186.329827	0.0	0.010129	673.944832	1.9183130000000002	2457.308094		276832.891031	4.1017980000000005	2114411.733093		31	23.98	540	98.8	3.1870967742	-353.18908981370004	157.6447454319	-36.2877371595	14.3278012375	-3.6428823218	5.665889325299999	-14.7449354259	-2.738673578	-4.9982875284	-4.535140532	-2.9993342458999996	-3.231909655
180	180	180	30707	Million Dollar Baby		2004	Drama,Sport	tt0405159	0.166667	0.451416	0.169808	0.30685500000000004	7.052296000000001	0.982951	2.843922	1.587446	2.32	145.04	12.086667	22.277822	4.25	588.473958	0.020684	0.013789	599.681751	1.183473	1822.162283		751293.106934	2.672133	2492967.555301		50	25.0	436	145.06	2.9012	-273.46231651240004	173.60731393330002	-8.7743250388	31.2948285343	-4.3124241373	17.9563388861	0.8140430043000001	-1.2337430776	7.1562620709	-2.2798066526	5.6894770975	-1.7689601813999998
181	181	181	30747	Goodbye Dragon Inn	https://www.youtube.com/watch?v=zHMxMJ6qkOU	2003	Comedy,Drama	tt0377556	0.018519	0.309934	0.296968	0.6827949999999999	4.78573	0.596784	4.726343	3.6191160000000004	3.837167	174.8747	14.572892000000001	61.505998999999996	3.083333	285.798032	0.005718	0.0	374.072812	0.580292	808.415122		318348.833636	2.052292	1421300.255008		36	29.97	357	174.92	4.8588888889	-453.2271240712	192.4749014187	-35.1403231748	-3.6600112048	31.6974736116	-3.3546975067	-4.8162494824	7.779378479199999	-3.289952279	1.4176719354	-2.758968897	1.0801719924
182	182	182	32179	Elevator to the Gallows	https://www.youtube.com/watch?v=euB6PWW6tcI	1958	Crime, Drama, Thriller	tt0051378	0.8888889999999999	0.357473	0.249138	0.08176	3.3913029999999997	0.677253	3.118421	2.502293	1.958347	118.5	9.875	22.174148000000002	3.166667	277.414352	0.016878	0.0	424.320726	1.194857	1146.9230400000001		192822.332545	4.27727	711642.754221		37	25.02	321	118.58	3.2048648649	-401.5040148603	127.7278800661	11.7594675383	32.686471461	3.6675316695999998	14.3835972982	7.780908052000001	7.3096404041	0.15939310310000002	4.524875628399999	6.2384280345	2.9608067364
183	183	183	33493	Star Wars: Episode III - Revenge of the Sith	https://www.youtube.com/watch?v=5UnjrG_N8hU	2005	Action,Adventure,Fantasy	tt0121766	0.26	0.472959	0.19295199999999998	0.36724	7.336524000000001	1.032355	1.9061240000000002	1.080922	1.568233	150.583767	5.0194589999999994	5.77128	2.6333330000000004	1793.3832960000002	0.0	0.019922	1326.427491	3.027977	5453.069200999999		1983977.616148	12.615639	32193619.370152		78	29.97	1112	150.6	1.9307692308000002	-267.2921506373	160.599579666	-24.850994902199997	28.1182723821	3.8121371016000003	11.2249283127	-1.3195774925	6.0085291115	0.1245019884	1.7007755337000001	-0.5058272525999999	0.7622836289
184	184	184	39369	Detective Story	https://www.youtube.com/watch?v=mN8cE2TSjEo	1951	Crime, Drama, Film-Noir	tt0043465	0.516129	0.906277	0.042875	0.7973899999999999	9.034752000000001	1.7718169999999998	7.859704	9.129937	4.087416999999999	141.47466699999998	23.579110999999997	303.702367	3.0	31.333333000000003	0.0	0.049479	89.951135	0.81858	606.6039030000001		11707.26684	2.000745	80807.637966		17	23.98	545	141.64	8.3317647059	-358.23479757480004	138.6100398195	-28.935376045399998	25.127662135100003	5.7659934481	11.847008418900002	-9.518197733600001	6.7262983291	-6.363803971499999	-7.8800985227	2.8396329272000003	-12.609451278599998
185	185	185	44555	Lives of Others	https://www.youtube.com/watch?v=FppW5ml4vdw	2006	Drama,Thriller	tt0405094	0.48148100000000005	0.327301	0.281721	0.475116	3.9043050000000004	0.614064	2.3427029999999998	1.4142	1.88	86.68	10.835	50.440975	4.625	99.310547	0.023073	0.0	523.451747	1.4497309999999999	1417.33947		190690.678861	6.7140949999999995	1020015.223732		36	25.0	376	86.73	2.4091666667	-348.0291824179	181.7227245051	-16.0025199925	21.784076037	16.6201037395	5.855045451900001	4.5978982553	2.9873116802999995	4.6542968882	5.563957803099999	4.1820264708999995	0.8551300633
186	186	186	44657	Mouchette	https://www.youtube.com/watch?v=6g2hpyzVmhA	1967	Drama	tt0061996	1.0	0.392338	0.11416300000000001	1e-06	6.863708	0.8141109999999999	3.915912	1.74892	4.571233	97.8978	16.3163	58.821169999999995	4.1666669999999995	94.578704	0.010215	0.0	148.810997	0.846043	729.9269419999999		16689.443626	7.791099000000001	641170.2933939999		24	29.97	386	97.99	4.0829166667	-329.7250483753	96.56702480979999	-16.8948348625	16.877252083	18.389647494000002	-2.1546862074	2.2415532156999998	2.4851954273	-1.3568941722999999	-0.6758247193000001	1.8278108136000002	0.2698561276
187	187	187	44974	Hard Candy		2005	Crime,Drama,Thriller	tt0424136	0.462963	0.356104	0.18595699999999998	0.23860900000000002	6.648092999999999	0.7123109999999999	4.7333	5.231555999999999	2.877875	165.6655	18.407278	120.74343999999999	3.888889	264.34430699999996	0.0	0.018109	660.930743	0.447821	2388.020461		853726.805419	0.519551	7194540.917830001		34	23.98	371	165.67	4.8726470588	-322.3898035228	172.28795747810003	9.142827239299999	27.58630616	11.310297493599998	18.6068825688	5.5346441619	7.4267940066	1.5446101402	1.9222401902000001	1.6676977614	1.1890442696999999
188	188	188	45081	Silent Hill	https://www.youtube.com/watch?v=ixWjtoYSUMM	2006	Horror	tt0384537	0.181818	0.666028	0.740348	0.410232	4.35171	0.8072630000000001	2.7307580000000002	1.544568	2.127125	150.1917	8.343983	19.116776	3.055556	682.484396	0.019974000000000002	0.006658	1122.1600349999999	2.759048	3187.4393210000003		1070745.99506	9.897049	4169235.833879		54	23.98	1160	150.21	2.7816666667	-407.3997546451	150.7331581796	-5.1475988813999995	21.2396210157	10.1995814405	7.6158721388999995	10.5565185314	1.1588144517	7.2324314627	1.8705570197999999	4.4665461668	3.9737958368
189	189	189	48516	Departed The	https://www.youtube.com/watch?v=iojhqm0JTW4	2006	Crime,Drama,Thriller	tt0407887	0.025974	0.608811	0.301613	0.258863	7.274306	1.161063	2.0574209999999997	0.934746	1.7934580000000002	150.1917	7.509585	9.307383999999999	3.65	1517.571375	0.0	0.0	1753.3325350000002	3.946335	3860.546268		2820679.197119	29.189459000000003	7604524.5995229995		72	23.98	1023	150.21	2.08625	-316.7422649689	138.6432694347	-18.1188680372	40.804347040100005	3.6689897018	11.9380281215	6.7903441277	-2.7777840028	10.179335711	-3.9355236525999997	4.7820103257	-0.4242840865
190	190	190	52967	Away from Her	https://www.youtube.com/watch?v=P5l5J4L1ZdQ	2006	Drama	tt0491747	0.324675	2.0893759999999997	1.905418	0.341006	8.061597	1.197267	2.5348599999999997	1.501241	2.002	147.021875	9.188867	19.492859	3.625	935.6162109999999	0.013603	0.027207	339.14955699999996	0.5969270000000001	783.97722		232854.41563899998	0.796823	595129.309914		57	23.98	407	147.26	2.5835087719	-318.7463106812	182.0744936261	-9.2891098442	24.889010559899997	16.3203811289	1.0449675962	7.641999168200001	-5.2595520254000006	2.8537923387	-0.9102227064	-2.8439745531	4.8761691089
191	191	191	53447	Paranoid Park	https://www.youtube.com/watch?v=ZkMDs3FXVzg	2007	Crime,Drama,Mystery	tt0842929	0.074074	0.9844639999999999	0.48978299999999997	0.885273	10.502458	1.407649	2.508796	1.244633	2.043708	132.96616699999998	7.821539	10.670025	3.1176470000000003	639.320985	0.007520999999999999	0.007520999999999999	968.4600929999999	2.928147	2348.92847		1188798.992317	16.976332	3928179.527129		52	23.98	571	133.03	2.5582692308	-259.8082773283	163.9890144373	-9.4107103724	33.6258432763	-1.0422669967	14.566219771199998	0.29430718149999996	4.9649024316000006	-0.3356406034	2.32508674	3.7847789606	0.6986095283
192	192	192	55269	Darjeeling Limited The	https://www.youtube.com/watch?v=aO1bYukdvLI	2007	Adventure,Comedy,Drama	tt0838221	0.0	0.74654	0.08014199999999999	0.791244	8.934391	1.5003959999999998	10.207817	11.709061	5.171833	142.909433	47.636478000000004	1543.831433	4.6666669999999995	13.407407000000001	0.006997	0.0	248.58409	0.36957199999999996	648.999265		36985.078944	0.27058499999999996	116126.431601		13	29.97	356	142.97	10.9976923077	-246.3533174312	159.4985395921	-21.987789479299998	27.1875185368	-5.8177117559000004	7.0044757332000005	-1.8158790833	2.9151179783999996	-3.6104546879000003	-7.087617692999999	-4.8768596156	-4.2779376384
193	193	193	55272	We Own the Night	https://www.youtube.com/watch?v=vCXVToxZNB4	2007	Crime,Drama,Thriller	tt0498399	0.181818	0.352458	0.08925599999999999	0.499957	4.276857	0.867116	2.171361	1.220235	1.7934580000000002	143.309833	8.42999	15.459157000000001	3.8823529999999997	1032.843476	0.006978	0.006978	1140.1799019999999	2.820057	3668.689874		1141976.069851	11.386788000000001	5497186.0353230005		65	23.98	1139	143.31	2.2047692308	-310.4312078453	140.8844252687	-5.9889801673	35.4920713816	6.904843334500001	13.6990776077	5.8413278467	9.9469163143	5.6763247365	5.2260481305	3.6686351666	4.4415372039
194	194	194	57792	Caramel	https://www.youtube.com/watch?v=zpCZfBWo6Ds	2007	Comedy,Drama,Romance	tt0825236	0.038961	0.647518	0.080086	0.797708	8.664096	1.405449	2.468966	0.9879209999999999	2.28	143.2	9.546667	6.835769	3.8666669999999996	910.118815	0.0	0.0	528.25417	3.167902	3476.1563109999997		426704.790034	12.790148	5364642.331288		57	25.0	1323	143.22	2.5126315788999998	-268.353387436	163.18090710090001	1.5670008183000002	41.6214069467	5.7504214311	9.406661304	0.9198847025	10.4176580448	1.2903866331	-4.796555916	5.7337452835	-3.4600955846
195	195	195	58559	Dark Knight The	https://www.youtube.com/watch?v=EXeTwQWrcwY	2008	Action,Crime,Drama	tt0468569	0.077922	0.353007	0.19624	1.254887	4.381896	0.7969310000000001	2.174153	1.2608840000000001	1.668333	150.016533	12.501378	257.17308199999997	5.75	1582.140625	0.039996	0.026664	1194.596743	4.407714	3385.1962399999998		1390094.937341	29.619466	7822842.242506		68	29.97	1064	150.02	2.2061764706	-255.01633356259998	158.3015055563	-8.707256116	39.1957985087	-2.2237866703	19.6556065208	-2.7170410981999997	10.1626533905	-0.8453065222	6.5185603226	2.2845369205	4.2298450614
196	196	196	59832	Where the Sidewalk Ends	https://www.youtube.com/watch?v=kA4mk1ecGs8	1950	Crime, Drama, Film-Noir	tt0043132	1.0	0.733162	0.020808	0.190032	16.182463000000002	1.319634	8.242208	7.948635	5.046708	107.14870800000001	35.716236	292.43855299999996	4.3333330000000005	10.740741	0.0	0.0	183.02679799999999	1.146699	1081.818906		53072.334288	2.305023	1049191.3197370002		12	23.98	393	107.23	8.9358333333	-293.3169424314	136.528784541	-29.8400920565	9.0103153629	6.9910125658	5.882017224299999	0.09265403380000001	-2.1116547489	-4.9124989685000005	-0.0154478159	-4.6005920867	-1.3767203982
197	197	197	60391	Aleksandra	https://www.youtube.com/watch?v=2Xg465lKEHA	2007	Drama, War	tt1034427	0.032257999999999995	0.17793299999999998	0.065372	0.932373	1.540535	0.549916	6.212088	3.473005	5.4054	105.6055	17.600917000000003	16.726644	2.833333	35.689815	0.0	0.0	223.841725	3.048052	632.4673		166866.553009	50.261508	383044.605976		16	29.97	359	105.67	6.604375	-450.6854216761	193.18572921919997	10.2893359091	19.9599344146	1.7860448231000001	8.4903674391	1.5381661250999998	5.618112196699999	0.0192910962	-2.2284970649	-0.09456854	-1.3891455945
198	198	198	61967	Autumn Afternoon An	https://www.youtube.com/watch?v=Wq0XhT1SRho	1962	Drama	tt0056444	0.0	0.491588	0.138973	0.570395	4.663069999999999	1.003934	3.591429	1.659572	3.3	125.7	13.966667000000001	26.814815000000003	3.888889	193.517147	0.0	0.015911	119.10297	0.18825899999999998	410.321746		12530.580265999999	0.084762	91174.52127699999		34	30.0	357	125.76	3.6988235294	-401.8870202147	166.9958941256	-28.0040218353	23.1625559404	18.8424229291	-16.652042238	1.1758257308	-8.0835776078	-5.9665796291	0.2967308232	-10.1509797886	-0.480839311
199	199	199	63768	Tattooed Life	https://www.youtube.com/watch?v=ncSurQDlOD4	1965	Action, Crime	tt0059320	0.571429	0.43805600000000006	0.273834	0.2469	5.522989	0.908343	3.905908	2.487149	3.2115419999999997	210.919042	11.717725	19.452132000000002	3.0	766.166667	0.0	0.0047409999999999996	462.48897999999997	1.168411	1904.807093		619786.956663	2.905349	3397603.7447490003		53	23.98	1327	210.93	3.9798113207999997	-283.3172450068	111.96469573649999	13.7545530768	37.0842368284	-3.745982582	27.3414860007	6.8484682227	7.4022637788	-4.8867438453	-1.9694795696	-10.6616654525	-7.685417516699999
[truncated: 1,208 more columns]
