# Supplementary material for: On the influence of low-level visual features in film classification
Source: PLoS One. 2019 Feb 22;14(2):e0211406. doi: 10.1371/journal.pone.0211406 (PMC6386315; doi:10.1371/journal.pone.0211406)
Supplement: S3 File — (ZIP) [file pone.0211406.s003.zip]

Archive with 3 entries (3 files):
- Descriptors.csv
- Audio_descriptors.csv
- Visual_features.csv
