# Supplementary material for: On the influence of low-level visual features in film classification
Source: PLoS One. 2019 Feb 22;14(2):e0211406. doi: 10.1371/journal.pone.0211406 (PMC6386315; doi:10.1371/journal.pone.0211406)
Supplement: S3 File — (ZIP) [file pone.0211406.s003.zip › Descriptors.csv]

	ID_lmtd	Title	Link	Year	Genre	IMDB	BWR	LUM	LUV	SAT	CRV	ENM	ASL	VSL	MSL	VTL	ACL	VCL	SCR	VSC	FAR	DIR	CMI	CMC	IMI	CIV	CMV	IIV	FPS	Duration	N_Cuts	Cut_Duration	N_Scenes	Scene_Duration
0	2	'71	http://71themovie.com/	2014	Action, Drama, Thriller	tt2614684	0.077922	0.627509	0.409879	0.790149	7.777397	1.143659	2.24229	1.115599	1.960292	150.233417	7.153972	17.798046	3.190476	1275.048159	0	0.013313	1025.11337	4.62358	2871.960644	1070135.746192	28.127938	5758779.144584	23.98	148	66	2.2424242424	20	7.4
1	3	1	http://www.ifcfilms.com/films/1	2013	SciFi, Thriller	tt2395385	0.051948	0.270646	0.103139	0.91342	3.419071	0.707899	2.085996	1.0648	1.75175	150.191708	6.826896	13.784533	3.272727	1373.645379	0	0	1565.453419	1.70739	3093.468255	4258309.290208	3.981423	6705394.043634	23.98	148	71	2.0845070423	21	7.0476190476
2	4	10 Years	http://10yearsmovie.tumblr.com/	2011	Comedy, Drama, Romance	tt1715873	0	0.693526	0.104499	1.177934	8.407419	1.415647	2.451602	1.266406	2.002	144.6445	7.612868	15.906101	3.105263	832.896924	0	0.013827	470.741714	1.671053	1461.050517	166236.442428	9.76039	990371.767145	23.98	143	58	2.4655172414	18	7.9444444444
3	5	10 to Midnight	N/A	1983	Crime, Drama, Thriller	tt0085121	0	0.504652	0.170128	0.387379	5.543988	1.090249	2.242655	1.732388	1.932	130.074	6.846	13.150899	3.052632	900.805948	0	0	531.536247	2.333047	1963.257162	295257.484999	7.380398	2274666.337316	23.81	128	57	2.2456140351	18	7.1111111111
4	6	10,000 BC	http://www.10000bcmovie.com/	2008	Action, Adventure, Drama	tt0443649	0.096774	0.478102	0.285176	0.568698	7.087568	0.905117	2.581602	1.141723	2.168833	74.866458	9.358307	25.567959	3.625	88.685547	0.013357	0.013357	1261.036393	3.950475	3913.705647	796257.026219	14.661775	4510052.634883	23.98	70	28	2.5	7	10
5	7	11-11-11	http://1111themovie.com/	2011	Horror, Mystery, Thriller	tt1712159	0.259259	0.579618	0.615226	0.333495	8.04859	0.873429	2.245903	0.902623	2.002	103.311542	7.379396	9.52658	3.285714	488.708455	0.009679	0	1822.236455	2.388858	4041.464219	3654777.908539	7.252581	9738886.24148	23.98	99	45	2.2	13	7.6153846154
6	8	12 Monkeys	N/A	2015	Adventure, Drama, Mystery	tt3148266	0	1.017447	0.547683	0.69266	10.643864	1.417052	2.022258	1.052617	1.793458	141.558083	7.077904	15.774749	3.5	1104.6375	0	0.035321	1029.703411	2.543111	2415.545572	1077708.84575	9.816114	2299708.19323	23.98	139	69	2.0144927536	19	7.3157894737
7	9	12 Years a Slave	http://www.foxsearchlight.com/12yearsaslave/	2013	Biography, Drama, History	tt2024544	0.12987	0.555842	0.381895	0.889952	5.413682	0.932757	2.55931	2.167473	2.085417	148.439958	8.731762	21.962966	3.411765	778.671687	0.006737	0.02021	256.361999	1.874231	1229.562662	43911.886987	12.138923	899544.205256	23.98	148	57	2.5964912281	16	9.25
8	13	13 Sins	http://radiustwc.com/releases/13-sins/	2014	Horror, Thriller	tt2059171	0.337662	0.380959	0.162219	0.364684	5.152671	0.842937	2.599502	3.462485	1.875	174.166667	9.166667	39.212719	3.526316	1024.226418	0	0	1087.804856	1.769098	2271.297692	1306984.617066	6.826691	2749104.047161	24	144	66	2.1818181818	18	8
9	14	17 Again	http://www.17againmovie.com/	2009	Comedy, Drama, Fantasy	tt0974661	0	1.257245	0.931191	1.126271	8.416188	1.568054	1.986359	0.909024	1.75175	143.017875	6.810375	9.752138	3.428571	1415.814383	0	0	548.666613	2.150845	1994.818241	292046.43383	10.072109	1806608.714363	23.98	141	71	1.985915493	20	7.05
10	16	1st Night	http://www.facebook.com/1stNightMovie	2010	Comedy, Musical, Romance	tt1536053	0.064935	0.507377	0.10157	0.392294	6.909375	1.228303	1.984558	0.657146	1.835167	109.150708	6.42063	9.071111	3.235294	675.584979	0	0.009162	435.180566	2.190433	1511.355422	156224.037144	11.329598	929422.197946	23.98	108	54	2	16	6.75
11	17	2 Days in New York	http://www.magpictures.com/2daysinnewyork/	2012	Comedy, Drama, Romance	tt1602472	0.493506	0.619459	0.347127	0.665295	5.825873	0.985774	2.026716	0.618297	1.835167	109.442667	7.817333	7.761212	3.857143	595.274052	0	0	716.131765	1.841209	1923.485281	507588.845267	11.652377	1755908.334771	23.98	107	53	2.0188679245	13	8.2307692308
12	20	20,000 Days on Earth	http://www.20000daysonearth.com/	2014	Documentary, Drama, Music	tt2920540	0.480519	1.332545	1.505213	0.98896	18.38303	0.95036	2.651786	2.243009	2.041667	148.5	8.735294	22.812488	3.294118	734.13678	0	0	820.055169	1.499112	2008.086175	438417.135116	5.273619	2007090.672341	24	133	55	2.4181818182	16	8.3125
13	25	22 Bullets	http://www.limmortel-2010.com/	2010	Action, Crime, Thriller	tt1167638	0.148148	0.668823	0.251036	0.951523	6.382675	1.24704	1.99177	0.831088	1.75175	105.563792	7.540271	17.922492	3.785714	739.573251	0	0	1522.76085	4.862005	3850.949942	2128403.261755	25.118035	8481740.797499	23.98	102	52	1.9615384615	13	7.8461538462
14	29	22 Jump Street	http://www.22jumpstreetmovie.com/site/	2014	Action, Comedy, Crime	tt2294449	0.037037	0.888677	0.183501	0.593672	10.452587	1.575754	2.798992	1.829868	2.168833	128.753625	9.904125	24.434109	3.538462	536.468821	0	0	702.038369	2.919928	2369.22478	250618.702987	8.802348	2512157.291043	23.98	126	45	2.8	12	10.5
15	32	24 Hour Party People	N/A	2002	Biography, Comedy, Drama	tt0274309	0.298701	0.922118	0.469483	0.501523	9.999443	1.411378	2.146375	0.980363	1.876875	139.514375	6.341562	7.802747	2.954545	1139.671394	0	0.007168	2211.792369	4.266562	4980.687387	2725099.451808	13.518964	8850721.521502	23.98	138	64	2.15625	21	6.5714285714
16	33	25th Hour	http://touchstonepictures.go.com/	2002	Drama	tt0307901	0.018519	0.301227	0.03138	0.627186	5.75621	0.91862	4.823105	4.529598	2.544208	173.631792	14.469316	91.225424	3	270.583333	0	0	230.812649	0.501613	1526.395016	90199.692323	0.410097	1136638.844216	23.98	160	35	4.5714285714	11	14.5454545455
17	34	28 Hotel Rooms	http://28hotelrooms.com/	2012	Drama	tt2124074	0.350649	0.849194	0.937138	0.762227	6.012703	1.07969	2.214266	1.018269	1.960292	123.998875	7.74993	18.491837	3.5	708.859375	0	0.008065	738.344444	2.49967	1571.854119	740228.675167	16.956173	2291913.410325	23.98	121	55	2.2	15	8.0666666667
18	35	3 Days to Kill	http://3daystokill.tumblr.com/	2014	Action, Drama, Thriller	tt2172934	0.03	0.546597	0.185324	0.840664	10.048175	1.16023	1.913832	0.795661	1.626625	151.192708	5.59973	9.268586	2.925926	1605.463446	0	0.013228	1063.1122	2.96064	2963.391818	728453.58616	10.239522	3567668.334582	23.98	150	78	1.9230769231	26	5.7692307692
19	37	3, 2, 1... Frankie Go Boom	http://www.321frankiegoboom.com	2012	Comedy	tt1772271	0	0.917314	0.426519	0.775524	7.275627	1.444938	2.048544	0.713191	1.918583	141.349542	7.852752	7.970741	3.833333	1197.878086	0	0	409.054331	2.230412	1616.827242	149509.640387	5.936281	1872783.316245	23.98	140	68	2.0588235294	17	8.2352941176
20	38	30 Beats	http://www.facebook.com/pages/30-Beats/261037895979	2012	Comedy, Romance	tt1484521	0.012987	0.762232	0.361361	0.929971	8.301797	1.265751	1.856323	0.641193	1.626625	128.086292	6.404315	6.603895	3.45	1353.002375	0	0.007807	506.929723	1.172687	1445.035322	259903.222532	3.428073	1010912.131122	23.98	127	68	1.8676470588	19	6.6842105263
21	39	30 Minutes or Less	http://www.30minutesorless.com/	2011	Action, Comedy, Crime	tt1622547	0	0.617214	0.23782	0.657527	8.996645	1.200352	2.599138	1.69565	2	150.75	8.867647	22.359729	3.411765	805.329127	0	0.006633	606.901326	1.649193	2121.865624	232528.795372	3.504788	1882249.011874	24	150	57	2.6315789474	16	9.375
22	40	30 Nights of Paranormal Activity with the Devil Inside the Girl with the Dragon Tattoo	http://https://www.facebook.com/30NightsOfParanormalActivity	2013	Comedy	tt2417650	0.462963	0.432667	0.206772	0.662643	5.62327	0.916894	2.007214	0.797774	1.710042	64.230833	7.136759	11.518931	3.555556	225.743484	0	0	1770.269661	2.351277	3033.235085	3468228.026827	8.420887	6997357.89342	23.98	63	31	2.0322580645	8	7.875
23	41	300	http://300themovie.warnerbros.com/	2006	Action, Fantasy, War	tt0416449	0.038961	0.91158	0.367013	0.68417	13.287727	1.516132	2.176691	1.119856	1.75175	150.191708	7.509585	21.919376	3.45	1232.392375	0.026633	0.013316	410.407366	1.478275	1857.409193	285762.541247	3.671036	2090206.461801	23.98	149	68	2.1911764706	19	7.8421052632
24	47	3000 Miles to Graceland	http://3kmtg.warnerbros.com	2001	Action, Comedy, Crime	tt0233142	0.01	0.967739	0.236223	0.890072	8.851665	1.618631	1.469722	0.487077	1.334667	123.456667	4.938267	7.143866	3.36	1712.518016	0	0.0081	2058.764537	3.902487	4673.166512	3325820.884695	17.313189	8647675.127031	29.97	122	83	1.4698795181	24	5.0833333333
25	49	360	http://www.magpictures.com/360/	2011	Drama, Romance	tt1680045	0.090909	0.60369	0.316277	1.304734	4.995572	1.023155	2.121058	0.838192	1.876875	116.658208	7.777214	16.524404	3.666667	635.148148	0	0.017144	406.313939	1.819379	1411.348515	146527.323152	5.898764	816544.623467	23.98	115	54	2.1296296296	14	8.2142857143
26	50	4 Months, 3 Weeks and 2 Days	http://www.4months3weeksand2days.com/	2007	Drama	tt1032846	0.314815	0.350502	0.101819	0.376977	4.738578	0.875897	2.090088	0.959285	1.8018	104.5044	8.0388	9.718975	3.846154	587.276286	0.009569	0.009569	716.221022	0.609806	1493.481964	508110.386838	0.944096	1170682.082387	29.97	103	49	2.1020408163	12	8.5833333333
27	51	42	http://42movie.warnerbros.com/	2013	Biography, Drama, Sport	tt0453562	0.055556	0.498458	0.278604	0.921957	5.489954	0.973552	2.482131	1.723635	1.793458	106.731625	6.670727	22.070653	2.6875	371.724365	0.018739	0	399.282515	0.899905	1687.748351	339199.360822	2.056094	2144193.981846	23.98	105	42	2.5	15	7
28	57	47 Ronin	http://www.47roninmovie.com/	2013	Action, Adventure, Drama	tt1335975	0.376623	0.391644	0.276425	0.350982	5.018866	0.813246	2.235991	0.985864	2.002	131.923458	7.760203	12.642173	3.470588	788.647873	0	0.01516	1025.066183	2.98025	3389.345726	559449.288546	9.228711	3953008.637719	23.98	129	58	2.224137931	16	8.0625
29	58	5 Flights Up	http://www.focusfeatures.com/5_flights_up/	2014	Drama	tt2933544	0.314815	0.631085	0.226931	0.320441	8.689037	1.2068	3.26004	2.531926	2.377375	140.181708	11.681809	41.640871	3.583333	366.853588	0	0	204.295573	0.866113	864.42945	17545.092072	1.980095	410312.917897	23.98	139	42	3.3095238095	11	12.6363636364
30	59	7 Days in Havana	N/A	2012	Drama	tt1797348	0.012987	1.152517	0.36092	0.236048	8.680688	1.617416	1.818182	1.351744	1.466667	120	5.217391	10.447717	2.869565	1188.728939	0.008333	0.016667	570.674006	2.164519	1692.879504	190712.643374	17.698092	1361704.609952	30	115	65	1.7692307692	22	5.2272727273
31	61	Flight 7500	http://7500movie.com/	2014	Horror, Mystery, SciFi	tt1975159	0.462963	0.32253	0.23509	0.641731	2.620715	0.596746	2.481159	1.782262	1.9	114.133333	8.152381	15.494399	3.285714	495.126822	0	0.008762	817.555634	2.227983	1783.631385	564710.964318	11.938301	982012.364568	30	102	45	2.2666666667	13	7.8461538462
32	63	99 Homes	N/A	2014	Drama	tt2891174	0.207792	0.740981	0.311189	0.41122	10.534015	1.309621	2.247758	0.970101	1.793458	146.104292	7.305215	7.273079	3.25	1169.259375	0.006844	0	729.940581	2.69279	2197.02818	803399.468991	11.389571	2578592.206948	23.98	145	64	2.265625	19	7.6315789474
33	64	A Bag of Hammers	http://abagofhammers.com/	2011	Comedy, Drama	tt1509787	0.298701	0.608617	0.245648	1.438649	6.439791	1.177975	2.441328	1.050754	2.168833	146.479667	7.709456	9.97959	3.157895	923.561015	0	0	266.715435	0.835226	748.755357	55456.925231	4.568161	350567.216469	23.98	145	59	2.4576271186	18	8.0555555556
34	67	A Burning Hot Summer	http://www.ifcfilms.com/films/a-burning-hot-summer	2011	Drama	tt1740053	0.259259	0.637563	0.136627	0.737006	5.355605	1.269084	2.34809	1.096565	2.168833	110.36025	6.491779	5.837217	2.764706	541.955221	0	0.009061	344.479445	1.161604	1006.550487	251846.604961	6.310155	991387.555292	23.98	107	46	2.3260869565	16	6.6875
35	68	A Case of You	http://www.ifcfilms.com/films/a-case-of-you	2013	Comedy, Romance	tt1817081	0	0.520302	0.191193	0.775569	6.429901	1.134953	2.639074	2.339141	2.002	134.592792	9.613771	24.518892	3.642857	633.444971	0	0	361.021029	0.743202	1111.88679	105576.607808	2.499718	588018.317484	23.98	134	50	2.68	13	10.3076923077
36	69	A Chorus Line	N/A	1985	Drama, Music, Musical	tt0088915	0	0.660049	0.089056	1.188718	7.971358	1.450678	2.387992	1.522777	1.918583	131.339542	7.296641	16.852998	3.055556	657.151063	0	0	489.925647	2.728035	2152.033635	272969.852741	24.778808	5191248.765454	23.98	124	54	2.2962962963	17	7.2941176471
37	71	A Christmas Story	http://www2.warnerbros.com/achristmasstory/	1983	Comedy, Family	tt0085334	0	0.344224	0.065936	0.3575	7.886913	0.926748	4.117016	3.174602	3.136467	127.6275	11.6025	19.521427	2.818182	229.98873	0	0.007835	103.87059	0.176002	1149.787262	18402.490673	0.067863	649952.869668	29.97	124	30	4.1333333333	10	12.4
38	72	A Christmas Story 2	http://www.achristmasstorymovie.com/	2012	Comedy, Family	tt2281069	0.012987	1.07475	0.627277	1.397503	8.0351	1.572213	2.048922	0.900844	1.835167	114.739625	7.171227	14.66263	3.5	599.984375	0	0	675.031215	0.9702	1893.332596	299293.525026	2.341285	2095836.462059	23.98	107	55	1.9454545455	15	7.1333333333
39	73	A Cinderella Story	http://www2.warnerbros.com/acinderellastory/index.html	2004	Comedy, Family, Romance	tt0356470	0	0.715809	0.307707	0.575613	6.375584	1.241923	2.194653	1.111947	1.793458	92.175417	7.681285	6.777085	3.5	462.229167	0	0.010849	1054.437091	2.367532	2824.139728	1944678.712214	13.263489	5649943.92597	23.98	89	41	2.1707317073	11	8.0909090909
40	76	A Dangerous Method	http://www.sonyclassics.com/adangerousmethod	2011	Biography, Drama, Thriller	tt1571222	0.454545	1.391785	0.431605	0.272469	10.735367	1.842842	1.978492	0.626699	1.876875	108.817042	6.045391	5.043148	3.055556	691.151063	0	0.018379	913.132699	1.130933	2093.945864	610505.311932	3.075155	2625778.414482	23.98	107	54	1.9814814815	17	6.2941176471
41	78	A Dark Truth	http://www.magpictures.com/adarktruth/	2012	Action, Thriller	tt2083379	0.06	0.730041	0.26714	0.849734	5.965264	1.340561	1.983187	1.358159	1.534867	186.419567	6.428261	12.705087	3.241379	2340.637706	0	0.010728	1151.062385	3.687219	2685.233988	970726.220648	21.516231	4507438.234273	29.97	179	93	1.9247311828	28	6.3928571429
42	80	A Dennis the Menace Christmas	N/A	2007	Comedy, Family, Fantasy	tt0918511	0	1.060509	0.446003	1.103435	10.337934	1.646722	1.666999	0.749851	1.368033	83.349933	6.411533	10.698946	3.846154	563.282203	0	0	1352.224956	5.190044	3443.524699	975228.976874	21.242968	3235133.880188	29.97	81	49	1.6530612245	12	6.75
43	82	A Dog's Breakfast	http://www.adogsbreakfastmovie.com/	2007	Comedy	tt0796314	0.129032	0.987449	0.78811	1.129364	5.918362	1.030665	3.913636	2.854372	3.2	86.1	14.35	33.051019	3.666667	69.314815	0.011614	0.011614	361.040129	0.479089	997.04605	184887.692381	0.419939	772794.408105	30	85	21	4.0476190476	5	17
44	84	A Fantastic Fear of Everything	N/A	2012	Comedy	tt2006040	0.337662	0.27408	0.117499	0.890081	3.053991	0.663147	2.242392	1.369613	1.918583	123.331542	7.708221	7.992789	3.4375	737.437256	0.008108	0.016216	560.244204	1.018014	1425.113793	332791.440062	6.100588	1027833.670296	23.98	122	54	2.2592592593	15	8.1333333333
45	85	A Fish Called Wanda	N/A	1988	Comedy, Crime	tt0095159	0	0.743327	0.223225	1.04069	5.321573	1.312832	2.334569	0.82153	2.377375	88.713625	6.336688	5.603319	2.714286	286.443149	0	0.022544	549.729706	2.011086	1490.812526	260364.355978	9.590555	1267111.211763	23.98	87	37	2.3513513514	13	6.6923076923
46	88	A Glimpse Inside the Mind of Charles Swan III	http://themindofcharlesswan.tumblr.com/	2012	Comedy	tt2044729	0.38961	0.678776	0.334352	1.688237	5.936531	1.061713	1.997531	0.93932	1.710042	111.86175	6.214542	11.694457	3.111111	781.986968	0	0	695.7525	1.216682	1824.10204	379270.746255	2.961155	2151373.283928	23.98	110	55	2	17	6.4705882353
47	89	A Good Day to Die Hard	http://www.diehardmovie.com/	2013	Action, Crime, Thriller	tt1606378	0.259259	0.63152	0.204341	0.522773	7.03339	1.17101	2.472381	2.098784	1.64	103.84	8.653333	42.605422	3.5	464.729167	0	0	1160.507889	3.63937	3380.294204	1670939.217759	16.516764	10432372.493213	25	93	41	2.2682926829	11	8.4545454545
48	91	A Good Man Is Hard to Find	N/A	2008	Drama, Romance	tt0880567	0.333333	0.273036	0.163014	0.527446	4.578826	0.654381	2.912097	4.480909	2.085417	113.571792	8.736292	64.266593	3	314.384615	0	0.008805	298.506947	0.347183	1661.182238	132082.393553	0.190365	1925933.798699	23.98	83	38	2.1842105263	12	6.9166666667
49	92	A Good Man in Africa	N/A	1994	Comedy	tt0109920	0.314815	0.65905	0.382908	0.615833	6.552714	1.068954	1.888937	0.762667	1.74879	77.446429	6.453869	5.515928	3.416667	403.395255	0.012912	0	929.177249	0.765641	2037.166567	3284368.706271	2.312744	5482010.109632	28.02	76	40	1.9	11	6.9090909091
50	94	A Good Woman	http://www.agoodwomanthemovie.com	2004	Drama, Comedy, Romance	tt0379306	0.324675	0.589925	0.327831	0.729995	3.521027	1.057677	2.026885	0.787111	1.83881	123.64	6.507368	4.599953	3.210526	977.019828	0	0	1059.891694	1.523606	2191.144242	559180.670875	6.718962	2605706.53515	25.02	122	60	2.0333333333	18	6.7777777778
51	95	A Guy Thing	http://www.mgm.com/aguything	2003	Comedy, Romance	tt0295289	0.155844	0.763813	0.204735	0.40628	6.61901	1.357602	1.957395	0.826962	1.710042	140.932458	6.711069	10.204225	3.428571	1486.120505	0	0	693.956746	1.280113	1924.202843	1040705.035727	4.939325	1758625.566963	23.98	139	71	1.9577464789	20	6.95
52	99	A Haunted House 2	http://www.facebook.com/AHauntedHouse	2014	Comedy, Horror	tt2828996	0.012987	1.000136	0.315695	0.857483	7.869479	1.523576	2.533964	1.396686	1.960292	144.435958	9.027247	11.348176	3.5625	756.702881	0	0	1192.776642	4.083768	2893.660469	1086135.45067	19.583725	3667886.807431	23.98	142	56	2.5357142857	15	9.4666666667
53	102	A Haunted House	http://www.facebook.com/AHauntedHouse	2013	Comedy, Fantasy	tt2243537	0.037037	0.685789	0.178173	0.383946	6.655509	1.334041	2.890399	1.944143	2.125	132.958333	9.497024	14.796246	3.285714	471.637026	0	0.007521	493.98067	1.405807	1706.435856	302644.327889	3.689705	2040997.407132	24	130	45	2.8888888889	13	10
54	105	A Late Quartet	http://www.alatequartet.com/	2012	Drama, Music	tt1226240	0.064935	0.365071	0.157886	1.09109	5.084477	0.851686	2.146787	0.938304	1.876875	150.275125	6.533701	9.356034	3.043478	1298.342073	0	0.019963	445.880565	0.652845	1072.008685	181273.720411	3.296119	1047052.37465	23.98	144	69	2.0869565217	22	6.5454545455
55	106	A Liar's Autobiography: The Untrue Story of Monty Python's Graham Chapman	http://press.epixhd.com/programming/a-liars-autobiography-the-untrue-story-of-monty-pythons-graham-chapman/	2012	Animation, Comedy	tt1979172	0.012987	2.168816	0.733814	1.071062	12.203648	1.682159	2.353788	1.673846	2.083333	129.458333	8.630556	26.145802	3.666667	742.348148	0	0	760.857271	1.757713	1785.168886	414686.556835	5.418804	1624745.518176	24	126	54	2.3333333333	14	9
56	107	A Little Bit Zombie	http://www.facebook.com/alittlebitzombie	2012	Comedy, Horror, SciFi	tt1912982	0.038961	0.605382	0.219587	0.526059	6.496525	1.211386	2.135731	0.824383	1.918583	134.551083	7.91477	6.827468	3.705882	894.839202	0	0.014864	584.654514	1.107233	1797.795106	251575.964161	1.879349	1903726.268112	23.98	132	62	2.1290322581	16	8.25
57	108	A Little Bit of Heaven	http://www.alittlebitofheavenmovie.com/	2011	Comedy, Drama, Fantasy	tt1440161	0.012987	1.37285	0.508543	0.52205	11.161109	1.741604	2.388497	1.345762	1.960292	143.309833	7.542623	9.92374	3.157895	871.72445	0	0.006978	639.957087	2.780212	1966.368363	536302.653033	19.535241	2190487.346849	23.98	142	59	2.406779661	18	7.8888888889
58	109	A Little Chaos	N/A	2014	Drama, Romance	tt2639254	0.018519	0.684939	0.464513	0.795748	9.309789	1.192715	2.13587	0.860404	1.875	98.25	7.557692	7.571191	3.538462	506.498407	0	0	641.248571	1.296091	1859.85373	379074.335552	2.427327	1082439.279648	24	94	45	2.0888888889	12	7.8333333333
59	111	A Little Sex	N/A	1982	Comedy, Romance	tt0084259	0	0.868946	0.360502	0.687541	10.239663	1.482031	3.548212	2.090259	3.062113	81.608866	13.601478	44.790406	3.833333	86.800926	0	0	232.391458	0.946281	1192.339604	34197.862084	1.497871	993346.085854	28.09	80	22	3.6363636364	5	16
60	113	A Mighty Wind	http://amightywindonline.warnerbros.com/	2003	Comedy, Music	tt0310281	0.185185	0.583872	0.101836	0.449703	8.234809	1.26271	2.971429	1.508918	2.76	145.6	11.2	29.368123	3.769231	524.279927	0	0	205.138477	0.936842	819.851717	60027.002105	10.754291	608198.168866	25	144	48	3	12	12
61	116	A Million Ways to Die in the West	N/A	2014	Comedy, Western	tt2557490	0.018519	0.673328	0.327396	0.909262	9.416957	1.257481	2.885094	2.582159	1.918583	150.024875	10.716062	58.678308	3.714286	529.769679	0	0	390.521848	0.96372	1621.101392	90992.476224	2.358513	1184152.78283	23.98	140	51	2.7450980392	13	10.7692307692
62	117	A Most Violent Year	http://amostviolentyear.com/	2014	Action, Crime, Drama	tt2937898	0.324675	0.149881	0.039675	0.441848	2.116466	0.44785	2.620922	1.669279	2.043708	146.771625	10.483688	16.626856	4	848.5	0.027253	0.006813	446.117317	0.725611	1199.176489	258759.63882	1.681664	793858.269425	23.98	142	55	2.5818181818	13	10.9230769231
63	118	A Most Wanted Man	http://amostwantedmanmovie.com/	2014	Crime, Drama, Thriller	tt1972571	0.363636	0.47998	0.22146	0.504007	7.403094	0.979463	2.376008	1.25093	2.210542	144.936458	10.352604	16.587734	4.357143	980.485787	0.0069	0.020699	626.486064	2.781491	1581.338313	292934.750473	13.179521	1287561.916677	23.98	142	60	2.3666666667	13	10.9230769231
64	121	A Nightmare on Elm Street	http://www.nightmareonelmstreet.com/	1984	Horror	tt0087800	0.018519	0.382361	0.058217	1.046173	3.919609	0.97023	2.782454	2.378704	1.968633	114.080633	9.506719	21.688953	3.416667	351.298032	0	0	697.975748	0.996153	1573.272077	803872.713543	3.066743	2228757.573328	29.97	110	40	2.75	11	10
65	123	A Nightmare on Elm Street 4: The Dream Master	N/A	1988	Horror, Thriller	tt0095742	0.018519	0.395412	0.149913	1.114004	4.121725	0.93482	2.176533	1.224769	1.634967	84.8848	7.7168	17.450827	3.545455	366.452292	0	0.023561	675.747773	2.257849	2264.707454	581139.524331	13.053327	3080258.201615	29.97	82	38	2.1578947368	10	8.2
66	124	A Nightmare on Elm Street 5: The Dream Child	N/A	1989	Horror, Thriller	tt0097981	0.074074	0.223667	0.028508	0.71121	4.20105	0.687893	2.368155	2.127377	1.8018	89.9899	7.499158	24.921458	3.166667	338.358796	0	0.011112	829.048326	1.931062	2194.827599	1648690.893427	6.193248	3915942.366593	29.97	89	37	2.4054054054	11	8.0909090909
67	125	A Perfect Getaway	http://www.iamrogue.com/aperfectgetaway	2009	Adventure, Mystery, Thriller	tt0971209	0.090909	1.166342	0.531519	0.878493	8.452414	1.53897	1.897729	0.772082	1.626625	125.250125	5.693187	7.578226	3	1073.636364	0.007984	0	974.188966	3.526152	2738.424723	1386690.38579	15.017618	3705098.178853	23.98	120	65	1.8461538462	21	5.7142857143
68	126	A Perfect Murder	N/A	1998	Crime, Drama, Thriller	tt0120787	0.480519	0.409404	0.435921	0.939942	2.952969	0.633674	2.229449	1.494632	1.735067	133.766967	7.040367	18.018908	3.157895	1027.031929	0.022427	0.007476	1866.528904	1.608582	3050.807161	11207660.649675	4.761798	17802981.699919	29.97	133	59	2.2542372881	18	7.3888888889
69	129	A Plumm Summer	http://www.aplummsummer.com/	2007	Adventure, Family	tt0834941	0.025974	1.154631	0.397679	0.740405	7.625999	1.605043	2.044434	1.126852	1.793209	132.888211	6.32801	7.563892	3.095238	1136.013174	0	0.007525	666.584104	3.478715	1910.069455	592391.63646	43.031519	3032639.701616	26.21	132	64	2.0625	20	6.6
70	130	A Prairie Home Companion	http://www.aprairiehomecompanionmovie.com/	2006	Comedy, Drama, Music	tt0420087	0.051948	0.15587	0.020706	2.081974	1.223441	0.567433	1.950207	1.105991	1.6016	130.663867	5.939267	5.305039	3.045455	1166.547427	0	0	208.337281	0.365159	625.198242	30636.01389	0.943406	125610.043274	29.97	122	66	1.8484848485	21	5.8095238095
71	131	A Prayer for the Dying	N/A	1987	Action, Crime, Drama	tt0093771	0	0.783676	0.251427	0.359289	8.698712	1.286866	2.608226	1.851022	1.918583	112.153708	8.010979	17.229214	3.071429	360.188411	0	0	792.480846	1.509785	1586.277603	1615796.619747	6.150346	3148647.829234	23.98	110	42	2.619047619	13	8.4615384615
72	132	A Price Above Rubies	N/A	1998	Drama, Romance	tt0120793	0.419355	0.487089	0.064617	1.010385	5.905964	1.125184	3.846118	3.237508	2.999189	84.614606	14.102434	44.700847	3.666667	67.759259	0	0.023637	680.331427	1.925091	1741.704115	1614272.050543	5.435417	5495347.853654	26.67	83	21	3.9523809524	5	16.6
73	133	A Promise	http://www.ifcfilms.com/films/a-promise	2013	Drama, Romance	tt2191082	0.037037	0.391205	0.038576	0.700166	4.929529	1.0558	2.707234	1.375855	2.28	127.24	9.787692	19.477264	3.615385	512.467911	0.007859	0.007859	456.431526	1.248676	1354.054386	364716.132095	4.034911	994732.023186	25	124	46	2.6956521739	12	10.3333333333
74	135	A Royal Affair	http://aroyalaffairmovie.com/	2012	Biography, Drama, History	tt1276419	0.12963	0.728871	0.268137	0.247248	6.7047	1.300551	3.360677	1.764037	2.833333	107.541667	13.442708	17.767334	4	152.375	0.009299	0.009299	838.391622	1.735766	2353.763209	451257.627504	5.089983	2497465.702663	24	103	31	3.3225806452	7	14.7142857143
75	136	A Royal Night Out	http://www.aroyalnightout.com/#a-royal-night-out	2015	Comedy, Drama, Romance	tt1837562	0.090909	0.271609	0.058369	0.822197	3.266767	0.823464	1.953767	0.771217	1.833333	142.625	5.705	4.870961	2.92	1433.281344	0	0.007011	472.067066	1.521851	1785.295466	292840.503073	4.302322	1623580.721362	24	139	72	1.9305555556	24	5.7916666667
76	137	A Rumor of Angels	N/A	2000	Drama	tt0201899	0.051948	0.709863	0.209993	0.515646	10.073333	1.327048	2.104288	0.893999	1.929185	130.46588	7.248104	9.55601	3.444444	977.772977	0	0.007665	826.955546	1.468341	2231.178776	1088051.960022	3.476602	3894753.101324	26.44	129	61	2.1147540984	17	7.5882352941
77	139	A Scanner Darkly	http://wip.warnerbros.com/ascannerdarkly/	2006	Animation, SciFi, Thriller	tt0405296	0.116883	0.456446	0.168754	0.63449	5.347179	0.996108	2.276517	1.278399	1.960292	125.208417	8.347228	32.31079	3.666667	696.925926	0	0.007987	1726.647747	1.640518	3346.85147	2536526.351806	2.864977	5868508.629367	23.98	123	54	2.2777777778	14	8.7857142857
78	140	A Separation	http://www.sonyclassics.com/aseparation/	2011	Drama, Mystery	tt1832382	0.311688	0.836575	0.45044	0.191259	4.309544	1.091058	1.929336	1.278313	1.470752	109.972145	6.46895	23.23296	3.352941	861.186444	0.009093	0.009093	471.143046	2.050116	1692.46455	220732.824158	10.572708	2167086.360794	29.92	103	56	1.8392857143	16	6.4375
79	142	A Serious Man	http://www.facebook.com/ASeriousMan	2009	Comedy, Drama	tt1019452	0.037037	0.952382	0.418749	0.394881	8.143229	1.439182	1.88805	1.566571	1.5015	100.066633	5.886273	14.837743	3.117647	625.030328	0.009993	0	1021.647591	0.464887	1624.763965	1292555.303395	1.091412	4066428.695442	29.97	98	52	1.8846153846	16	6.125
80	145	A Simple Wish	N/A	1997	Comedy, Family, Fantasy	tt0120133	0.207792	1.091702	0.557472	0.596355	8.346561	1.457318	2.048922	0.844288	1.75175	131.131	6.901632	6.606462	3.368421	1091.286485	0	0	1076.615844	2.88583	3091.101229	823392.459905	11.307269	4038838.435459	23.98	127	63	2.0158730159	18	7.0555555556
81	146	A Single Man	http://www.asingleman-movie.com/	2009	Drama	tt1315981	0.425926	0.297854	0.088045	0.805549	2.812557	0.71618	2.73792	1.595011	2.168833	123.206417	8.800458	29.614448	3.214286	465.614067	0	0.016233	181.914961	0.840286	798.100741	42507.627274	3.05208	491918.928702	23.98	121	44	2.75	13	9.3076923077
82	150	A Stranger Is Watching	N/A	1982	Crime, Horror, Thriller	tt0084735	0.037037	0.297575	0.088656	0.989519	3.605847	0.77193	3.019313	2.819027	2.035367	135.869067	10.451467	40.839532	3.461538	557.320892	0.00736	0.02208	567.948936	1.064029	1482.988253	668370.906647	2.288232	1728928.371244	29.97	134	44	3.0454545455	12	11.1666666667
83	154	A Thousand Words	http://www.thousandwordsmovie.com/	2012	Comedy, Drama	tt0763831	0	1.755466	1.219013	0.648474	10.652416	1.619658	2.110243	0.88823	1.875	101.291667	6.330729	4.833652	3	482.6875	0	0	488.552877	1.284201	1537.498313	198235.806942	5.51183	1866101.604605	24	98	47	2.085106383	15	6.5333333333
84	156	A Walk on the Moon	N/A	1999	Drama	tt0120613	0.064516	0.478708	0.155642	0.189909	6.301835	0.986371	3.820483	1.778278	3.470133	68.7687	17.192175	153.295228	4.5	36.6875	0.029083	0.014541	589.855799	1.345029	2132.481964	271481.960082	2.529036	2566117.87565	29.97	65	17	3.8235294118	3	21.6666666667
85	157	A Walk in the Woods	http://www.WalkInTheWoodsMovie.com	2015	Adventure, Biography, Comedy	tt1178665	0.012987	0.863702	0.230125	0.457503	12.063863	1.552454	2.351307	1.146304	2.002	150.483667	7.524183	7.610928	3.2	1012.448	0	0	453.327054	1.243538	1547.622454	138168.743333	3.535296	922166.076964	23.98	145	63	2.3015873016	19	7.6315789474
86	158	A Walk to Remember	http://awalktoremember.warnerbros.com	2002	Drama, Romance	tt0281358	0.018519	0.507277	0.138676	0.213564	6.776653	1.1628	3.1603	3.07792	2.293958	110.6105	11.06105	28.084488	3.5	269.025	0	0	740.452004	0.888895	1797.969836	592075.277861	0.495644	697531.876031	23.98	106	34	3.1176470588	9	11.7777777778
87	159	A Werewolf Boy	N/A	2012	Fantasy, Romance	tt2315152	0.462963	0.396024	0.295695	0.453661	3.78111	0.760204	1.937419	1.154174	1.434767	60.06	6.673333	8.210223	3.444444	235.360768	0	0.0333	954.804376	0.621914	2253.64007	463102.930562	0.761716	3065910.666366	29.97	59	30	1.9666666667	8	7.375
88	160	A.C.O.D.	http://www.acodmovie.com	2013	Comedy	tt1311060	0	0.926606	0.386001	0.956386	7.152462	1.539918	2.208702	0.942706	2.002	150.191708	7.151986	5.416011	3.238095	1128.496167	0.006658	0	350.661559	0.670595	1088.85943	178040.64541	1.602403	1206757.318896	23.98	144	67	2.1492537313	20	7.2
89	161	The ABCs of Death 2	http://www.magnetreleasing.com/theabcsofdeath2/	2014	Comedy, Horror	tt2926810	0.074074	1.022514	0.557304	1.383473	7.532316	1.279443	1.943118	0.865284	1.668333	99.099	6.6066	9.106797	3.4	642.069333	0.010091	0.010091	1293.998741	3.66513	3864.522983	956219.827815	19.726381	6336105.528072	23.98	98	50	1.96	14	7
90	162	ATM	http://www.ifcfilms.com/films/atm	2012	Horror, Thriller	tt1603257	0.051948	0.425289	0.222169	1.058593	5.71164	0.89267	1.972599	0.577846	1.835167	120.328542	7.07815	12.268324	3.588235	884.156116	0	0	612.543902	2.03233	1503.575874	336910.981276	7.205133	1381712.37463	23.98	119	60	1.9833333333	16	7.4375
91	163	AVP: Alien vs. Predator	http://www.avp-movie.com	2004	Action, Adventure, SciFi	tt0370263	0.116883	0.47956	0.259608	0.918847	5.285268	1.020604	2.613722	2.616288	1.75175	164.6645	9.686147	31.623514	3.705882	1006.600448	0	0.024292	1455.047745	2.21293	3983.921985	1428020.162368	4.505433	7225249.518884	23.98	160	62	2.5806451613	16	10
92	164	Abandon	http://www.abandonmovie.com	2002	Drama, Music, Mystery	tt0267248	0.074074	0.374279	0.141493	0.394214	6.364653	0.906078	3.39339	3.390811	2.335667	169.6695	12.11925	53.02621	3.571429	557.333819	0	0.017681	823.803015	0.406262	2339.90575	1507552.181284	0.366823	3069951.320935	23.98	146	49	2.9795918367	13	11.2307692308
93	168	About Adam	http://www.miramax.com/pls/front_con/mp.entryPoint?action=0&midStr=1372	2000	Comedy, Romance	tt0199314	0	0.697529	0.196499	0.358586	10.337024	1.39536	4.63925	3.439441	3.586917	120.6205	15.077562	61.967499	3.25	101.679688	0	0.00829	213.082711	0.820828	1202.993248	51481.665877	1.162777	858334.981124	23.98	116	25	4.64	7	16.5714285714
94	169	About Alex	N/A	2014	Drama	tt2667918	0.012987	0.739015	0.869324	0.711237	3.24818	0.985269	1.902014	0.618625	1.75175	138.847042	5.142483	4.062745	2.703704	1418.469999	0	0	527.808506	1.058622	940.410586	181271.55632	7.891492	182222.448377	23.98	136	72	1.8888888889	26	5.2307692308
95	170	About Cherry	http://therumpus.net/cherry/	2012	Drama	tt1945062	0.012987	0.47191	0.204422	1.611878	5.121761	0.961201	2.05975	0.957622	1.75175	133.88375	6.375417	8.081828	3.095238	1082.97009	0.007469	0.007469	601.343239	1.807225	1343.935672	170071.295812	6.417354	515804.981729	23.98	133	64	2.078125	20	6.65
96	171	About Last Night	http://www.aboutlastnightmovie.com/	2014	Comedy, Romance	tt1826590	0	0.650185	0.348759	0.586881	9.641218	1.268951	2.315806	1.461008	1.793458	145.89575	9.118484	20.319414	3.9375	959.409912	0	0	411.178785	1.200305	1267.64187	96902.952893	2.738051	656166.574578	23.98	139	62	2.2419354839	15	9.2666666667
97	173	About Schmidt	http://www.aboutschmidtmovie.com/	2002	Comedy, Drama	tt0257360	0.074074	0.487568	0.189785	0.885341	4.49169	1.03684	2.840574	1.48454	2.3023	150.5504	10.036693	18.714143	3.533333	661.336593	0	0.013285	264.927694	0.284547	704.802533	107653.196143	0.214626	189978.706685	29.97	147	52	2.8269230769	14	10.5
98	175	About Time	http://www.abouttimemovie.com/	2013	Drama, Fantasy, Romance	tt2194499	0.051948	0.40838	0.128886	0.537363	5.643006	1.014394	2.749349	3.794745	1.916667	175.958333	9.775463	59.015459	3.555556	910.482853	0	0.005683	490.700776	0.701455	1109.908682	233626.666292	1.154169	977058.845387	24	144	63	2.2857142857	17	8.4705882353
99	178	Above the Rim	N/A	1994	Crime, Drama, Sport	tt0109035	0	0.49822	0.201828	0.788524	7.491882	1.046385	2.011494	0.763755	1.833333	58.333333	5.833333	8.070139	2.9	122.409	0	0	882.412671	2.06908	2859.232584	433520.014806	6.112935	2555501.044329	24	55	28	1.9642857143	9	6.1111111111
100	182	Absolute Power	N/A	1997	Action, Crime, Drama	tt0118548	0.407407	0.503336	0.340362	0.275535	6.809234	0.919738	1.901159	1.315839	1.5015	85.552133	6.580933	28.244294	3.461538	339.267638	0.035066	0.011689	1285.80564	1.213086	3399.239589	839853.301358	4.23456	7087984.257402	29.97	85	44	1.9318181818	12	7.0833333333
101	183	Absolutely Anything	N/A	2015	Comedy, SciFi	tt1727770	0	0.918453	0.193871	0.727637	9.595307	1.491766	4.012931	3.535316	2.833333	116.375	16.625	85.457341	4.142857	70.568513	0	0	382.263412	0.971734	1622.430008	143682.376499	1.066736	1899634.078034	24	115	28	4.1071428571	6	19.1666666667
102	184	Accepted	http://www.acceptedmovie.com/	2006	Comedy	tt0384793	0.012987	1.131157	0.489255	0.663637	8.8273	1.600652	2.428101	2.965712	1.793458	179.6795	8.983975	35.572323	3.7	1343.9055	0	0	431.791703	1.067004	1768.004551	220920.241692	5.867487	1767302.22968	23.98	175	73	2.397260274	19	9.2105263158
103	186	Accidental Love	http://www.accidentallovemovie.com/	2015	Comedy, Romance	tt1137470	0.012987	0.969041	0.234405	1.021986	10.334815	1.621821	2.133962	1.025853	1.793458	130.171708	8.135732	16.726212	3.8125	1009.173584	0.007682	0.007682	662.14272	2.676186	1786.214783	263817.452136	9.455395	1550545.781122	23.98	129	60	2.15	15	8.6
104	188	Accidents	N/A	1989	Action, SciFi, Thriller	tt1690098	0	0.618382	0.22784	0.28862	7.409982	1.287402	3.040431	3.487918	2.127125	118.576792	9.121292	47.586051	3	370.615385	0	0	522.942558	1.281983	1840.199079	637896.069972	2.051768	2480472.168395	23.98	95	38	2.5	12	7.9166666667
105	189	Ace Ventura: Pet Detective	N/A	1994	Comedy	tt0109040	0.092593	0.816215	0.422271	0.790513	5.79125	1.231409	2.474286	1.528462	2	121.24	9.326154	24.275901	3.769231	582.362767	0	0	851.610207	1.295059	2259.914086	1492213.261301	4.619843	3994624.380025	25	118	48	2.4583333333	12	9.8333333333
106	190	Ace Ventura: Pet Detective Jr.	N/A	2009	Comedy, Family	tt0844029	0	0.509181	0.052323	0.462256	8.958059	1.281017	4.737576	5.148415	2.877875	80.538792	20.134698	46.122815	4.25	29.421875	0	0.012416	314.867547	0.59137	2260.521795	67177.508283	0.230929	3664448.012279	23.98	57	16	3.5625	3	19
107	191	Aces: Iron Eagle III	N/A	1992	Action, Drama	tt0103617	0.032258	0.653224	0.203706	0.38102	8.319875	1.304154	3.771625	2.689308	2.961292	105.6055	10.56055	17.322023	2.8	154.076	0	0	467.836979	1.142645	2127.902726	183323.775994	1.361867	2549029.485762	23.98	91	27	3.3703703704	9	10.1111111111
108	194	Act of Valor	http://www.actofvalor.com/	2012	Action, Thriller, War	tt1591479	0.402597	0.38796	0.203977	0.665318	4.962671	0.818088	2.453392	1.497637	1.835167	152.110292	8.005805	17.551951	3.263158	1018.248433	0	0	896.629211	3.06682	2310.269161	563480.347801	11.108038	2490849.999868	23.98	149	61	2.4426229508	18	8.2777777778
109	197	Adam Resurrected	N/A	2008	Drama, War	tt0479341	0.311688	0.589088	0.255686	0.137005	8.331706	1.222253	2.5935	2.042866	2.002	142.6425	8.915156	42.511654	3.4375	672.148193	0	0.014021	566.913074	0.74663	1376.72017	381228.5478	0.998267	693969.981108	23.98	129	54	2.3888888889	15	8.6
110	199	Addicted	http://www.facebook.com/Addicted	2014	Drama, Thriller	tt2205401	0.038961	0.657593	0.391474	1.278305	6.565703	1.184688	2.115964	1.296222	1.793458	150.233417	7.511671	14.478723	3.55	1303.767375	0.006656	0.006656	924.03064	1.710026	1768.929874	712855.853083	5.372824	1944342.457866	23.98	139	70	1.9857142857	19	7.3157894737
111	200	Admission	http://www.AdmissionMovie.com	2013	Comedy, Drama, Romance	tt1814621	0.012987	0.796214	0.42432	0.646027	10.370286	1.39622	2.195897	1.523721	1.766667	142.733333	7.92963	12.480233	3.611111	1094.821845	0	0	454.808762	0.807034	1237.640459	404670.210831	1.638296	461600.021288	30	138	64	2.15625	17	8.1176470588
112	201	Adrift in Manhattan	http://www.adriftinmanhattan.net	2007	Drama	tt0497316	0.225806	0.5813	0.200646	0.18801	7.538945	1.182878	6.059625	5.094589	3.378375	169.6695	24.2385	110.000141	4	113	0	0	370.608984	0.400687	2708.317426	124565.529251	0.327936	3177938.835267	23.98	156	27	5.7777777778	6	26
113	202	Adult World	http://www.ifcfilms.com	2013	Comedy	tt1067765	0.038961	0.478191	0.176914	0.570055	5.731225	1.038762	2.066218	0.785997	1.918583	130.171708	6.851143	3.426038	3.315789	956.94489	0	0	415.736679	1.430652	874.7818	116087.207096	7.071213	393796.016316	23.98	128	62	2.064516129	18	7.1111111111
114	204	Adventureland	http://www.miramax.com/movie/adventureland	2009	Comedy, Drama, Romance	tt1091722	0.025974	0.859524	0.231248	1.107727	7.355902	1.429289	2.057611	0.779114	1.876875	148.148	7.054667	6.353675	3.428571	1392.644315	0	0	692.117238	1.498813	2004.759681	277652.509416	5.265321	1712754.191497	23.98	147	71	2.0704225352	20	7.35
115	205	Adventures of the Penguin King	N/A	2012	Documentary, Adventure, Drama	tt3314144	0.018519	2.126605	0.599716	1.202775	11.250422	1.77371	2.196962	0.925604	1.918583	94.469375	7.872448	14.685613	3.583333	438.367477	0	0	935.00571	2.886376	2141.630562	965864.913385	14.612429	3371252.926992	23.98	91	42	2.1666666667	11	8.2727272727
116	206	The Adventures of Buckaroo Banzai Across the 8th Dimension	N/A	1984	Adventure, Comedy, Romance	tt0086856	0.5	0.876668	0.491831	0.146153	7.546683	1.069498	2.467309	1.691507	1.876875	78.953875	7.895387	20.94149	3.2	208.376	0	0	1155.942276	2.529396	2696.682925	2028791.367456	7.667124	3620201.050311	23.98	77	31	2.4838709677	9	8.5555555556
117	208	Afflicted	http://afflicted-movie.com/	2013	Horror, Mystery, Thriller	tt2309961	0.116883	0.358707	0.304829	1.201785	3.448498	0.657511	2.601633	3.490545	1.793458	179.512667	8.548222	42.554306	3.285714	1315.655977	0	0	1652.72801	3.413692	3074.808558	2333518.693235	14.892938	5100779.280978	23.98	149	68	2.1911764706	20	7.45
118	209	Affliction	N/A	1997	Drama, Mystery, Thriller	tt0118564	0.037037	0.942979	0.520299	0.331057	8.257896	1.423342	3.216649	2.248726	2.585917	157.615792	12.124292	37.756325	3.769231	559.090578	0	0.012689	679.102984	1.301496	1976.904646	458250.726728	2.001498	2820898.298999	23.98	144	48	3	12	12
119	211	After Earth	http://afterearth.com/	2013	Action, Adventure, SciFi	tt1815862	0.185185	0.327749	0.158321	0.457282	4.593989	0.742384	3.357984	2.293741	2.585917	151.109292	16.789921	56.405509	5	400.222222	0.019853	0.026471	895.982536	2.373093	2870.115002	871291.955188	7.85023	4319619.802216	23.98	149	44	3.3863636364	8	18.625
120	213	After Hours	N/A	1985	Comedy, Crime, Drama	tt0088680	0.092593	0.355104	0.0683	0.398601	4.350816	0.922737	2.733227	1.697663	2.235567	128.461667	9.175833	13.597631	3.357143	483.995991	0	0.007784	375.354012	1.48984	1615.298455	274801.673761	5.539843	3247954.523969	29.97	126	46	2.7391304348	13	9.6923076923
121	214	After Midnight	N/A	1989	Horror, Thriller	tt0096769	0	0.456208	0.224364	0.542523	5.544048	1.0121	2.046489	1.315341	1.634967	73.6736	7.36736	18.177367	3.6	242.124	0	0	1315.237661	2.025643	3033.39108	2352998.364977	3.256885	5868364.458505	29.97	70	35	2	9	7.7777777778
122	217	Afternoon Delight	http://afternoondelightfilm.com/	2013	Comedy, Drama	tt2312890	0.012987	1.704851	1.225109	0.78432	8.164582	1.554859	2.087372	0.934852	1.835167	133.591792	6.072354	8.193075	2.909091	1048.834335	0	0	616.056744	1.715121	1458.592166	273886.351327	6.698551	1058254.400469	23.98	131	63	2.0793650794	21	6.2380952381
123	219	Against the Sun	http://www.againstthesun.com	2014	Adventure	tt2557276	0.350649	1.084122	1.090949	0.486619	7.150331	1.057252	2.232069	1.968814	1.668333	138.38825	7.283592	12.103522	3.263158	1030.209652	0	0	1271.187341	3.159707	2852.486602	1200850.711353	7.893603	4130661.664855	23.98	123	61	2.0163934426	18	6.8333333333
124	220	Against the Ropes	http://www.againsttheropes.com	2004	Biography, Drama, Romance	tt0312329	0.064935	0.623373	0.181332	0.497556	6.622017	1.310158	2.7489	2.476243	2.210542	178.6785	9.404132	37.104318	3.421053	979.325849	0	0	723.70277	0.775342	2061.587711	533068.563601	1.319563	2012917.791605	23.98	174	64	2.71875	18	9.6666666667
125	221	Age of Uprising: The Legend of Michael Kohlhaas	http://www.musicboxfilms.com/age-of-uprising--the-legend-of-michael-kohlhaas-movies-78.php	2013	Drama, History	tt2054790	0.185185	0.425023	0.172812	0.630772	7.041856	0.805184	2.554635	2.179694	1.960292	132.841042	8.302565	79.24429	3.25	518.558594	0.007528	0	1005.684701	1.936243	2319.752656	965694.4759	5.648564	2119406.466178	23.98	116	51	2.2745098039	15	7.7333333333
126	223	Ain't Them Bodies Saints	http://www.facebook.com/AintThemBodiesSaints	2013	Crime, Drama, Romance	tt2388637	0.220779	0.375428	0.215551	0.920555	3.868452	0.684503	2.136796	0.817256	1.876875	147.438958	7.020903	7.599723	3.285714	1209.758017	0	0.006782	427.717435	1.117147	984.442542	747959.544385	3.915716	574177.160308	23.98	144	68	2.1176470588	20	7.2
127	228	Akeelah and the Bee	http://www.akeelahandthebee.com/splash.html	2006	Drama	tt0437800	0.018519	0.390807	0.032229	0.27606	8.719603	1.034265	4.863833	4.02453	3.461792	189.6895	18.96895	86.737382	3.9	298.969	0	0.021087	173.022986	0.288819	1013.772002	65503.39373	0.159715	440431.561478	23.98	166	38	4.3684210526	9	18.4444444444
128	229	Alan Partridge	http://www.magpictures.com/alanpartridge/	2013	Comedy, Crime	tt0469021	0.012987	0.373592	0.062687	0.376063	7.48721	0.915097	2.13066	1.189231	1.835167	125.708917	6.285446	5.279658	2.95	835.602375	0	0	568.178312	1.395579	1579.655232	324561.117042	4.94551	1702786.262798	23.98	125	58	2.1551724138	19	6.5789473684
129	230	Albatross	http://www.albatrossmovie.com	2011	Drama	tt1541149	0.337662	1.043933	0.450988	0.481565	9.254976	1.406655	1.998276	0.67277	1.835167	111.903458	5.889656	3.863084	2.947368	784.290713	0	0	460.512917	0.881419	1252.91276	256379.744648	2.944788	836767.202921	23.98	111	55	2.0181818182	18	6.1666666667
130	231	Alex & Emma	http://alexandemmamovie.warnerbros.com	2003	Comedy, Romance	tt0318283	0	0.45533	0.076608	0.339169	6.863967	1.173902	9.156206	6.613386	6.089417	155.6555	31.1311	15.042958	3.4	28.528	0	0.012849	119.285887	0.545822	1438.440009	9292.146238	0.668629	651521.085159	23.98	142	16	8.875	4	35.5
131	233	Alex of Venice	http://www.screenmedia.net/project/alex-of-venice/	2014	Drama	tt2977090	0	0.381891	0.113856	0.869707	5.314837	0.943248	3.04556	2.400217	2.293958	149.232417	11.479417	30.075326	3.769231	505.220756	0	0.013402	415.748194	1.028798	1284.371241	210311.833468	3.0426	1201907.338002	23.98	133	48	2.7708333333	12	11.0833333333
132	234	Alexander	http://alexanderthemovie.warnerbros.com/	2004	Action, Adventure, Biography	tt0346491	0.222222	0.411778	0.323677	1.013319	6.38083	0.741095	2.431794	1.530598	1.868533	102.135367	10.213537	19.193986	4.2	395.216	0.029373	0.009791	1044.011071	3.432241	2859.567997	868180.726428	22.542986	6337318.971644	29.97	99	41	2.4146341463	9	11
133	235	Alexander and the Terrible, Horrible, No Good, Very Bad Day	http://movies.disney.com/alexander-and-the-terrible-horrible-no-good-very-bad-da	2014	Comedy, Family	tt1698641	0	0.996316	0.2272	0.820667	7.822153	1.639489	1.976419	0.746191	1.793458	148.231417	6.444844	10.670746	3.26087	1550.325964	0.006746	0	385.971655	2.255282	1407.137118	112539.350092	8.673541	798619.425085	23.98	147	74	1.9864864865	22	6.6818181818
134	239	Alfie	http://www.alfiemovie.com/	2004	Comedy, Drama, Romance	tt0375173	0.103896	0.330385	0.070587	0.582574	6.148773	0.900329	3.102342	2.760008	2.168833	170.628792	12.187771	44.228498	3.928571	751.045554	0	0.029303	404.55567	0.278459	1918.835344	114201.40569	0.242872	2001913.027642	23.98	157	54	2.9074074074	13	12.0769230769
135	245	Alien Abduction	http://www.alienabductionfilm.com/	2014	Horror, SciFi, Thriller	tt2510434	0.493506	0.743396	0.794637	0.383225	7.762096	0.939106	2.320026	2.252478	1.543208	129.921458	7.642439	20.845045	3.294118	757.552005	0.007697	0.007697	2227.433673	4.964517	4285.775599	6469698.20142	19.809641	17080445.921342	23.98	114	55	2.0727272727	16	7.125
136	246	Alien Uprising	N/A	2008	SciFi	tt1308930	0.462963	0.489236	0.555654	0.735144	3.555027	0.679231	2.813708	1.574295	2.5025	109.734625	8.441125	23.166868	3	334.615385	0.009113	0.009113	591.434422	2.800085	2241.038434	335455.385121	10.525849	3150866.930107	23.98	109	38	2.8684210526	12	9.0833333333
137	248	Alienate	N/A	2016	Drama, Horror, SciFi	tt2324928	0.259259	0.408031	0.536426	0.127143	3.299451	0.537518	2.561382	1.426936	1.960292	87.087	7.25725	20.696713	2.833333	273.303241	0.011483	0	400.5391	2.2326	1335.527277	234183.800088	11.050774	1841273.8978	23.98	83	33	2.5151515152	11	7.5454545455
138	249	Alive or Dead	http://www.artistviewent.com/	2008	Horror	tt1224436	0.193548	0.909836	0.415254	0.357593	12.985604	1.480267	3.5035	6.192703	1.835167	73.5735	10.5105	97.979892	3	64.285714	0	0	1072.520599	1.247901	3243.582176	629024.001003	1.38413	3897926.871257	23.98	42	20	2.1	6	7
139	250	All Cheerleaders Die	http://www.allcheerleadersdiemovie.com/	2013	Comedy, Horror	tt2527186	0.025974	0.838061	0.240302	0.435552	9.862142	1.504692	2.405181	1.779773	1.876875	129.87975	8.117484	16.650846	3.375	744.209961	0	0	1040.802449	2.725777	3445.545042	853815.831074	7.025764	3703935.765064	23.98	116	53	2.1886792453	15	7.7333333333
140	252	All Dogs Go to Heaven 2	N/A	1996	Animation, Adventure, Family	tt0115509	0	1.81341	1.039105	1.186785	5.464765	1.298712	2.187231	0.919858	2.016	142.17	7.482632	17.226716	3.421053	1142.852165	0	0	603.084109	2.16204	2491.341182	284723.354457	13.934413	2523194.813365	23.81	140	64	2.1875	18	7.7777777778
141	254	All Dogs Go to Heaven	N/A	1989	Animation, Comedy, Drama	tt0096787	0	0.570844	0.081427	0.872772	6.528655	1.153761	3.248741	1.451079	3.128125	120.203417	10.016951	22.963634	3.083333	317.20081	0	0.008319	318.369298	1.750226	1368.438052	154942.751096	11.966589	1265842.66637	23.98	118	36	3.2777777778	11	10.7272727273
142	255	All In	N/A	2012	Short, Thriller	tt4109930	0.09	0.971948	0.422137	1.019881	10.18361	1.540445	1.726725	1.046433	1.434767	151.9518	5.8443	9.133684	3.384615	2387.343423	0.006581	0.026324	832.744295	1.920337	2182.700717	1226377.955733	11.857621	3889835.671642	29.97	144	87	1.6551724138	25	5.76
143	257	All She Can	http://www.benavidesborn.com/	2011	Drama	tt1629762	0.12963	0.923949	0.344953	0.698489	6.232463	1.413731	2.423172	1.102765	1.960292	123.581792	6.504305	10.693041	2.684211	597.138796	0.008092	0.008092	812.614833	2.310283	1861.790343	1345166.907928	4.262152	1638971.924958	23.98	118	50	2.36	18	6.5555555556
144	258	All Stars	N/A	2013	Comedy	tt2186766	0.012987	1.150213	0.429042	1.253196	13.708344	1.720397	1.821615	0.537114	1.708333	116.583333	5.551587	7.477001	3.047619	1176.686967	0	0	640.879265	2.540397	2140.979838	291119.122452	16.859944	1686649.538316	24	115	63	1.8253968254	20	5.75
145	259	All Superheroes Must Die	http://www.facebook.com/pages/VS/204583629583065	2011	SciFi, Thriller	tt1836212	0.055556	0.334013	0.139057	0.386827	5.871445	0.824541	2.40262	1.078556	2.168833	91.299542	9.129954	11.999466	3.8	265.456	0.010953	0	483.880871	2.143812	2181.189882	196911.762869	5.223172	4000771.938235	23.98	86	37	2.3243243243	9	9.5555555556
146	262	All the Wrong Reasons	N/A	2013	Comedy, Drama	tt1568799	0.24	1.249869	0.715167	0.216555	7.549832	1.42059	1.746968	1.487354	1.464877	143.251346	5.730054	8.079593	3.28	1862.731264	0	0.006981	578.108761	1.089436	1899.254766	448929.960763	3.697478	2026646.085663	29.35	128	81	1.5802469136	24	5.3333333333
147	264	All the Boys Love Mandy Lane	http://alltheboyslovemandylane.com/	2006	Drama, Horror	tt0490076	0.116883	0.385099	0.20205	0.664186	6.843995	0.823752	2.004781	0.718218	1.835167	120.286833	6.682602	9.96735	3.333333	723.253086	0	0.008313	839.012559	1.673423	2344.356862	576254.860981	4.361147	3018533.409632	23.98	118	59	2	17	6.9411764706
148	265	All the Little Animals	N/A	1998	Adventure, Drama, Thriller	tt0120584	0.38961	0.612584	0.160275	0.304442	8.880442	1.224655	1.943779	1.167683	1.687308	106.907839	7.127189	13.272556	3.666667	606.459259	0	0.009354	809.126625	2.341878	2152.208854	588564.575564	19.804854	1684389.164441	29.63	106	54	1.962962963	14	7.5714285714
149	266	All the Wilderness	http://www.thewildernessofjames.com/	2014	Drama	tt2357770	0.324675	0.331164	0.178818	0.382637	4.545687	0.727296	2.37812	1.987306	1.918583	133.174708	7.833806	37.530266	3.294118	632.676572	0	0.007509	954.992587	2.501555	2723.707327	830760.506661	9.551094	5135653.274188	23.98	118	55	2.1454545455	16	7.375
150	267	Allegiance	http://www.allegiancemovie.com/	2012	Thriller	tt1858522	0.571429	0.949646	0.732641	0.455939	10.261118	1.255653	2.123529	0.868768	1.918583	123.164708	7.244983	7.969912	3.411765	724.619784	0.008119	0	497.919736	2.864002	1999.608241	363130.442657	14.074685	2753362.133162	23.98	121	57	2.1228070175	16	7.5625
151	268	Aloha	http://www.sonypictures.com/movies/aloha/	2015	Comedy, Drama, Romance	tt1243974	0.298701	0.653701	0.299263	0.44651	5.823633	1.17141	2.213593	0.775041	2.048838	148.310754	7.415538	11.925743	3.35	1428.276375	0	0	601.651894	1.345543	1425.02631	245340.039214	3.991524	1004593.885608	23.92	146	66	2.2121212121	19	7.6842105263
152	270	Alpha Dog	http://www.alphadogmovie.com/	2006	Biography, Crime, Drama	tt0426883	0.155844	0.764279	0.26763	0.352751	5.248035	1.326899	2.052324	1.068417	1.638	151.872	6.60313	10.90995	3.217391	1411.343881	0	0.006584	664.544875	2.972073	2118.296055	371160.303683	17.901258	1578362.77513	23.81	148	73	2.0273972603	22	6.7272727273
153	271	Alter Egos	http://alteregosmovie.com/	2012	Comedy	tt1907614	0	0.507032	0.244624	0.324437	7.368122	1.02083	2.276784	0.838883	2.25225	77.410667	8.601185	14.347239	3.777778	240.809328	0.012918	0	270.138945	1.60434	918.603556	35476.729506	14.799007	300020.739717	23.98	77	33	2.3333333333	8	9.625
154	273	Amadeus	http://movies.warnerbros.com/amadeus	1984	Biography, Drama, Music	tt0086879	0.246753	0.576635	0.268607	1.315364	6.121315	1.141261	2.307541	2.60507	1.76	140.76	7.82	33.464933	3.388889	965.661351	0	0.007104	522.398468	1.874629	2174.788701	447706.627609	11.309629	2987908.578981	25	136	60	2.2666666667	17	8
155	276	Ambassador Spock	N/A	2012	Short, Comedy, Thriller	tt2393717	0.012987	1.553806	0.316758	1.558436	12.544202	1.620923	2.084746	0.682332	1.88	123	6.833333	4.232933	3.277778	865.233368	0	0.00813	792.886623	4.00558	2238.956871	360640.581552	21.088046	2062429.619809	25	121	58	2.0862068966	17	7.1176470588
156	277	Amber Alert	http://www.amberalertthemovie.com/	2012	Horror, Mystery, Thriller	tt2093944	0.074074	0.771449	0.768904	1.4499	10.204114	0.999486	2.76245	1.896289	2.210542	118.785333	9.898778	37.375372	3.583333	477.770255	0	0.008419	613.540978	3.956313	1877.279887	383417.799336	19.172077	1965170.479091	23.98	115	42	2.7380952381	11	10.4545454545
157	279	American Anthem	N/A	1986	Drama, Sport	tt0090631	0.322581	0.605275	0.132492	0.086796	10.747657	1.268109	4.432633	3.105372	3.236567	115.248467	14.406058	41.509214	3.25	107.929688	0.008677	0	454.143724	0.730191	2430.650577	129176.532813	1.206897	5367578.78331	29.97	111	25	4.44	7	15.8571428571
158	280	American Buffalo	N/A	1996	Drama	tt0115530	0	0.562896	0.1042	0.921641	6.510763	1.294206	2.772	1.344584	2.419083	108.108	9.828	28.035556	3.545455	332.311796	0	0	490.626854	0.722527	997.324505	208998.942818	0.706617	321441.994119	23.98	104	38	2.7368421053	10	10.4
159	281	American Cyborg: Steel Warrior	N/A	1993	Action, SciFi	tt0109098	0	0.657014	0.156354	0.282671	10.139382	1.323746	2.162827	1.855507	1.634967	108.141367	7.209424	37.070692	3.333333	545.881481	0	0	847.836345	2.780694	3048.791229	611190.631449	5.551964	3796326.721136	29.97	106	49	2.1632653061	14	7.5714285714
160	282	American Dragons	N/A	1998	Action, Crime	tt0118601	0.363636	0.701056	0.603056	0.377519	6.092636	1.086343	1.919018	0.635493	1.806	105.546	6.208588	14.631702	3.235294	922.747608	0	0	787.528772	1.26642	1604.263	438715.269295	5.480042	1180935.686626	23.81	104	54	1.9259259259	16	6.5
161	283	American Dreamz	http://www.americandreamzmovie.com/	2006	Comedy, Music	tt0465142	0.12987	0.968706	0.393649	0.514207	10.680001	1.519594	2.00111	1.182291	1.634967	150.083267	6.821967	13.526176	3.409091	1333.242393	0.013326	0.006663	516.560905	1.140306	1414.088073	520238.924273	5.541224	1686943.41779	29.97	149	74	2.0135135135	21	7.0952380952
162	285	American Flyers	N/A	1985	Drama, Sport	tt0088707	0.055556	0.759864	0.166489	0.817757	7.339156	1.363537	2.076678	1.22172	1.768433	87.220467	6.709267	9.639671	3.230769	412.025489	0	0.02293	725.27915	3.717578	3245.460357	330219.559995	16.501333	6819222.498761	29.97	86	41	2.0975609756	12	7.1666666667
163	286	American Gangster	http://www.americangangster.net	2007	Biography, Crime, Drama	tt0765429	0.350649	0.839274	0.170758	0.272785	10.465469	1.384254	2.05506	1.110134	1.625	115.083333	6.393519	15.311193	3.111111	789.986968	0	0.017379	1055.60272	3.957519	2849.390315	1093321.454842	23.866036	3752431.203487	24	113	55	2.0545454545	17	6.6470588235
164	288	American Heist	N/A	2014	Action, Crime, Drama	tt2923316	0.207792	0.327557	0.142272	0.563302	4.227889	0.753995	2.339458	1.291933	1.835167	154.40425	9.082603	41.337152	3.882353	980.40403	0	0.01943	869.259343	2.306442	2515.830192	385240.804357	5.985506	2783020.058794	23.98	152	65	2.3384615385	16	9.5
165	289	American History X	http://www.historyx.com	1998	Crime, Drama	tt0120586	0.545455	0.519244	0.171913	0.650703	5.611088	1.100826	2.062573	1.668117	1.6016	134.067267	7.448181	16.505252	3.611111	1046.352709	0	0.007459	904.006478	2.989265	2559.765299	645792.620093	15.439834	3392001.249863	29.97	133	64	2.078125	17	7.8235294118
166	292	American Kickboxer	N/A	1991	Action, Sport	tt0101325	0.018519	0.422827	0.067657	0.886375	5.818643	1.050151	2.317315	1.654781	1.668333	92.6926	7.724383	15.743941	3.333333	346.407407	0.010788	0	541.429926	3.277837	3436.711575	162429.263629	10.876428	4454710.486104	29.97	92	39	2.358974359	11	8.3636363636
167	293	American Me	N/A	1992	Biography, Crime, Drama	tt0103671	0.166667	0.937016	0.412417	0.731138	10.198241	1.524447	2.440375	1.303276	2.016	117.138	9.010615	10.251449	3.692308	464.951297	0	0.017074	447.600619	1.963408	1129.383574	320786.846608	14.479801	1223164.912199	23.81	116	47	2.4680851064	12	9.6666666667
168	294	American Ninja 3: Blood Hunt	N/A	1989	Action, Drama	tt0096804	0.018519	0.933408	0.395085	0.346186	6.307812	1.362364	1.960292	0.923329	1.710042	98.014583	6.125911	5.052815	3.125	590.702148	0	0	650.428194	3.542683	2581.892388	255188.426385	18.16122	2490269.578747	23.98	94	49	1.9183673469	15	6.2666666667
169	295	American Ninja 5	N/A	1993	Action, Comedy	tt0106257	0.12963	0.82509	0.259392	0.442135	10.103411	1.404372	2.398314	1.419645	1.835167	117.5174	7.834493	19.858205	3.266667	545.470815	0	0	641.562751	2.670636	2434.961284	334190.581979	13.883789	3238146.163791	29.97	111	48	2.3125	14	7.9285714286
170	296	American Outlaws	http://www.americanoutlaws.com	2001	Action, Western	tt0244000	0.222222	0.571061	0.182125	0.214538	8.623417	1.125731	2.415875	1.943183	1.668333	125.6255	11.4205	132.204929	4.727273	505.852742	0	0	914.111261	1.649811	2635.555793	575850.239198	3.961884	3197057.002223	23.98	121	51	2.3725490196	10	12.1
171	297	American Pie 2	http://www.americanpiemovie.com	2001	Comedy, Romance	tt0252866	0.012987	1.155348	0.235916	0.940543	11.890562	1.710939	2.218515	1.12347	1.918583	150.859042	7.183764	21.717793	3.238095	1090.122017	0	0	367.40903	1.995854	1689.39361	112636.911647	7.819205	1075848.530899	23.98	149	67	2.223880597	20	7.45
172	299	American Psycho II: All American Girl	N/A	2002	Horror, Thriller	tt0283877	0.032258	1.230342	0.296973	0.115233	16.186533	1.571911	9.35935	9.320654	5.046708	93.5935	31.197833	222.755028	3.333333	2.518519	0	0.010685	1068.220338	0.266395	2656.97536	1128834.241299	0.052163	4209569.862421	23.98	59	9	6.5555555556	2	29.5
173	303	American Sniper	http://www.americansnipermovie.com	2014	Action, Biography, Drama	tt2179136	0.074074	0.632106	0.218549	0.183054	9.392276	1.3032	3.237647	3.051371	2.12	110.08	12.231111	27.422499	3.777778	241.94513	0	0	409.406007	0.802265	1218.00815	98525.258705	0.853801	705237.470576	25	95	33	2.8787878788	8	11.875
174	305	American Ultra	http://www.americanultrathemovie.com/	2015	Action, Comedy	tt3316948	0.01	0.669411	0.231628	0.774744	7.488349	1.351308	1.964569	0.861202	1.710042	153.236417	5.893708	8.313848	3	1545.653846	0	0	1290.060182	3.226428	2618.403996	1432355.925664	18.497144	4690275.097499	23.98	151	77	1.961038961	25	6.04
175	309	American Wedding	http://www.americanpiemovie.com/index.php	2003	Comedy, Romance	tt0328828	0	0.757379	0.20824	0.507211	9.876861	1.481302	2.84375	3.143623	1.668333	62.5625	10.427083	48.101847	3.666667	72.648148	0	0	729.276355	1.951215	2115.403243	290615.467384	2.639377	2650582.425563	23.98	54	21	2.5714285714	5	10.8
176	310	Americano	http://www.bacfilms.com/fichesalles.php?id=488	2011	Drama	tt1742023	0.037037	0.753363	0.744048	1.018144	3.433619	0.764607	2.373397	0.829436	2.166667	123.416667	8.227778	9.464552	3.466667	604.647704	0	0.008103	920.959607	1.444645	1550.307326	725564.980935	4.379015	837789.56469	24	120	51	2.3529411765	14	8.5714285714
177	311	Amityville: The Awakening	N/A	2016	Horror, Thriller	tt1935897	0.272727	0.158863	0.043158	0.584722	2.54082	0.498594	2.25225	0.970872	2.168833	148.6485	7.0785	9.158028	3.142857	1070.386783	0.006727	0	860.300372	0.928563	2118.119748	726137.328292	2.10162	2584059.691938	23.98	148	65	2.2769230769	20	7.4
178	312	Amos & Andrew	N/A	1993	Comedy, Crime	tt0106266	0	0.537488	0.113969	0.398865	7.654622	1.04274	2.410528	2.07601	1.710042	94.010583	7.834215	56.01894	3.25	341.182292	0	0	596.042881	2.137102	1666.154518	181229.951429	7.719482	1249786.856547	23.98	88	38	2.3157894737	11	8
179	313	Amour:Love	N/A	2014	Short, Comedy	tt3525446	0.354839	0.286582	0.160233	0.287267	3.352855	0.685538	3.794074	4.47502	2.72	102.44	17.073333	57.483956	4.5	100.541667	0	0	311.885942	1.113501	892.494169	191484.132207	7.003887	1165021.093424	25	101	26	3.8846153846	5	20.2
180	317	An American Rhapsody	N/A	2001	Drama	tt0221799	0.454545	0.568311	0.262839	0.700802	4.592478	1.00229	3.25325	4.363317	2.25225	175.6755	10.333853	71.680427	3.176471	628.86668	0	0.022769	694.501505	1.103691	2339.265699	289613.52179	1.386189	1327064.36719	23.98	141	53	2.6603773585	16	8.8125
181	320	An Everlasting Piece	http://www.amazon.com/everlastingpiece	2000	Comedy	tt0218182	0.037037	0.711792	0.19397	0.874213	5.900978	1.36164	2.73273	3.038523	1.75175	136.6365	9.75975	49.612718	3.571429	588.150146	0	0	501.483612	1.024219	2346.71772	172993.485128	1.336688	2225865.058435	23.98	118	49	2.4081632653	13	9.0769230769
182	323	Ana Maria in Novela Land	http://www.anamariamovie.com	2015	Comedy, Drama, Romance	tt4174526	0	1.067209	0.502578	0.920289	9.008547	1.582021	2.002521	0.629937	1.876875	160.201708	6.161604	4.071908	3.076923	1832.857761	0	0.006242	1278.701319	1.919631	2263.763309	9437232.437929	8.841681	9458853.982279	23.98	156	79	1.9746835443	25	6.24
183	324	Anaconda	N/A	1997	Action, Adventure, Horror	tt0118615	0.037037	0.453172	0.055347	0.310355	6.46407	1.164562	4.395016	3.540494	2.669333	140.6405	17.580063	96.444336	4	146.25	0	0.00711	531.957107	1.226632	2425.575618	306802.810197	1.154079	3104084.270709	23.98	136	31	4.3870967742	7	19.4285714286
184	325	Analyze This	http://www.analyzethis.com	1999	Comedy, Crime	tt0122933	0.203704	0.646467	0.158842	0.405447	6.674595	1.251765	2.427451	1.15213	2.24	123.8	8.842857	15.65702	3.642857	592.771501	0	0.008078	656.781773	1.235923	1205.095913	956246.454824	9.089307	1196425.778751	25	123	50	2.46	13	9.4615384615
185	326	Anchorman 2: The Legend Continues	http://www.anchormanmovie.com/	2013	Comedy	tt1229340	0.092593	0.365215	0.127868	0.531521	5.475035	0.908	2.49131	1.096944	2.335667	102.143708	8.511976	15.260353	3.416667	342.645255	0.00979	0.01958	662.741327	0.81727	1428.081113	766874.604473	1.597527	2091370.480229	23.98	101	40	2.525	11	9.1818181818
186	329	And Now a Word from Our Sponsor	N/A	2013	Comedy, Drama	tt2094762	0.407407	0.625824	0.319352	0.31747	9.493098	1.096694	2.8886	2.135586	2.5025	101.101	9.191	17.266259	3.181818	256.244929	0.009891	0	423.871055	0.907343	1315.544788	299438.087942	1.260569	1065540.781273	23.98	100	34	2.9411764706	10	10
187	330	And Now... Ladies and Gentlemen...	http://www.andnowladiesandgentlemen.com/	2002	Crime, Drama, Romance	tt0283883	0.018519	0.569636	0.223157	0.305366	8.038334	1.21567	4.676547	3.43589	3.837167	149.6495	18.706187	57.608099	4	193.125	0	0.040094	634.446343	1.101556	2755.092797	335036.490098	1.158302	2729850.757467	23.98	136	31	4.3870967742	7	19.4285714286
188	331	And So It Goes	http://www.clarius.com/films.html	2014	Comedy, Drama, Romance	tt2465146	0.037037	1.452037	0.63744	0.54487	18.766628	1.772804	3.587986	2.266415	3.169833	139.931458	10.763958	27.903336	3	373.846154	0	0	750.23296	1.620725	1993.098155	684718.1994	2.479747	1245350.603283	23.98	138	38	3.6315789474	12	11.5
189	333	Angela's Ashes	N/A	1999	Drama	tt0145653	0.225806	0.223561	0.01878	0.176947	3.653517	0.739775	7.876289	5.033152	7.215542	149.6495	24.941583	109.412943	3.166667	51.24537	0	0.013365	84.311797	0.404582	1056.273752	7005.718165	0.405034	194631.020173	23.98	136	18	7.5555555556	5	27.2
190	334	Angels in Stardust	http://www.angelsinstardust.com	2014	Comedy, Drama	tt1640483	0.314815	0.389655	0.360854	0.664247	2.886306	0.654412	3.05895	4.406179	1.960292	125.416958	8.958354	60.450129	2.928571	431.596574	0	0	1058.054604	2.028776	2315.854779	1340273.176612	7.376724	2645473.419453	23.98	95	40	2.375	13	7.3076923077
191	336	Angels in the Outfield	N/A	1994	Comedy, Family, Fantasy	tt0109127	0.203704	0.863621	0.324893	0.443157	14.145805	1.471933	3.881656	4.200585	2.544208	174.6745	13.4365	79.97591	3.461538	491.800182	0	0.017175	247.660219	0.566607	1272.786433	40748.623306	0.460051	821815.574243	23.98	147	44	3.3409090909	12	12.25
192	339	Animal	http://donotfeedtheanimal.com/	2014	Action, Adventure, Horror	tt2996684	0.12963	0.248722	0.266807	1.199697	1.958901	0.54159	1.946914	0.691857	1.75175	103.186417	6.879094	16.378418	3.533333	638.403259	0.009691	0	568.267346	2.463376	1967.955905	158892.556668	6.410575	1194162.524145	23.98	100	52	1.9230769231	14	7.1428571429
193	342	Anna Karenina	http://focusfeatures.com/anna_karenina	2012	Drama, Romance	tt1781769	0.038961	0.313358	0.088529	0.971623	4.33039	0.84471	2.152381	1.26945	1.708333	150.666667	7.533333	23.378229	3.5	1336.0375	0.013274	0.006637	520.304554	1.37881	1689.290905	91075.273882	7.603651	1351857.432573	24	144	69	2.0869565217	19	7.5789473684
194	343	Anna	http://for nude sexual images	2013	Drama, Mystery, Thriller	tt1715336	0.166667	0.630614	0.611652	0.954485	4.37718	0.910608	2.165429	0.943144	1.835167	106.106	7.579	15.486141	3.5	506.375	0.009425	0.009425	747.654726	2.507757	1493.959778	483756.316933	13.009236	970985.68595	23.98	105	48	2.1875	13	8.0769230769
195	345	Annabelle	http://www.annabellemovie.com	2014	Horror, Mystery	tt3322940	0.12987	0.232032	0.053659	0.308633	3.758933	0.663725	2.546404	1.852751	2.043708	145.145	8.063611	10.965185	3.166667	836.507716	0	0.00689	738.564185	0.673639	1711.373688	1258555.106379	1.173411	2965963.27007	23.98	143	56	2.5535714286	17	8.4117647059
196	352	Annie	http://www.annie-movie.com/	2014	Comedy, Drama, Family	tt1823664	0.012987	0.686541	0.083736	0.61825	10.278221	1.49723	2.221917	0.776653	1.918583	146.6465	7.718237	7.196292	3.473684	1124.522817	0	0	626.782209	1.549714	2308.384888	522727.411778	3.972695	2376923.523954	23.98	143	65	2.2	18	7.9444444444
197	354	Another Happy Day	http://anotherhappydaymovie.com/	2011	Comedy, Drama	tt1719071	0.148148	0.345553	0.214478	0.42919	3.861736	0.744346	2.935472	1.672572	2.168833	123.289833	9.483833	13.445531	3.230769	413.907146	0.008111	0	323.95187	0.675896	1174.585775	137387.231418	1.374943	1036229.885853	23.98	120	41	2.9268292683	12	10
198	355	Another Me	N/A	2013	Mystery, Thriller	tt1816608	0.441558	0.449994	0.262118	0.276334	5.232629	0.838787	2.286375	1.278434	1.960292	125.750625	8.383375	7.685719	3.666667	740.392593	0.007952	0.023857	1337.512771	1.506854	2433.306603	1531600.400807	3.772899	2718551.267422	23.98	124	54	2.2962962963	14	8.8571428571
199	359	Ant-Man	http://www.facebook.com/antman	2015	Action, Adventure, SciFi	tt0478970	0.064935	0.490353	0.338072	0.549453	4.520859	0.939009	2.101278	0.96725	1.793458	149.190708	7.852143	28.184362	3.736842	1568.431258	0.033514	0.013406	1123.304243	3.930627	3385.981814	1133739.201795	24.07472	7340230.585123	23.98	148	70	2.1142857143	18	8.2222222222
200	361	Antboy	http://www.AntboyTheMovie.com	2013	Adventure, Comedy, Family	tt2436046	0.376623	0.559614	0.358778	0.732388	6.119873	0.981019	2.589006	3.821417	1.876875	139.806333	8.737896	45.638014	3.375	597.538086	0	0	767.254642	1.539723	1955.033022	467546.908353	5.236718	1783044.389549	23.98	109	53	2.0566037736	15	7.2666666667
201	363	Antitrust	http://www.mgm.com/antitrust	2001	Action, Crime, Drama	tt0218817	0.04	0.84357	0.334181	0.816371	6.68794	1.33721	1.826191	0.671402	1.626625	144.269125	5.770765	5.606596	3.16	1675.787776	0	0	1042.775468	2.375533	2957.899697	876624.48108	16.031871	4548500.644036	23.98	142	78	1.8205128205	24	5.9166666667
202	364	Any Given Sunday	http://www.anygivensunday.net	1999	Drama, Sport	tt0146838	0.337662	0.698961	0.187415	0.448809	9.235266	1.319062	2.458954	2.216977	1.7017	145.078267	7.635698	17.690446	3.105263	797.387228	0.013786	0.013786	1048.682581	4.071057	4671.034634	876399.531414	13.273627	12698732.752931	29.97	143	58	2.4655172414	18	7.9444444444
203	365	Any Which Way You Can	N/A	1980	Action, Comedy	tt0080377	0.012987	1.074292	0.276905	0.694974	6.927915	1.420811	2.234027	1.570819	1.835167	145.211733	7.642723	8.38194	3.421053	1106.744132	0	0.006886	609.168424	2.536943	2677.757339	290850.614722	9.992458	3386758.316804	29.97	144	64	2.25	18	8
204	366	Apart	http://www.facebook.com/apartmovie	2011	Drama, Mystery, Romance	tt1525552	0.168831	0.875502	0.574363	1.506793	5.56867	1.08946	2.054312	0.928082	1.710042	121.204417	6.733579	8.445535	3.277778	780.665466	0	0	487.115599	1.076148	1684.360888	194771.534561	2.207498	1397776.236859	23.98	117	58	2.0172413793	17	6.8823529412
205	367	Apartment 1303 3D	http://www.facebook.com/Apartment13033D	2012	Horror	tt1540767	0.111111	0.821255	0.209627	0.314095	11.230641	1.512344	3.221969	4.228758	2.002	154.6545	8.591917	52.788096	2.666667	593.179012	0	0.006466	748.468547	1.154023	1973.731147	1787919.223731	1.59876	1869145.897206	23.98	124	47	2.6382978723	17	7.2941176471
206	371	Arbitrage	http://www.arbitrage-film.com/	2012	Drama, Thriller	tt1764183	0.038961	0.639212	0.322266	0.652348	4.991877	1.0926	2.097753	0.722728	1.960292	148.940458	7.092403	6.879227	3.380952	1253.247058	0	0	834.844682	1.980301	1926.651208	509498.766552	6.178942	1707804.949254	23.98	147	70	2.1	20	7.35
207	372	Are You Here	N/A	2013	Comedy, Drama	tt1545754	0.077922	0.764591	0.335804	0.633857	7.448165	1.383423	2.636562	1.112379	2.377375	147.6475	9.843167	22.860467	3.733333	791.568593	0	0.013546	350.143626	2.093687	946.31086	88218.996924	31.160162	530952.336642	23.98	144	55	2.6181818182	14	10.2857142857
208	373	Are You Scared?	N/A	2006	Horror	tt0845955	0.592593	0.142198	0.062218	0.441952	2.110555	0.378562	2.987833	4.880332	1.710042	98.5985	12.324812	94.750415	4.125	143.826172	0	0	1071.285967	0.97809	3720.093206	1338113.428489	1.411813	6229569.273376	23.98	68	32	2.125	7	9.7142857143
209	374	Area 407	http://www.tape407.com/	2012	Horror, SciFi, Thriller	tt2062661	0.277778	0.435308	0.479449	0.69447	5.357417	0.7733	2.063728	0.854776	1.918583	103.186417	8.598868	10.44732	4.166667	481.969907	0	0	1945.663544	4.751621	3995.929829	3059927.881428	14.255404	8641976.18012	23.98	102	49	2.0816326531	11	9.2727272727
210	376	Arlington Road	http://www.arlingtonrd.com	1999	Crime, Drama, Thriller	tt0137363	0.051948	1.285608	0.695078	0.454538	10.76714	1.537662	2.084274	1.092691	1.710042	152.152	5.635259	6.949105	2.703704	1320.882894	0	0.006572	1512.892791	2.977835	3370.200001	3960629.541093	11.817196	8826841.653664	23.98	149	72	2.0694444444	26	5.7307692308
211	377	Around the Bend	http://www.aroundthebendmovie.com	2004	Comedy, Drama	tt0384810	0.225806	0.389176	0.100689	0.464363	5.679465	0.965003	5.722383	5.649954	3.837167	148.781967	16.53133	149.451817	2.888889	118.727023	0.006721	0	114.353983	0.199147	1675.822159	17733.966349	0.075914	1170088.515734	29.97	147	25	5.88	8	18.375
212	378	Around the World in 80 Days	http://www.80daysmovie.com/	2004	Action, Adventure, Comedy	tt0327437	0	1.149779	0.428916	1.079765	9.72891	1.654032	4.717212	3.863932	2.919583	188.6885	17.1535	231.288301	3.636364	379.6574	0	0.031798	422.046156	1.166018	1734.441488	835564.598858	2.106857	4914697.751685	23.98	183	39	4.6923076923	10	18.3
213	382	Art School Confidential	http://www.artschoolconfidentialmovie.com	2006	Comedy, Drama	tt0364955	0.259259	0.653291	0.207611	0.48123	5.535943	1.245455	2.211429	0.863447	2.043708	103.937167	7.424083	21.973693	3.357143	538.016399	0.009621	0.009621	470.561115	0.892774	990.828756	137625.681939	4.167047	320126.982136	23.98	102	46	2.2173913043	13	7.8461538462
214	383	Arthur 2: On the Rocks	N/A	1988	Comedy, Romance	tt0094678	0.032258	1.243473	0.312004	0.514959	10.647448	1.789813	3.242746	1.825582	2.535867	87.554133	10.944267	35.504235	3.375	137.310547	0	0	361.804504	1.091614	1001.815656	124174.45032	10.565353	405752.209358	29.97	82	26	3.1538461538	7	11.7142857143
215	385	Arthur Newman	http://arthur-newman.com/	2012	Drama	tt1930546	0.055556	0.463519	0.115766	0.22007	6.251462	1.100198	3.5025	2.614547	2.533333	140.1	12.736364	23.781506	3.636364	295.326822	0	0.007138	632.321615	1.236367	1448.910765	246080.558552	5.89478	1109271.294147	30	130	39	3.3333333333	10	13
216	386	Article 99	N/A	1992	Drama, Comedy	tt0101371	0.181818	0.916489	0.255983	0.127716	8.340527	1.396768	2.238739	1.103938	1.876875	158.950458	8.830581	16.736124	3.944444	1127.558471	0.006291	0.006291	641.548842	3.197756	1949.150368	617606.167431	17.481738	2496280.746319	23.98	157	70	2.2428571429	17	9.2352941176
217	387	As Above, So Below	http://www.asabovesobelowmovie.com/	2014	Horror, Mystery, Thriller	tt2870612	0.14	0.32289	0.166641	0.964519	3.814077	0.730624	2.257464	1.204667	1.876875	216.7165	7.739875	16.789783	3.428571	2678.029155	0.004614	0.004614	1105.587089	4.729712	3176.92042	804677.783323	18.619842	3962203.053483	23.98	214	95	2.2526315789	27	7.9259259259
218	389	As Cool as I Am	http://www.ifcfilms.com/films/as-cool-as-i-am	2013	Comedy, Drama	tt1906329	0.025974	0.988862	0.941086	0.25913	9.108674	1.066508	2.171795	0.980894	2	141.166667	6.722222	4.060075	3.095238	1181.119749	0	0.007084	604.500644	1.346411	1294.284906	214627.262186	5.904095	583051.279187	24	140	64	2.1875	20	7
219	390	As Luck Would Have It	http://www.ifcfilms.com/films/as-luck-would-have-it	2011	Drama	tt1808240	0.333333	0.472541	0.058516	1.108095	7.764641	1.130284	2.360692	1.151135	2.002	94.427667	7.263667	5.805891	3.076923	375.65635	0	0	947.154977	2.81196	2964.988208	1311371.613244	8.9629	3968113.946677	23.98	92	39	2.358974359	12	7.6666666667
220	391	As One	N/A	2012	Drama, Sport	tt2328503	0.012987	0.866677	0.322576	0.443459	10.195421	1.397444	1.934224	0.656377	1.793458	108.316542	6.769784	8.228829	3.5	741.359375	0.009232	0	570.73602	1.889665	2057.868851	376740.799969	9.232393	2364973.23677	23.98	105	55	1.9090909091	15	7
221	392	Ascension	N/A	2014	Drama, SciFi	tt3696720	0.12963	0.661563	0.275371	1.108156	7.020839	1.2985	2.330453	2.434222	1.710042	74.5745	7.45745	21.674117	3.2	232.976	0	0	1351.211996	2.657933	2466.444686	1759462.509165	21.073803	3192867.984818	23.98	59	31	1.9032258065	9	6.5555555556
222	393	Ask the Dust	http://askthedustthemovie.com	2006	Drama, Romance	tt0384814	0.203704	0.584539	0.359687	1.407342	5.562377	1.13073	2.846381	2.450049	2.168833	139.472667	10.728667	31.214888	3.769231	545.380519	0	0.01434	761.161971	2.661523	2287.111201	604204.355648	13.573752	3404452.509507	23.98	138	48	2.875	12	11.5
223	394	Ass Backwards	http://www.gravitasventures.com/ass-backwards/	2013	Adventure, Comedy	tt1509788	0.025974	0.599164	0.381924	1.127811	5.713639	1.051772	2.489556	1.66625	1.960292	144.39425	9.024641	12.73591	3.625	813.178711	0	0	243.246227	0.646728	1056.488842	66117.129588	1.454853	849314.381509	23.98	139	57	2.4385964912	15	9.2666666667
224	395	Assassination Tango	http://www.assassinationtango.com	2002	Crime, Drama, Romance	tt0283897	0.415584	0.673118	0.46922	0.242884	6.039499	1.000787	2.147979	0.807428	2.043708	124.582792	6.556989	9.729697	3.052632	888.592652	0.008027	0.008027	640.924858	1.780715	1678.304887	306941.721997	9.566307	1632570.14105	23.98	123	57	2.1578947368	18	6.8333333333
225	396	Assault on Wall Street	http://www.facebook.com/pages/Assault-on-Wall-Street/154939551333421	2013	Action, Drama, Thriller	tt2368553	0.092593	0.848284	0.314016	0.387741	8.920967	1.405548	1.740521	0.623059	1.626625	90.507083	5.323946	5.369575	3.058824	661.851008	0	0	1468.823893	4.009858	2810.466507	967745.000066	17.256887	2958926.276684	23.98	90	51	1.7647058824	16	5.625
226	397	The Astronaut's Wife	http://www.astronautswife.com	1999	Drama, SciFi, Thriller	tt0138304	0.441558	0.686665	0.662483	0.517284	7.0356	1.028178	2.415278	2.912796	1.768433	137.670867	7.245835	31.807058	3	842.368421	0.021791	0.029055	2308.235169	1.233651	4027.827152	5049444.762997	1.608343	9480383.853371	29.97	135	56	2.4107142857	18	7.5
227	398	Asunder	N/A	1999	Thriller	tt0160016	0.018519	0.398606	0.048414	1.033472	4.282051	1.046082	2.157793	0.826421	1.918583	73.364958	7.336496	2.694078	3.4	218.504	0	0.027261	683.540628	1.336305	1996.076796	573595.333063	3.018679	2632642.331823	23.98	68	33	2.0606060606	9	7.5555555556
228	399	Asylum	N/A	2008	Horror, SciFi, Thriller	tt0804443	0.203704	0.714939	0.505772	1.026965	6.664994	1.189398	1.845652	0.853137	1.5	84.9	5.66	8.323141	3.066667	525.995259	0	0.011779	1123.754264	3.36486	2900.013661	1039630.249196	12.825951	3869241.60264	30	83	45	1.8444444444	14	5.9285714286
229	400	At Any Price	http://sonyclassics.com/atanyprice/	2012	Drama, Thriller	tt1937449	0.038961	1.054196	0.312231	0.623789	12.735535	1.579246	2.182736	0.851789	2.002	137.512375	6.548208	3.60558	3	970.761905	0.014544	0	809.203751	2.195758	2162.063396	382459.602724	10.000507	2444601.113409	23.98	136	62	2.1935483871	20	6.8
230	401	At Close Range	N/A	1986	Crime, Drama	tt0090670	0.064935	0.565215	0.308139	0.602031	6.902394	1.075767	2.408107	1.327123	2.085417	183.016167	7.957225	24.73538	3.304348	1407.808827	0	0	452.041645	1.743147	1317.766772	144660.336048	7.938005	1345595.733454	23.98	181	75	2.4133333333	22	8.2272727273
231	402	At First Sight	N/A	1999	Drama, Romance	tt0132512	0.337662	0.828197	0.449547	0.258436	7.229502	1.218837	2.466088	1.210158	2.25225	155.363542	7.398264	9.731152	3	978.190476	0.006437	0	597.483172	1.17654	1399.796852	473830.173445	3.209659	1273798.993497	23.98	154	62	2.4838709677	20	7.7
232	403	At Middleton	http://Facebook.com/AtMiddleton	2013	Comedy, Romance	tt1483324	0.025974	1.839628	1.085263	0.949602	10.575332	1.750337	2.05123	0.826146	1.876875	125.125	7.360294	5.456795	3.588235	868.100753	0	0	431.186732	1.458847	1522.872245	275600.787961	9.746452	2379687.578726	23.98	124	60	2.0666666667	16	7.75
233	406	Atlantis: The Lost Empire	http://disney.go.com/disneypictures/atlantis/index.html	2001	Animation, Action, Adventure	tt0230011	0.096774	0.282561	0.035111	0.595433	4.557688	0.865647	5.5055	4.436219	3.878875	82.5825	20.645625	36.506062	3.75	19.796875	0	0.036327	341.529925	0.652197	2310.005051	66720.038353	0.368424	1683804.895464	23.98	69	14	4.9285714286	3	23
234	407	Atonement	http://www.filminfocus.com/atonement	2007	Drama, Mystery, Romance	tt0783233	0.038961	0.547489	0.457543	1.410593	4.801723	0.917862	2.640351	1.651201	2	150.5	10.033333	35.56787	3.8	872.904	0	0.006645	767.148074	3.11212	2246.695731	384477.742464	20.817592	3461637.942901	24	148	56	2.6428571429	14	10.5714285714
235	408	Atrocious	http://www.bloody-disgusting.com/selects/releases/atrocious/	2010	Horror, Mystery, Thriller	tt1734067	0.203704	0.513753	0.296444	0.718675	6.862833	0.917693	2.138803	0.787307	1.918583	106.940167	6.68376	8.627363	3.125	612.327148	0	0	1532.484435	2.868747	3288.300582	4720161.4663	10.783598	15344426.586147	23.98	105	49	2.1428571429	15	7
236	410	Attenberg	http://www.strandreleasing.com/films/film_details.asp?BusinessUnitID={BFD06A96-7612-4F21-AEC0-3452C34902C4}&ProjectID={9312746C-956A-487D-A7AB-9ED700A9B80D}	2010	Drama	tt1691323	0.037037	2.482199	1.183582	0.112167	6.664389	1.499475	2.770833	2.360266	2.041667	88.666667	12.666667	22.668155	4.571429	203.137026	0	0.011278	549.734172	0.956767	1579.666122	440752.189645	3.674172	2033881.586522	24	84	31	2.7096774194	6	14
237	411	Attraction	N/A	2000	Drama, Romance, Thriller	tt0238627	0.025974	0.288829	0.075582	0.543215	4.494362	0.812658	2.487993	2.418404	1.960292	171.6715	8.174833	24.774839	3.285714	1238.696793	0	0	844.369703	0.685841	2055.939649	801858.307225	1.001397	2514154.177699	23.98	168	68	2.4705882353	20	8.4
238	412	August: Osage County	http://augustosagecountyfilm.com/	2013	Drama	tt1322269	0	0.73613	0.326528	0.536448	10.139552	1.381944	2.055294	1.321072	1.793458	184.976458	6.378499	7.229467	3.103448	2550.966337	0	0	386.771615	0.538299	1144.421554	91120.030473	0.554558	611943.506683	23.98	171	89	1.9213483146	28	6.1071428571
239	417	Austenland	http://www.austenlandmovie.com/	2013	Comedy, Romance	tt1985019	0.064516	0.667636	0.243158	0.448541	9.033855	1.218609	4.959955	4.192199	4.295958	123.998875	20.666479	107.811799	4.166667	89.023148	0	0	203.430239	0.423633	812.265899	49573.55162	0.452969	422157.207867	23.98	123	24	5.125	5	24.6
240	418	Austin Powers: International Man of Mystery	http://www.facebook.com/austinpowersmovie	1997	Comedy, SciFi	tt0118655	0	0.608462	0.120046	0.637126	9.323892	1.26228	3.606167	2.581045	2.75275	140.6405	11.720042	77.625505	3.25	390.682292	0	0	369.8944	1.347423	1878.205952	187892.616554	3.215694	2968909.909263	23.98	139	38	3.6578947368	11	12.6363636364
241	419	Austin Powers: The Spy Who Shagged Me	http://www.austinpowers.com	1999	Action, Adventure, Comedy	tt0145660	0.246753	0.711623	0.086466	1.112893	7.183357	1.347826	2.481646	1.438232	1.876875	148.89875	7.444937	13.606252	3	965.7	0	0	541.553564	1.822497	2031.359605	273852.335046	5.653357	2242176.815496	23.98	146	59	2.4745762712	19	7.6842105263
242	420	Austin Powers in Goldmember	http://www.austinpowers.com/	2002	Action, Comedy, Crime	tt0295178	0.038961	0.450726	0.092876	0.997107	6.207749	1.089383	2.180039	0.88408	1.918583	146.062583	6.085941	5.253825	2.791667	1117.874928	0	0	536.657573	1.508417	2092.880817	273096.383289	3.66095	2641138.371189	23.98	145	66	2.196969697	23	6.3043478261
243	421	Autoerotic	http://www.ifcfilms.com/films/autoerotic	2011	Drama	tt1977002	0	0.518354	0.26633	1.018474	5.015478	0.99569	2.086514	0.896614	1.918583	79.287542	6.607295	7.548193	3.166667	263.858796	0	0	400.343195	0.190693	689.012506	161382.013117	0.195242	272147.167898	23.98	78	37	2.1081081081	11	7.0909090909
244	422	Automata	http://www.automata-movie.com/	2014	Action, SciFi, Thriller	tt1971325	0.064935	0.958428	0.435403	0.404089	9.278248	1.310831	2.220167	1.072325	1.75175	144.310833	8.488873	12.753025	3.823529	1126.967026	0.006929	0.013859	857.316778	2.227279	2128.781344	697104.653767	11.096813	3355543.731913	23.98	141	64	2.203125	16	8.8125
245	425	Avengers: Age of Ultron	http://marvel.com/avengers	2015	Action, Adventure, SciFi	tt2395427	0.038961	0.563546	0.441354	1.288329	5.316144	0.984465	2.480508	1.35657	2.002	136.427958	8.526747	20.178528	3.4375	746.210693	0.02199	0.02932	536.169896	3.361321	2329.135853	218968.174408	16.854972	4046359.383415	23.98	131	54	2.4259259259	15	8.7333333333
246	428	Awakened	http://theawakenedmovie.tumblr.com/	2013	Drama, Mystery, Thriller	tt2881332	0.444444	0.375961	0.178958	0.30329	2.440916	0.731501	2.260185	1.037423	1.833333	101.708333	9.246212	26.386191	4.090909	516.172802	0.019664	0.009832	1506.748295	2.039049	2439.388304	3843945.844432	15.5495	3298763.864747	24	97	44	2.2045454545	10	9.7
247	429	Away We Go	http://filminfocus.com/film/away_we_go	2009	Comedy, Drama, Romance	tt1176740	0.025974	0.749369	0.37746	0.370899	5.747044	1.274871	2.635967	1.759792	1.9019	150.2501	8.838241	21.089813	3.352941	825.075717	0.013311	0	293.43463	0.750019	966.933184	110315.017467	1.254259	915935.905921	29.97	148	56	2.6428571429	16	9.25
248	430	Awful Nice	http://www.awfulnicemovie.com/	2013	Comedy	tt1414449	0.012987	1.010606	0.243211	1.355388	6.697878	1.458002	2.465578	1.968358	2.002	150.40025	9.400016	25.338551	3.8125	907.962646	0.006649	0	756.073361	2.033267	1704.288755	769688.455816	6.628822	1247565.534978	23.98	134	60	2.2333333333	15	8.9333333333
249	431	B-Girl	N/A	2009	Drama, Music, Romance	tt0964179	0.038961	0.738637	0.307348	0.707619	5.253303	1.283687	1.67032	0.666474	1.5	121.933333	5.301449	3.69193	3.173913	1358.860689	0.008201	0.008201	1328.466657	2.917067	3804.699315	1294425.144696	9.101522	3397766.785775	30	121	72	1.6805555556	22	5.5
250	432	BASEketball	N/A	1998	Comedy, Sport	tt0131857	0.037037	1.169875	0.289657	0.637736	11.339705	1.787734	3.299214	2.970936	2.335667	161.6615	13.471792	49.233737	4.083333	532.214699	0	0	229.492404	0.899471	1672.130342	39635.309161	3.318923	892067.688122	23.98	143	48	2.9791666667	11	13
251	434	Babe: Pig in the City	http://www.babeinthecity.com	1998	Adventure, Comedy, Drama	tt0120595	0.233766	0.501003	0.206375	0.521617	8.535701	1.056734	2.364871	1.09724	2.142	146.622	7.3311	13.511089	3.1	919.2095	0.00682	0.013641	459.51162	1.818185	1950.570033	381423.937391	8.080459	2947384.004798	23.81	146	61	2.393442623	19	7.6842105263
252	435	Babe	N/A	1995	Comedy, Drama, Family	tt0112431	0	0.776228	0.446881	0.470579	7.093096	1.189658	2.403164	1.162606	1.974	132.174	7.343	14.065205	3.055556	778.225137	0	0.015132	401.055821	2.044797	1319.878577	152999.075906	12.49682	2025256.99833	23.81	130	54	2.4074074074	17	7.6470588235
253	438	Baby Boom	N/A	1987	Comedy, Drama, Romance	tt0092605	0.444444	0.421822	0.156931	0.321628	3.422487	0.822968	3.214834	1.335194	2.961292	122.163708	11.105792	31.83064	3.454545	344.138242	0.008186	0	179.863271	0.965312	723.557481	174453.79848	14.24766	274241.433427	23.98	118	37	3.1891891892	10	11.8
254	440	Baby Mama	http://www.babymamamovie.net/	2008	Comedy, Romance	tt0871426	0.012987	1.846923	1.838998	0.693582	6.206	1.265315	2.459028	1.095035	2.125	147.541667	9.221354	24.700677	3.75	915.589844	0	0	439.963059	1.621631	980.062831	207040.44375	13.030256	471630.483809	24	146	59	2.4745762712	15	9.7333333333
255	442	Bachelor Party 2: The Last Temptation	http://www.bachelorpartymovie.com/	2008	Comedy	tt0954541	0.032258	0.429616	0.07335	0.227671	7.661583	1.128683	4.729725	3.508273	2.585917	94.5945	15.76575	30.210214	3.333333	60.037037	0	0	152.477959	0.896506	1804.673533	23064.458515	0.669624	1278754.501461	23.98	81	19	4.2631578947	5	16.2
256	444	Back in the Day	http://www.facebook.com/backinthedaymovie	2014	Comedy	tt2246887	0	1.135629	0.795552	1.037244	4.685265	1.226427	1.9943	0.803472	1.876875	129.6295	6.172833	5.170544	3.095238	1047.788684	0.007714	0	613.820981	1.055169	1234.154132	198178.093088	3.689423	830670.80323	23.98	128	64	2	20	6.4
257	446	Back to the Sea	http://www.backtotheseamovie.com/	2012	Animation, Comedy	tt2190193	0	1.521001	0.688188	1.200903	8.858972	1.616319	1.987805	0.557139	2.041667	81.5	6.269231	2.816938	3.153846	374.619481	0	0.01227	473.637263	1.900135	2101.767041	192687.786963	6.020814	2302513.963292	24	81	40	2.025	12	6.75
258	447	Back to 1942	http://www.backto1942movie.com	2012	Drama	tt2113822	0.37037	1.199107	0.35187	0.293051	6.449992	1.372236	2.185976	0.942095	1.875	89.625	8.147727	6.689824	3.727273	349.299023	0.011158	0	635.424789	2.251949	1940.330853	339525.992332	26.10779	2069134.102549	24	88	40	2.2	10	8.8
259	448	Back to School	N/A	1986	Comedy, Romance, Sport	tt0090685	0.018519	0.726358	0.326979	0.455543	8.006499	1.219495	3.016034	1.531732	2.627625	96.513083	9.651308	12.908139	3.2	236.696	0	0.010361	271.639397	2.003317	1441.921245	116989.2484	9.513986	1597324.869536	23.98	95	31	3.064516129	9	10.5555555556
260	449	Back to the Future	http://www.bttfmovie.com/	1985	Adventure, Comedy, SciFi	tt0088763	0.322581	1.020549	0.965149	1.044601	10.290894	1.157096	3.340003	2.382007	2.585917	83.500083	13.916681	67.709676	4.166667	94.023148	0	0	1416.382516	3.444944	3195.222483	2347409.709552	21.113859	7365749.704822	23.98	82	24	3.4166666667	5	16.4
261	456	Backwards	http://www.backwardsthemovie.com/	2012	Romance, Sport	tt2005153	0.025974	1.166871	0.535752	0.682907	7.464953	1.526582	1.893683	0.452269	1.835167	126.87675	5.51638	3.286487	2.913043	1153.62349	0	0	798.087222	2.759436	2022.407457	317279.232726	14.809082	1254596.006689	23.98	125	66	1.8939393939	22	5.6818181818
262	457	Bad Country	N/A	2014	Action, Crime, Drama	tt2350892	0.074074	0.576936	0.327833	0.642398	4.97066	1.055368	2.092767	1.011744	1.666667	110.916667	7.922619	28.981611	3.785714	436.307945	0	0.018032	1113.00617	2.013307	2327.549152	792698.810014	7.675292	2724483.589807	24	109	52	2.0961538462	13	8.3846153846
263	458	Bad Girls from Valley High	N/A	2005	Comedy	tt0216746	0	0.725688	0.227402	0.291464	8.985777	1.436094	4.025761	3.678667	3.378375	92.5925	15.432083	87.83397	3.833333	59.689815	0	0	854.438331	0.666298	1843.791841	1338416.275369	0.701253	1730028.259809	23.98	79	22	3.5909090909	5	15.8
264	459	Bad Influence	N/A	1990	Crime, Drama, Thriller	tt0099091	0.166667	0.498445	0.163281	0.22045	5.222743	1.054234	2.263928	1.325119	2.043708	113.196417	7.546428	10.661213	3.333333	527.525926	0	0	663.404015	2.395463	1724.010368	630054.864816	10.7974	2206444.786589	23.98	108	49	2.2040816327	14	7.7142857143
265	460	Bad Johnson	http://www.facebook.com/badjohnsonmovie	2014	Comedy, Fantasy	tt2091325	0.012987	0.948273	0.289265	1.312018	6.718494	1.242725	1.815869	0.601152	1.543208	121.663208	6.08316	5.129388	3.35	1161.876375	0	0	714.648223	2.396154	1995.041959	236016.768815	12.0303	1886288.425689	23.98	119	66	1.803030303	19	6.2631578947
266	461	Bad Kids Go to Hell	http://www.badkidsgotohell.com/	2012	Comedy, Mystery, Thriller	tt1865573	0.025974	0.904749	0.47305	0.257229	10.655505	1.453655	2.370093	1.286622	1.960292	149.315833	9.33224	27.511647	3.9375	1003.698975	0	0.006697	724.415612	2.647988	2109.100979	429392.94478	10.822624	2665912.078757	23.98	148	62	2.3870967742	15	9.8666666667
267	463	Bad Milo	http://www.magnetreleasing.com/badmilo/	2013	Comedy, Horror	tt2274570	0.025974	0.618716	0.377178	1.093109	6.469429	1.105662	2.052171	0.842065	1.793458	141.599792	7.452621	7.722302	3.631579	1304.156291	0.014124	0.007062	834.315534	2.275153	2556.200765	557762.515728	7.965883	4033027.090957	23.98	139	68	2.0441176471	18	7.7222222222
268	465	Bad News Bears	N/A	2005	Comedy, Sport	tt0408524	0.037037	0.58053	0.072639	0.474808	11.192236	1.343722	3.844266	3.731423	2.419083	180.6805	15.056708	74.010937	3.916667	469.298032	0	0.005535	125.844624	0.397137	1548.209588	23095.865803	0.32274	1222375.116591	23.98	167	46	3.6304347826	11	15.1818181818
269	466	Bad Turn Worse	N/A	2013	Crime, Drama, Thriller	tt2873214	0.12963	0.318384	0.0865	0.377396	5.373357	0.799705	2.985795	2.553004	2.25	131.375	8.758333	26.577361	2.933333	410.648593	0	0.022835	643.400761	0.97526	1924.843921	851959.169838	1.683568	4243323.761654	24	116	43	2.6976744186	14	8.2857142857
270	467	Bad Words	http://BadWordsMovie.com	2013	Comedy, Drama	tt2170299	0	0.440601	0.083972	1.303919	5.349408	1.053013	2.236534	1.408738	1.75175	154.320833	7.716042	8.960951	3.45	1228.697375	0	0	413.566128	1.1844	1269.311857	151806.884083	4.976821	741830.257189	23.98	153	68	2.25	19	8.0526315789
271	470	Badges of Fury	http://wellgousa.com/badges-of-fury	2013	Action, Comedy, Mystery	tt2644714	0.037037	0.54627	0.18383	0.343112	7.725788	1.11939	3.08133	4.411536	2.127125	126.334542	10.527878	68.612557	3.416667	317.714699	0	0	1290.607389	2.902568	3502.480269	1196231.827705	8.787153	5077902.629478	23.98	96	40	2.4	11	8.7272727273
272	471	Bagdad Cafe	N/A	1987	Comedy, Drama	tt0095801	0.259259	0.831596	0.280102	0.574331	7.808061	1.230695	2.533781	1.159514	2.210542	111.486375	8.575875	18.646623	3.384615	403.030041	0	0	435.479612	2.546936	1099.004935	208796.636192	26.64766	663697.119479	23.98	110	43	2.5581395349	12	9.1666666667
273	473	Baggage Claim	http://www.foxsearchlight.com/baggageclaim	2013	Comedy	tt1171222	0	0.773852	0.311869	1.139531	7.345049	1.486003	1.837694	0.49965	1.668333	60.643917	5.513083	2.257608	3	209.454545	0	0	930.335752	2.13038	2109.856949	850303.719409	13.793759	1285428.763201	23.98	58	32	1.8125	10	5.8
274	474	Bait	http://movies.warnerbros.com/bait/index.html	2000	Action, Crime, Thriller	tt0211938	0.116883	0.455053	0.113081	0.354382	6.886438	1.095164	1.992858	1.414402	1.6016	145.478667	6.612667	5.293059	3.318182	1352.642092	0.006874	0	1042.678153	3.310325	3609.602295	1247773.031604	16.675687	9533822.713449	29.97	145	72	2.0138888889	21	6.9047619048
275	477	Ballplayer: Pelotero	http://www.peloterothemovie.com/	2011	Documentary, Drama, Sport	tt1885335	0.037037	1.395343	0.294201	0.651357	11.474973	1.730717	2.304173	1.426011	1.835167	112.904458	8.064604	12.015216	3.5	642.660714	0	0.008857	799.689982	5.045729	1911.922587	729567.376511	45.22952	2781657.240857	23.98	104	48	2.1666666667	13	8
276	478	Balto	N/A	1995	Animation, Adventure, Drama	tt0112453	0.018519	1.495986	0.223614	0.746495	14.782302	1.909544	3.229268	2.05311	2.48	132.4	10.184615	13.289733	3.153846	381.915339	0.007553	0	477.470003	1.70616	2541.17433	122377.130241	2.778396	2860905.631418	25	131	40	3.275	12	10.9166666667
277	481	Bandidas	http://www.bandidas-lefilm.com	2006	Action, Comedy, Crime	tt0416496	0	0.485168	0.117749	0.409972	8.007382	1.177169	4.122539	4.560621	2.293958	156.6565	14.2415	79.513069	3.454545	301.658903	0	0.012767	231.786318	0.602601	3097.446572	54898.85749	0.387941	2190179.387366	23.98	143	37	3.8648648649	10	14.3
278	482	Bang Bang Baby	N/A	2014	Drama, Musical, SciFi	tt2655734	0.037037	0.239987	0.046594	1.310156	2.149449	0.712849	3.056495	2.340982	2.335667	140.598792	9.373253	22.617729	3.066667	548.630815	0	0	362.212293	1.573558	1154.882792	161196.1472	11.002653	857484.137562	23.98	125	45	2.7777777778	14	8.9285714286
279	483	Bangkok Revenge	http://www.bangkokrevenge.com	2011	Action, Drama	tt1784600	0.425926	0.265134	0.171763	1.092269	3.621628	0.579954	1.95625	0.716373	1.625	78.25	7.825	10.080486	4	377.5	0	0	1246.297108	4.710278	3443.936591	1111144.804566	18.428384	6350616.747135	24	74	39	1.8974358974	9	8.2222222222
280	484	Barb Wire	N/A	1996	Action, SciFi	tt0115624	0.203704	1.265651	0.656445	0.63704	12.934495	1.520094	1.681309	0.757456	1.459792	75.658917	5.043928	4.475249	3	431.666667	0.013217	0	1728.867527	3.586811	4069.490728	1766890.067027	10.389842	4418087.658838	23.98	75	44	1.7045454545	14	5.3571428571
281	485	Barbershop 2: Back in Business	http://www.barbershop2.com/	2004	Comedy, Drama	tt0337579	0	1.167867	0.589454	0.419026	9.83797	1.522328	2.04227	0.592987	1.918583	118.451667	6.234298	4.223597	3.052632	840.551101	0	0	571.286964	2.341972	2039.940498	354328.075922	6.641354	1507045.689647	23.98	117	57	2.0526315789	18	6.5
282	487	Barbershop	http://www.mgm.com/barbershop	2002	Comedy, Drama	tt0303714	0.285714	0.922622	0.391461	0.26151	8.594638	1.409162	2.186212	1.302594	1.793458	131.172708	8.744847	20.626531	4	960.733333	0	0	646.985375	2.403548	2128.553885	464844.480765	11.44541	1237038.472591	23.98	129	59	2.186440678	14	9.2142857143
283	489	Barefoot	http://barefootthemovie.com/	2014	Comedy, Drama, Romance	tt2355495	0.012987	0.543597	0.126417	1.230915	6.838001	1.238893	1.948638	0.899161	1.668333	132.507375	5.300295	5.834279	2.72	1212.328064	0	0	490.036468	1.727636	1879.334803	179122.554927	7.476836	2105891.71493	23.98	131	67	1.9552238806	24	5.4583333333
284	490	Barely Lethal	http://www.barelylethal.com/	2015	Action, Adventure, Comedy	tt1731701	0.01	0.561504	0.314615	0.602765	5.663842	1.076716	1.85185	0.569804	1.668333	148.148	5.291	6.240229	2.857143	1936.106414	0.00675	0	872.14132	2.752438	2427.787489	455123.361803	18.03653	3251691.462102	23.98	144	79	1.8227848101	27	5.3333333333
285	491	Barnyard	http://www.barnyardmovie.com/	2006	Animation, Comedy, Family	tt0414853	0.038961	0.818919	0.397116	0.899239	6.158008	1.316634	2.473715	2.287574	1.793458	175.633792	6.755146	20.356154	2.730769	1275.655496	0	0.005694	691.361029	0.991568	2195.989049	827858.747612	6.14634	2435715.601076	23.98	157	70	2.2428571429	25	6.28
286	495	Batman & Robin	N/A	1997	Action, Fantasy, SciFi	tt0118688	0.032258	0.511165	0.170548	0.472289	9.192359	1.153576	6.98698	5.087516	5.714042	174.6745	24.9535	103.066297	3.571429	92.953353	0	0.017175	191.534776	0.82036	2396.793133	60276.062421	0.946977	2200028.800742	23.98	170	24	7.0833333333	6	28.3333333333
287	496	Batman	N/A	1989	Action, Adventure	tt0096895	0.074074	0.621827	0.494093	0.877288	5.363459	1.151018	2.071795	1.152596	1.666667	107.733333	7.182222	17.365165	3.466667	660.403259	0.009282	0	914.588479	3.024136	2976.664713	947817.427439	13.215711	9111334.611086	30	104	51	2.0392156863	14	7.4285714286
288	497	Batman Begins	http://www.batmanbegins.com/	2005	Action, Adventure	tt0372784	0.142857	0.796157	0.671044	0.979877	8.281132	1.206317	2.255508	0.894219	2.043708	144.352542	6.873931	9.97538	3.047619	915.900119	0	0.020782	653.881504	2.547146	2354.143229	458268.7639	11.376853	4246568.403455	23.98	138	63	2.1904761905	20	6.9
289	498	Batman Forever	N/A	1995	Action, Adventure, Fantasy	tt0112462	0.337662	0.223873	0.033545	0.939081	3.573427	0.656205	2.671187	2.205104	1.835167	144.2441	9.616273	39.082077	3.6	595.709333	0	0.006933	850.682468	3.123104	2994.154519	684924.504907	7.081625	3847801.062865	29.97	143	53	2.6981132075	14	10.2142857143
290	500	Batman v Superman: Dawn of Justice	http://www.facebook.com/batmanvsuperman	2016	Action, Adventure, Fantasy	tt2975590	0.27	0.474517	0.208869	0.17699	7.20414	1.01919	2.472431	1.395997	2.127125	212.629083	7.875151	30.776873	3.185185	2140.149622	0.004703	0.04703	893.802312	1.311637	2503.562553	1282086.663373	4.241939	6567808.451496	23.98	211	85	2.4823529412	26	8.1153846154
291	502	Battle of the Damned	N/A	2013	Action, Adventure, Horror	tt2210463	0.233766	0.455737	0.166272	0.354071	5.20856	0.982907	1.927329	0.751465	1.835167	119.494375	6.289178	7.110248	3.263158	1044.841231	0.008369	0.025106	1324.96901	6.050912	3540.402993	1285166.681572	36.521334	6350043.75074	23.98	119	61	1.9508196721	18	6.6111111111
292	503	Battle Royale	N/A	2000	Action, Drama, SciFi	tt0266308	0.296296	0.221595	0.100674	0.839826	2.181304	0.538667	1.9943	1.254089	1.534867	103.7036	6.100212	9.893907	3.058824	638.006717	0.009643	0	1039.397696	3.211307	2321.557311	1338473.52576	20.376683	4964230.424644	29.97	103	51	2.0196078431	16	6.4375
293	504	Battlefield America	http://www.battlefieldamericamovie.com/	2012	Drama, Musical	tt1995260	0.077922	0.53115	0.10216	0.432994	9.254213	1.213445	2.085417	0.934185	1.876875	114.697917	7.646528	17.677818	3.666667	711.303704	0	0.008719	567.7153	2.094363	2487.656914	238906.82992	4.826554	3820313.483596	23.98	113	54	2.0925925926	14	8.0714285714
294	505	Battlefield Earth	http://www.battlefieldearth.net	2000	Action, Adventure, SciFi	tt0185183	0.032258	0.433989	0.080276	0.26518	7.033611	1.112981	4.699139	4.322982	3.003	84.5845	16.9169	59.91799	3.6	31.528	0	0.011822	1821.679144	1.536976	4275.133606	9226232.808517	1.699969	27531771.029551	23.98	65	17	3.8235294118	4	16.25
295	508	Be Cool	http://www.mgm.com/becool	2005	Comedy, Crime, Music	tt0377471	0	1.51641	0.600477	0.61688	11.795958	1.83167	1.879656	0.523218	1.793458	140.974167	6.713056	19.95809	3.571429	1466.440233	0	0.007093	526.275092	2.803626	1911.764221	239289.338392	18.312597	3302290.466352	23.98	138	74	1.8648648649	20	6.9
296	511	Bean	N/A	1997	Comedy, Family	tt0118689	0	1.49117	0.343287	0.760759	8.071151	1.668078	2.127125	0.938154	1.793458	151.025875	6.566342	13.088763	3.086957	1273.884359	0	0.006621	430.355047	1.154806	1500.643402	121688.654196	4.616482	1550145.073553	23.98	149	70	2.1285714286	22	6.7727272727
297	514	Beat Street	N/A	1984	Drama, Music	tt0086946	0	0.637228	0.106967	0.542922	6.180494	1.371017	2.198334	0.958661	2.127125	90.131708	6.008781	2.680925	2.733333	386.528593	0	0	701.341414	2.862721	2405.64327	398937.804527	11.413396	3427940.474131	23.98	88	40	2.2	14	6.2857142857
298	516	Beautiful Girls	http://www.miramax.com/movie/beautiful-girls	1996	Comedy, Drama, Romance	tt0115639	0.074074	0.427611	0.165341	0.336916	6.429982	0.952093	3.060349	1.748114	2.585917	122.413958	11.128542	16.116091	3.636364	287.89707	0.008169	0.008169	212.971985	0.490999	851.047172	27160.093015	0.593693	644532.510087	23.98	120	39	3.0769230769	10	12
299	518	Beauty and the Beast	N/A	2014	Fantasy, Romance	tt2316801	0	0.563635	0.265728	0.656349	7.255633	1.162629	3.735439	4.767191	2.460792	153.153	13.923	71.788507	3.727273	378.761833	0	0	904.235754	1.613085	2339.368	610897.832172	4.840438	3095822.555471	23.98	123	40	3.075	10	12.3
300	519	Beauty Is Embarrassing	http://beautyisembarrassing.com	2012	Documentary, Biography, Comedy	tt2040281	0.051948	1.43252	0.556186	0.569799	9.502216	1.704018	2.050262	0.801273	1.75175	143.518375	7.175919	10.248674	3.5	1223.0375	0	0	1035.104817	2.369529	2096.555974	1038911.976857	11.555874	1990218.823472	23.98	140	69	2.0289855072	19	7.3684210526
301	521	Because of Winn-Dixie	http://www.becauseofwinndixiemovie.com/	2005	Comedy, Drama, Family	tt0317132	0	1.364114	0.400836	0.93117	8.763625	1.683549	2.370424	2.43516	1.710042	170.6705	7.111271	36.478084	3	1514.375	0	0	650.988768	2.107773	2106.614372	387893.07351	11.60363	2586649.044303	23.98	157	71	2.2112676056	23	6.8260869565
302	522	Becoming Jane	http://www.miramax.com/movie/becoming-jane	2007	Biography, Drama, Romance	tt0416508	0.324675	0.796312	0.409077	0.257545	8.713751	1.307516	2.571508	1.598038	2.168833	141.432958	9.428864	14.269113	3.666667	661.992593	0	0.014141	713.683842	3.100622	1983.429587	538750.594226	10.7933	1571597.714721	23.98	136	54	2.5185185185	14	9.7142857143
303	523	Beerfest	http://beerfestmovie.warnerbros.com/	2006	Comedy	tt0486551	0.038961	0.554281	0.179363	1.235585	6.075092	1.12707	2.289922	1.626678	1.735067	141.975167	7.887509	40.638333	3.444444	991.982853	0	0.014087	786.440162	2.101085	2704.458909	520313.35507	4.318719	2890460.001224	29.97	140	61	2.2950819672	17	8.2352941176
304	524	Beethoven	N/A	1992	Comedy, Drama, Family	tt0103786	0.148148	0.568783	0.170429	0.484727	5.124544	1.178888	2.775649	1.488708	2.25225	141.558083	8.84738	13.328239	3.1875	558.384521	0.007064	0	442.070688	1.391504	1992.443087	216826.291996	2.577824	2355515.484679	23.98	141	50	2.82	15	9.4
305	525	Beethoven's Big Break	N/A	2008	Comedy, Family	tt1176410	0.032258	0.658483	0.038191	0.398863	8.741663	1.470408	3.313917	2.124261	2.7027	72.906167	10.415167	11.973571	3.142857	72.997085	0	0	146.842208	0.390908	1505.22697	24213.405625	0.080842	563546.535522	29.97	71	21	3.380952381	6	11.8333333333
306	526	Before I Disappear	http://www.ifcfilms.com	2014	Drama	tt3060492	0	0.337323	0.087738	0.599299	5.013839	0.92944	2.755583	2.075459	2.1021	146.0459	9.127869	63.905532	3.3125	543.11499	0.006847	0	289.936408	1.059198	1098.673701	64292.345465	3.200826	655114.755602	29.97	133	52	2.5576923077	15	8.8666666667
307	527	Before I Go to Sleep	http://www.beforeigotosleepthemovie.com/	2014	Drama, Mystery, Thriller	tt1726592	0.064935	0.439288	0.254788	0.28295	6.206798	0.837903	2.511769	1.385651	2.002	135.6355	10.4335	13.339097	4.153846	693.436049	0	0	956.075814	1.891414	2039.387512	586719.89168	6.076757	2548201.144509	23.98	133	53	2.5094339623	12	11.0833333333
308	530	Before I Wake	N/A	2016	Horror, Thriller	tt3174376	0.051948	0.213637	0.030833	0.770577	3.035342	0.698828	1.928954	1.02784	1.6016	142.7426	5.286763	5.97319	2.740741	1470.067469	0	0.021017	432.842458	0.771361	1471.140567	203476.402852	1.840467	1851495.485227	29.97	139	73	1.904109589	26	5.3461538462
309	531	Before Midnight	http://sonyclassics.com/beforemidnight/	2013	Drama, Romance	tt2209418	0.314815	0.584602	0.118253	0.336081	7.474629	1.181378	2.72564	1.273865	2.419083	109.025583	7.268372	5.577682	2.666667	358.348148	0	0.009172	293.028526	1.596462	1098.295363	66410.505283	8.865235	731669.335854	23.98	104	39	2.6666666667	14	7.4285714286
310	532	Before Night Falls	http://www.before-night-falls.com	2000	Biography, Drama	tt0247196	0.018519	0.509902	0.187852	0.753805	6.551449	1.031468	3.321739	3.97583	2.335667	126.2261	11.4751	53.183674	3.454545	294.402705	0.015845	0.007922	718.598907	4.183718	2614.183001	797434.130784	20.733865	7190144.648314	29.97	124	37	3.3513513514	10	12.4
311	533	Before Sunset	http://wip.warnerbros.com/index.html?site=beforesunset	2004	Drama, Romance	tt0381681	0.037037	0.491157	0.090145	0.391797	7.65397	1.193759	3.944417	3.300562	3.128125	165.6655	13.805458	56.824126	3.5	436.395833	0	0.012073	187.892741	0.367484	955.768222	29113.753541	0.303862	363987.478641	23.98	161	41	3.9268292683	11	14.6363636364
312	534	Before We Go	N/A	2014	Comedy, Drama, Romance	tt0443465	0.25974	0.648289	0.295377	0.512921	4.949026	1.162935	2.174521	0.847517	1.835167	143.518375	7.175919	13.385146	3.3	1082.2255	0	0	573.533243	2.517874	1470.601047	231072.459418	14.269076	965978.326194	23.98	142	65	2.1846153846	19	7.4736842105
313	536	Begin Again	http://beginagainfilm.com/	2013	Drama, Music	tt1980929	0.012987	0.748182	0.433333	0.547345	7.835985	1.234885	2.047136	0.707166	1.876875	149.440958	6.497433	8.616385	3.173913	1455.531766	0	0	464.290339	1.902043	1295.680399	243385.623072	10.144737	912971.586681	23.98	146	72	2.0277777778	22	6.6363636364
314	538	Beginners	http://www.BeginnersMovie.com/	2010	Comedy, Drama, Romance	tt1532503	0.311688	0.775695	0.492102	0.224672	6.138614	1.144063	2.462432	1.345608	2.166667	150.208333	7.905702	7.321974	3.210526	891.776061	0	0.006657	621.701624	1.21562	1351.268405	435418.329076	3.541929	1172032.194273	24	147	60	2.45	18	8.1666666667
315	539	Behaving Badly	http://www.facebook.com/behavingbadlyfilm	2014	Comedy	tt2314824	0	1.370925	1.252368	0.901096	8.624974	1.488985	1.900796	0.608642	1.835167	129.254125	6.154958	3.887322	3.238095	1108.772811	0.007737	0	890.796016	2.420925	1879.87221	1105495.149506	12.155899	2520210.501502	23.98	129	67	1.9253731343	20	6.45
316	540	Behind Enemy Lines II: Axis of Evil	N/A	2006	Action, Thriller	tt0497329	0.129032	0.295059	0.079	0.609401	5.628348	0.803769	3.05166	2.818016	2.127125	91.549792	11.443724	124.119368	3.75	99.554688	0	0	541.068139	0.695107	3499.394042	299519.465997	0.410118	5082268.088097	23.98	75	29	2.5862068966	7	10.7142857143
317	541	Being John Malkovich	http://www.beingjohnmalkovich.com	1999	Comedy, Drama, Fantasy	tt0120601	0.090909	0.683357	0.155408	0.440775	6.852512	1.252672	2.053776	0.769855	1.918583	119.119	7.444937	18.281734	3.625	728.131836	0.008395	0	961.147964	2.326479	1638.817687	762389.542105	13.098942	1567536.150383	23.98	117	57	2.0526315789	15	7.8
318	542	Believe Me	http://believemefilm.com/	2014	Comedy, Drama	tt3107070	0.018519	0.30495	0.051809	0.753398	3.579133	0.87193	2.238069	1.097987	2.002	111.903458	8.607958	25.733157	3.846154	707.796996	0	0	331.315635	0.732074	1365.88524	43926.713292	0.866126	791844.32361	23.98	107	49	2.1836734694	12	8.9166666667
319	544	Bella	http://www.bellathemovie.com/	2006	Drama, Romance	tt0482463	0.051948	1.259208	0.531224	0.66139	11.889771	1.720625	2.934118	2.73184	2.043708	193.651792	8.419643	34.809295	2.869565	1078.819676	0	0.015492	828.367797	3.24385	2211.884443	539936.945409	13.737594	2423666.960734	23.98	180	65	2.7692307692	22	8.1818181818
320	545	Belle	http://www.foxsearchlight.com/Belle/	2013	Drama, Romance	tt2404181	0.012987	0.456391	0.181431	0.952884	5.216357	1.061156	2.215449	0.923323	2.043708	150.6505	7.532525	13.450889	3.4	1121.102	0	0.013276	328.771974	1.713098	942.432427	212590.374388	16.282043	716341.221484	23.98	149	67	2.223880597	19	7.8421052632
321	548	Beneath	N/A	2014	Horror, Mystery, Thriller	tt2943556	0.155844	0.220523	0.085225	0.689546	4.17966	0.571329	2.4206	1.396054	2.002	133.133	8.320812	18.588554	3.4375	667.171631	0.022534	0	800.799768	2.122482	1763.830667	1563666.028831	5.803095	2179312.201247	23.98	131	54	2.4259259259	15	8.7333333333
322	549	Benny & Joon	N/A	1993	Comedy, Drama, Romance	tt0106387	0.025974	0.646112	0.241266	0.279872	5.659616	1.230409	2.123333	0.862292	1.835167	116.783333	6.146491	5.930559	2.894737	744.794431	0	0	428.778905	2.661404	1685.490424	113494.706493	19.481249	1283967.911694	23.98	112	54	2.0740740741	18	6.2222222222
323	550	Berberian Sound Studio	http://https://www.facebook.com/BerberianSoundStudio	2012	Drama, Horror, Thriller	tt1833844	0.12963	0.192865	0.08854	1.149992	2.369302	0.540089	1.853976	0.697049	1.668333	94.552792	6.753771	8.201513	3.642857	656.465379	0.010576	0	783.907366	0.643466	1678.270622	367939.60299	0.867511	893531.602119	23.98	94	50	1.88	13	7.2307692308
324	552	Bernie	http://bernie-the-movie.com/	2011	Comedy, Crime, Drama	tt1704573	0.012987	0.785744	0.65676	1.011309	5.027287	1.253058	1.931222	0.894992	1.768433	127.460667	6.069556	10.2081	3.142857	1319.345967	0.007846	0.023537	378.543324	1.062178	1136.465477	199518.706905	10.060054	905592.882177	29.97	125	65	1.9230769231	20	6.25
325	553	Best Defense	N/A	1984	Comedy, War	tt0086955	0.037037	0.338409	0.033992	0.468513	4.839267	0.96938	4.326544	3.364006	2.585917	194.6945	16.224542	58.044735	3.75	439.598958	0	0.005136	219.668514	0.31142	889.542481	62592.453124	0.316432	560876.042493	23.98	181	44	4.1136363636	11	16.4545454545
326	555	Best Man Down	http://www.magpictures.com/bestmandown/	2012	Comedy, Drama	tt1885300	0.220779	1.438139	1.168636	0.185545	8.327036	1.466756	2.008649	0.592218	1.876875	138.596792	6.599847	5.689256	3.285714	1075.846453	0	0.021646	274.432357	0.606029	1156.417602	74400.645359	1.254441	1024465.600747	23.98	137	68	2.0147058824	20	6.85
327	556	Best Night Ever	http://www.magpictures.com/bestnightever/	2013	Comedy	tt2499414	0.025974	0.720715	0.264595	0.733554	7.464172	1.342651	1.892241	0.797225	1.668333	107.85775	5.676724	3.841534	3	918.684211	0	0	1792.781067	5.079891	4271.542673	3617295.044163	20.107456	8981769.062028	23.98	102	56	1.8214285714	18	5.6666666667
328	558	Better Living Through Chemistry	N/A	2014	Comedy, Drama	tt1609479	0	1.299394	1.485616	1.289344	4.206462	1.212274	2.060234	0.613859	2.002	109.192417	6.423083	6.693514	3.117647	638.985345	0	0	310.823204	0.936438	880.461543	127035.815593	4.673251	378207.874454	23.98	107	52	2.0576923077	16	6.6875
329	559	Better Luck Tomorrow	http://www.betterlucktomorrow.com	2002	Crime, Drama, Romance	tt0280477	0.051948	1.230842	0.52762	0.926392	10.658901	1.666217	2.2253	3.545472	1.543208	144.6445	7.232225	55.804393	3.25	1184.234375	0	0.006914	2584.109816	2.921126	5331.465712	7071208.639552	5.832194	17878206.81667	23.98	114	64	1.78125	19	6
330	561	Beverly Hills Cop III	N/A	1994	Action, Comedy, Crime	tt0109254	0.025974	0.815761	0.278488	0.268304	9.413603	1.429066	2.622991	1.664267	2.043708	141.6415	8.331853	25.881041	3.176471	903.586403	0	0	487.284567	1.109777	1759.06248	334962.245337	4.203785	2493886.739736	23.98	137	53	2.5849056604	16	8.5625
331	562	Beyond Outrage	http://wwws.warnerbros.co.jp/outrage2/	2012	Action, Crime, Drama	tt1724962	0.166667	0.490482	0.587035	1.19945	5.708202	0.777282	3.001332	4.193585	1.960292	150.066583	10.719042	50.180816	3.571429	593.976676	0	0	761.448861	0.991945	1845.887677	595870.090857	1.72713	1379225.181102	23.98	120	49	2.4489795918	13	9.2307692308
332	566	Beyond the Lights	http://www.facebook.com/BeyondTheLightsMovie	2014	Drama, Music	tt3125324	0.038961	0.528909	0.282027	0.782059	2.97228	0.876495	2.134595	0.919136	1.960292	143.017875	6.810375	5.415103	3.190476	1180.352014	0.006992	0	569.226105	1.466396	1317.002442	403593.13804	4.057492	1377669.976486	23.98	136	66	2.0606060606	20	6.8
333	568	Beyond the Reach	http://beyondthereachmovie.com/	2014	Thriller	tt2911668	0.051948	0.923367	0.221426	0.787816	12.708564	1.564883	1.9896	0.856545	1.626625	147.230417	7.361521	11.168919	3.7	1357.3855	0.006792	0.006792	741.341582	1.504157	2061.459218	629003.074212	11.752123	2809032.767989	23.98	142	73	1.9452054795	19	7.4736842105
334	571	Big Eyes	http://bigeyesfilm.com/	2014	Biography, Crime, Drama	tt1126590	0.038961	0.660528	0.393304	1.074013	5.147103	1.213699	2.274368	0.959353	2.002	150.108292	7.900436	6.36053	3.473684	1099.359382	0	0.019986	772.03293	1.10158	1820.235489	794017.248001	5.088115	1674215.182228	23.98	145	65	2.2307692308	18	8.0555555556
335	572	Big Fat Liar	http://www.bigfatliarmovie.com	2002	Adventure, Comedy, Family	tt0265298	0.012987	1.3981	0.274023	0.906689	15.541551	1.947277	2.120653	0.987358	1.835167	122.997875	6.833215	12.047641	3.222222	946.20096	0	0	1155.953864	3.724529	2901.995197	875943.258752	24.091717	3341257.877741	23.98	119	57	2.0877192982	17	7
336	575	Big Game	N/A	2014	Action, Adventure	tt2917694	0.064935	0.469368	0.263954	0.756654	7.166689	0.99086	2.259419	1.017417	1.710042	144.602792	7.23014	6.832964	3.2	1015.758	0	0	698.09202	1.972384	1941.576659	358266.546196	9.998191	2205888.514831	23.98	142	63	2.253968254	19	7.4736842105
337	581	Big Hero 6	http://www.disney.com/BigHero6	2014	Animation, Action, Adventure	tt2245084	0.055556	0.53387	0.17499	0.73052	7.963443	1.169919	3.506708	3.053674	3.003	136.761625	12.432875	49.385382	3.545455	331.78287	0	0	606.820371	1.959899	1800.037271	414617.19829	8.975718	3886896.516227	23.98	135	38	3.5526315789	10	13.5
338	584	Big Top Pee-wee	N/A	1988	Adventure, Comedy, Romance	tt0094744	0	0.497091	0.033763	1.156173	6.96676	1.301702	9.801458	9.253048	4.879875	117.6175	39.205833	39.464227	4	8.333333	0	0.017004	205.897674	0.840347	1504.997381	44122.974814	0.421329	853635.75005	23.98	87	11	7.9090909091	2	43.5
339	585	Bill & Ted's Bogus Journey	http://www.mgm.com/#/our-titles/183/Bill-&-Ted's-Bogus-Journey	1991	Adventure, Comedy, Fantasy	tt0101452	0.298701	0.82933	1.071957	0.629452	6.141497	0.948432	2.258104	0.855888	2.168833	128.711917	7.571289	16.162202	3.352941	850.961531	0	0	622.010078	0.763864	1285.243268	620734.914251	1.483466	1438425.813247	23.98	128	56	2.2857142857	16	8
340	586	Bill & Ted's Excellent Adventure	http://www.mgm.com/title_title.do?title_star=BILLTEDS	1989	Adventure, Comedy, Music	tt0096928	0	0.957185	0.220105	0.433086	7.564319	1.563116	2.188885	0.649885	2.127125	113.822042	8.130146	13.261966	3.714286	525.37172	0	0.008786	680.54555	2.332275	2343.876104	459551.389554	18.698314	4029026.968532	23.98	109	51	2.137254902	13	8.3846153846
341	587	Billy Bates	http://billybatesproject.com/the-movie	2013	Drama	tt1507256	0.37037	0.404026	0.234595	0.370647	4.929922	0.841697	2.639948	1.317901	2.168833	116.157708	9.679809	19.056997	3.666667	328.601852	0	0.017218	460.443957	2.011352	1317.521938	186359.850285	6.154103	1349618.927311	23.98	112	43	2.6046511628	11	10.1818181818
342	589	Billy Madison	N/A	1995	Comedy	tt0112508	0.012987	1.03917	0.501563	0.767222	9.119206	1.484652	2.20359	1.320026	1.918583	118.993875	6.610771	11.288409	3	747.777778	0.008404	0.008404	424.056247	2.026752	1384.645939	195761.889367	16.199888	1712005.945505	23.98	117	53	2.2075471698	17	6.8823529412
343	592	Biloxi Blues	N/A	1988	Comedy, Drama	tt0094746	0.032258	0.804595	0.354092	0.4184	11.965578	1.330157	3.781159	3.107072	2.566667	86.966667	12.42381	40.346893	3.285714	82.274052	0	0	374.73747	0.317825	986.151658	118558.173925	0.412246	500298.495441	30	85	22	3.8636363636	6	14.1666666667
344	593	Bio-Dome	N/A	1996	Comedy	tt0115683	0.155844	1.120204	0.352361	0.380623	8.467519	1.525114	2.212355	0.946138	1.960292	152.6525	7.632625	10.00505	3.45	1260.722375	0	0.013102	510.779052	1.749241	1861.838354	273563.844847	16.916807	2577320.545813	23.98	151	68	2.2205882353	19	7.9473684211
345	599	Birthday Girl	http://www.miramax.com/birthdaygirl/index.html	2001	Comedy, Crime, Thriller	tt0188453	0.037037	0.404191	0.232639	0.635387	6.663631	0.825382	3.858694	5.354681	2.127125	119.6195	13.291056	71.913287	3.444444	174.657064	0	0	829.693051	1.504194	2644.13194	585203.065727	3.712284	2079460.882423	23.98	89	30	2.9666666667	8	11.125
346	600	Bitter Moon	N/A	1992	Drama, Romance, Thriller	tt0104779	0.129032	0.594343	0.263962	0.793292	5.098878	1.133989	2.810279	1.736528	2.210542	81.498083	10.18726	40.868833	3.625	115.873047	0	0.01227	473.531161	1.411557	1164.62629	249633.192686	13.551436	809031.249337	23.98	79	28	2.8214285714	7	11.2857142857
347	603	Black Beauty	N/A	1994	Adventure, Drama, Family	tt0109279	0.12963	0.3804	0.231568	0.385557	3.656642	0.741247	3.195084	2.643796	2.068733	118.2181	9.851508	98.529194	3.083333	339.617477	0.008459	0.025377	1140.626941	4.567988	3911.537379	1205471.006969	18.687327	10976008.493828	29.97	113	36	3.1388888889	11	10.2727272727
348	606	Black Coffee	N/A	2014	Comedy, Romance	tt2994646	0.012987	1.773867	0.952081	0.455688	12.299516	1.742056	2.516403	1.454213	1.960292	150.984167	8.388009	16.615722	3.333333	805.790123	0.006623	0.013246	581.749662	0.917194	1544.177763	500696.240544	2.31374	1235401.594842	23.98	145	59	2.4576271186	17	8.5294117647
349	607	Black Dog	N/A	1998	Action, Crime, Drama	tt0120610	0.285714	0.992912	0.163646	0.537669	10.591121	1.582736	2.06633	0.981737	1.793458	121.913458	6.77297	10.084015	3.277778	877.949417	0	0	1265.073106	4.610306	3521.763835	1605786.104227	21.925818	9317842.031801	23.98	120	58	2.0689655172	17	7.0588235294
350	608	Black Irish	http://www.blackirishthemovie.net	2007	Drama	tt0455915	0.074074	0.238372	0.038997	0.505536	3.871879	0.720967	2.9176	1.524045	2.6	145.88	9.725333	33.607438	3.333333	474.859259	0	0.02742	257.849477	0.182016	1244.806195	98082.567419	0.055791	717451.552762	25	144	49	2.9387755102	14	10.2857142857
351	610	Black Mass	http://www.blackmassthemovie.com/	2015	Biography, Crime, Drama	tt1355683	0	0.261942	0.063292	0.996456	3.987187	0.747234	2.96224	2.066916	2.293958	130.338542	8.689236	32.347159	2.933333	506.453037	0	0	320.221874	0.486713	1059.359139	129594.708752	0.684752	1331724.229385	23.98	127	43	2.9534883721	14	9.0714285714
352	614	Black Nativity	http://www.foxsearchlight.com/blacknativity/	2013	Drama, Family, Music	tt1425922	0.037037	0.415958	0.104022	0.955969	5.34833	1.062972	2.328159	1.568537	1.835167	116.407958	7.275497	16.056363	3.125	612.749023	0	0	471.744021	1.667226	1368.671469	382657.348601	10.959531	1338069.478701	23.98	115	49	2.3469387755	15	7.6666666667
353	615	Black Robe	N/A	1991	Adventure, Drama, History	tt0101465	0.018519	1.372981	0.310942	0.298494	10.725972	1.71445	2.327846	1.065219	1.876875	111.736625	7.981187	16.143003	3.428571	617.844023	0	0.00895	597.685888	2.386537	2341.963442	245839.15091	12.553126	4441867.346517	23.98	107	47	2.2765957447	13	8.2307692308
354	616	Black Sea	http://www.blackseafilm.com	2014	Adventure, Thriller	tt2261331	0.298701	0.309629	0.177986	0.291412	5.277097	0.671987	2.175403	1.053538	1.833333	134.875	6.74375	14.238416	3.1	1061.8095	0.022243	0.007414	680.080417	1.086645	1821.694698	595011.757277	3.465539	3170777.849526	24	132	61	2.1639344262	19	6.9473684211
355	617	Black Snake Moan	http://www.moanmovie.com/	2006	Drama, Music	tt0462200	0.038961	1.387877	0.297072	0.81029	14.117022	1.898312	2.807183	3.814635	2.043708	165.623792	8.717042	43.153063	3.105263	1061.124071	0	0	629.762973	2.896646	2271.820716	355612.894704	19.319755	3406239.977064	23.98	134	58	2.3103448276	18	7.4444444444
356	619	Black or White	N/A	2014	Drama	tt2883434	0	1.109745	0.362908	0.744451	14.466024	1.713259	2.889411	1.905958	2.210542	135.802333	9.700167	22.59192	3.357143	552.547012	0	0	644.811612	1.479639	1694.232716	266276.51371	2.976107	965862.31115	23.98	130	46	2.8260869565	13	10
357	620	Blackfish	http://www.magpictures.com/blackfish/	2013	Documentary, Drama	tt2545118	0.363636	0.888566	0.665007	0.77558	8.311539	1.184015	2.168833	1.003813	1.835167	143.143	7.15715	14.895093	3.3	978.3655	0.020958	0.006986	1296.484424	3.240119	3032.727136	1404150.386012	14.100183	5123149.062748	23.98	139	65	2.1384615385	19	7.3157894737
358	622	Blackhat	http://blackhatsmovie.blogspot.com/	2015	Action, Crime, Drama	tt2855042	0.090909	0.384333	0.155339	0.858709	5.936775	0.875823	1.988	0.93465	1.64	139.16	6.626667	10.333156	3.333333	1250.994709	0.007186	0.007186	1466.837251	3.361784	3759.545014	1647760.101099	11.85735	6071774.956407	25	136	69	1.9710144928	20	6.8
359	623	Blackhats	http://blackhatsmovie.blogspot.com/	2015	Action, Drama, Thriller	tt2157103	0.077922	0.619105	0.229665	0.628787	6.677688	1.20387	2.050556	0.76254	1.835167	137.38725	6.869362	5.100829	3.35	1278.296375	0	0.007279	958.075584	2.020887	2402.930823	481662.511474	6.091222	2041453.216603	23.98	131	66	1.9848484848	19	6.8947368421
360	625	Blade: Trinity	http://bladetrinity.com/	2004	Action, Adventure, Fantasy	tt0359013	0.092593	0.356169	0.224601	0.951752	6.559683	0.768259	2.00782	1.041158	1.626625	86.33625	6.166875	14.280218	3.071429	437.616983	0.011583	0.011583	2165.004372	3.75421	4738.721295	1589840.622339	10.969584	7178205.605793	23.98	84	42	2	13	6.4615384615
361	626	Blade Runner	N/A	1982	SciFi, Thriller	tt0083658	0.148148	0.361256	0.042935	0.731947	5.884669	0.961002	4.17725	2.84585	3.628625	217.217	18.101417	86.523482	4.333333	625.37963	0.004604	0.009207	336.657272	1.236963	1570.512958	104288.956378	2.337984	1705551.64954	23.98	215	51	4.2156862745	11	19.5454545455
362	627	Blades of Blood	N/A	2010	Action	tt1730695	0.055556	1.236025	0.629158	0.718027	5.70316	1.125825	2.094197	1.292574	1.668333	79.5795	6.631625	9.273438	3.166667	299.914352	0	0	1878.206047	4.997326	3999.906377	3374418.702675	23.734049	6923443.196098	23.98	72	37	1.9459459459	11	6.5454545455
363	628	Blame It on Rio	N/A	1984	Comedy, Romance	tt0159539	0	1.03728	0.149211	0.415968	6.984123	1.615387	2.567565	1.26629	2.168833	128.37825	8.023641	18.577437	3.125	672.967773	0	0	308.375595	0.901903	1109.472729	74792.335757	4.000682	711916.179208	23.98	120	49	2.4489795918	15	8
364	629	Blank Check	N/A	1994	Comedy, Crime, Family	tt0109287	0.096774	0.3246	0.040512	0.182217	5.235809	0.963155	4.963292	5.330487	2.377375	59.5595	14.889875	111.722242	3	11.25	0	0	510.757431	1.791079	3162.582876	317970.722409	1.793355	5647394.74306	23.98	41	11	3.7272727273	3	13.6666666667
365	630	Blended	http://blendedmovie.com/	2014	Comedy, Romance	tt1086772	0.090909	1.463104	1.068354	1.128466	8.770528	1.510252	1.958601	0.508026	1.876875	144.936458	6.301585	10.11227	3.217391	1535.169968	0	0	561.045398	1.771994	1459.263514	261640.640104	7.152906	1022672.186615	23.98	143	73	1.9589041096	22	6.5
366	632	Bless Me, Ultima	http://blessmeultima.com/	2013	Drama, War	tt1390398	0.074074	0.431935	0.152789	0.293403	6.124644	1.023565	4.017171	2.876731	2.836167	152.6525	13.8775	43.064564	3.454545	283.791134	0	0.006551	488.767082	0.785294	1863.604635	530766.405796	0.895986	2372368.474855	23.98	139	37	3.7567567568	10	13.9
367	634	Blood	N/A	2013	Short, History, Horror	tt2791236	0.246753	0.370177	0.155991	0.908799	5.167123	0.882044	2.55659	3.550844	1.75175	163.621792	7.791514	36.3904	3.047619	1065.850232	0	0.006112	482.72086	1.184069	1688.38589	171485.895388	2.763521	1061645.251266	23.98	133	63	2.1111111111	20	6.65
368	635	Blood Red	N/A	1989	Drama, Romance, Western	tt0096951	0	0.904362	0.19798	0.281027	9.708835	1.550806	2.90669	1.671265	2.436	84.294	8.4294	21.632655	2.9	143.169	0	0.011863	308.49158	2.747892	1526.699553	41255.101494	32.846022	1628688.063393	23.81	83	28	2.9642857143	9	9.2222222222
369	636	Blood Simple.	N/A	1984	Crime, Thriller	tt0086979	0.462963	0.336293	0.220709	0.170677	5.921184	0.693836	2.827067	4.719998	1.634967	93.2932	9.32932	117.97208	3.3	195.121	0	0	631.988281	1.876191	1708.032362	449694.036237	16.127367	2377658.813861	29.97	87	32	2.71875	9	9.6666666667
370	637	Bloodsport	N/A	1988	Action, Biography, Drama	tt0092675	0	0.560941	0.106843	0.347318	7.481949	1.216954	2.274052	1.283921	1.876875	100.058292	6.670553	21.798037	2.933333	426.017481	0	0.009994	568.854313	3.454179	2316.440659	270457.999815	23.285624	3277894.50904	23.98	97	43	2.2558139535	14	6.9285714286
371	639	Blow	http://www.getsomeblow.com	2001	Biography, Crime, Drama	tt0221027	0.277778	0.557572	0.279268	0.622995	6.574346	1.061152	3.000156	1.86072	2.293958	132.006875	10.154375	15.909339	3.384615	479.882112	0	0	767.923665	2.668026	2209.186219	894259.210664	8.329454	2520791.782512	23.98	129	43	3	12	10.75
372	640	Blow Dry	http://www.blow-dry.co.uk	2001	Comedy, Drama, Romance	tt0212380	0.032258	0.487412	0.080774	0.490328	4.628763	1.123129	2.449669	1.170062	2.377375	73.490083	9.18626	21.402006	3.75	108.429688	0	0	490.32736	2.162071	1731.177055	339018.745756	10.902685	1299939.717542	23.98	72	29	2.4827586207	7	10.2857142857
373	641	Blow Out	http://www.criterion.com/films/27561-blow-out	1981	Drama, Mystery, Thriller	tt0082085	0.333333	0.440919	0.276733	0.27741	5.342112	0.791551	2.196343	1.458645	1.835167	103.228125	7.373437	10.69228	3.357143	415.200073	0	0	827.787709	1.919953	2112.747258	636330.122971	6.625385	2360910.837681	23.98	92	46	2	13	7.0769230769
374	643	Blue Caprice	http://bluecapricefilm.com/	2013	Biography, Crime, Drama	tt2027064	0.415584	0.448988	0.298447	0.348034	4.073093	0.838973	2.416888	1.203519	2.085417	137.762625	7.250664	7.805475	3	807.631579	0.007259	0.007259	462.366935	2.209177	1182.035128	354018.551369	13.274676	615197.891607	23.98	137	56	2.4464285714	18	7.6111111111
375	644	Blue Car	http://www.miramax.com/bluecar/index.html	2002	Drama	tt0290145	0.096774	0.454586	0.178771	1.197524	5.593843	0.999847	5.065825	5.774985	3.086417	121.579792	15.197474	81.415163	3	112	0	0.01645	261.784254	1.102852	2025.615156	54387.758118	1.857735	1627184.946856	23.98	91	23	3.9565217391	7	13
376	647	Alì Blue Eyes	N/A	2012	Crime, Drama	tt2496366	0.037037	0.911299	0.255604	0.517142	11.847928	1.485184	2.044701	0.634988	1.876875	85.877458	6.605958	7.775822	3.230769	474.924898	0	0	1539.557379	2.769574	2967.640015	1571418.423414	8.73653	2209679.88719	23.98	82	41	2	12	6.8333333333
377	648	Blue Is the Warmest Color	N/A	2013	Drama, Romance	tt2278871	0.203704	0.798781	0.503439	0.225278	6.694582	1.1161	2.428783	1.343092	2.168833	104.437667	7.459833	16.213643	3.071429	406.494534	0	0.047875	459.530594	2.228823	1779.242965	348565.169066	12.574003	3636737.916365	23.98	97	42	2.3095238095	13	7.4615384615
378	650	Blue Jasmine	http://www.sonyclassics.com/bluejasmine/	2013	Drama	tt2334873	0.258065	0.624112	0.24177	1.154831	7.905663	1.228135	4.159604	2.997839	2.877875	108.149708	21.629942	166.263696	5.2	78.672	0.018493	0	382.520095	1.201291	1184.355848	162969.103227	5.795953	827063.42391	23.98	107	25	4.28	4	26.75
379	651	Blue Like Jazz	http://www.bluelikejazzthemovie.com/	2012	Comedy, Drama	tt1758575	0.051948	0.62655	0.359275	0.422711	6.290959	1.117093	2.728788	3.034668	2.083333	150.083333	8.337963	61.012517	3.055556	825.484396	0.006663	0.019989	991.793293	3.126418	2517.870086	1216355.357886	21.215513	5469443.756964	24	146	54	2.7037037037	17	8.5882352941
380	652	Blue Ridge	N/A	2014	Drama	tt1303235	0.055556	1.1742	0.367134	0.568368	10.294001	1.678735	3.380692	1.972307	2.919583	121.704917	11.064083	30.505393	3.272727	231.257701	0	0.008217	155.277713	0.619308	561.401562	18694.523771	0.649384	172893.779132	23.98	120	35	3.4285714286	10	12
381	653	Blue Sky	N/A	1994	Drama, Romance	tt0109306	0	1.231233	0.465303	0.435407	10.653844	1.571628	2.394893	1.226114	2.168833	119.744625	8.553187	7.565819	3.571429	636.680758	0	0	653.311338	1.804287	2203.623904	400998.681817	5.587075	5014383.779783	23.98	119	49	2.4285714286	13	9.1538461538
382	654	Blue Valentine	http://bluevalentinemovie.com/	2010	Drama, Romance	tt1120985	0.225806	0.91251	0.342074	0.487354	7.211286	1.332094	3.739847	6.038548	2.043708	112.195417	16.027917	231.27322	4.285714	74.151603	0.017826	0.017826	347.284426	2.147776	1170.834451	95691.916638	7.2561	788090.629068	23.98	110	29	3.7931034483	6	18.3333333333
383	655	Blue Velvet	N/A	1986	Mystery, Thriller	tt0090756	0.096774	0.536054	0.162561	0.467867	8.499744	1.079336	3.58358	3.265673	2.5025	89.5895	14.931583	133.925436	4.166667	73.023148	0	0	412.203532	1.930955	1276.905841	226846.643741	12.590577	1998201.186052	23.98	88	24	3.6666666667	5	17.6
384	656	Bob Roberts	N/A	1992	Comedy	tt0103850	0.055556	0.826373	0.333361	0.511624	9.747867	1.334343	3.31252	1.602686	3.003	125.87575	9.68275	25.751973	2.923077	290.354574	0.007944	0	473.785096	3.019418	1282.037299	182903.962145	14.905227	819318.623278	23.98	125	37	3.3783783784	12	10.4166666667
385	657	Bobby	http://www.bobby-the-movie.com/	2006	Drama, History	tt0308055	0.096774	0.6846	0.189113	0.215011	9.849671	1.362287	5.65565	6.478488	3.044708	169.6695	16.96695	381.298538	3	112	0	0.017681	365.197188	0.902357	1676.758959	111200.830676	0.85604	950878.9625	23.98	135	29	4.6551724138	9	15
386	658	Body Heat	N/A	1981	Crime, Drama, Thriller	tt0082089	0.148148	0.115822	0.050036	1.017834	2.369696	0.353329	2.05399	1.5542	1.568233	88.321567	6.793967	10.827013	3.307692	411.187984	0.011322	0	1153.48467	1.375342	2194.041174	1148150.401266	4.47054	3529141.016052	29.97	78	42	1.8571428571	12	6.5
387	659	Body of Evidence	N/A	1993	Drama, Thriller	tt0106453	0.903226	0.384371	0.02507	0.039592	8.347849	0.944618	11.56155	7.026259	9.25925	115.6155	57.80775	988.981945	5	0.5	0.025948	0.008649	50.31863	0.195789	347.715847	2786.651322	0.058118	23027.536126	23.98	111	9	12.3333333333	1	111
388	660	Bogus	N/A	1996	Comedy, Family, Fantasy	tt0115725	0.064935	1.025982	0.247275	0.406843	8.245691	1.45789	1.971761	1.185247	1.568233	126.192733	7.010707	11.624435	3.555556	1182.834705	0	0.007924	632.482259	1.643312	1610.067382	303627.737701	4.25123	993269.298809	29.97	124	63	1.9682539683	17	7.2941176471
389	661	Boiler Room	http://www.boilerroommovie.com	2000	Crime, Drama, Thriller	tt0181984	0.233766	0.61157	0.224228	0.609768	6.031107	1.225753	2.051345	0.732892	1.918583	145.6455	7.665553	16.852474	3.736842	1302.979735	0	0	892.587056	2.848552	2624.687927	1252213.980092	13.7061	5090277.945691	23.98	144	70	2.0571428571	18	8
390	662	Bone Eater	N/A	2007	Horror, SciFi	tt0796306	0	0.955178	0.935376	0.400138	6.613824	1.195876	2.751523	2.729971	1.75175	93.551792	8.504708	21.803154	3.090909	281.13148	0	0	1179.706816	2.640169	3610.675481	688351.682	6.03101	4811738.014806	23.98	80	33	2.4242424242	10	8
391	666	Boogie Nights	N/A	1997	Drama	tt0118749	0.350649	0.428559	0.222954	0.777563	6.154536	0.905157	3.046904	3.777136	2.25225	173.6735	10.216088	48.219143	3.352941	827.328313	0	0.005758	1180.730425	1.906074	3376.975714	2068099.727681	4.441736	5250344.380499	23.98	143	56	2.5535714286	16	8.9375
392	667	Book of Shadows: Blair Witch 2	http://www.blairwitch.com	2000	Adventure, Fantasy, Horror	tt0229260	0.462963	0.362966	0.117926	0.740817	4.415925	0.801082	2.233	2.179415	1.6016	87.087	8.7087	25.297853	3.9	317.129	0	0.011483	1618.843602	3.344469	4002.807541	3081300.922994	27.884002	12478434.61386	29.97	86	38	2.2631578947	9	9.5555555556
393	671	Borderland	http://www.borderlandonline.com	2007	Crime, Horror, Thriller	tt0452592	0.462963	0.320771	0.17658	0.297551	5.131679	0.680041	4.108756	4.719988	2.627625	176.6765	14.723042	139.830457	3.583333	377.95081	0	0.0283	891.652791	1.278363	3410.790356	1154033.456177	2.453568	9260032.221477	23.98	146	42	3.4761904762	11	13.2727272727
394	672	Borgman	http://drafthousefilms.com/film/borgman	2013	Drama, Thriller	tt1954315	0.258065	0.440398	0.103124	0.113217	4.513303	0.987414	4.893056	3.785552	3.333333	146.791667	20.970238	204.18339	4.285714	72.988338	0	0.013625	377.129374	0.417968	1126.930114	163639.341497	0.471239	583638.945078	24	131	29	4.5172413793	6	21.8333333333
395	673	Born Romantic	http://www.bornromantic.net	2000	Comedy	tt0236034	0.425926	0.526845	0.088944	1.631432	7.106511	1.090388	1.9308	0.556513	1.722	67.578	7.508667	4.152369	3.888889	238.862826	0	0	492.74688	1.094739	1330.671411	327122.472853	4.490467	883738.834832	23.81	66	34	1.9411764706	8	8.25
396	675	Born to Ride	N/A	1991	Action	tt0101501	0.193548	0.563482	0.2216	0.463909	9.517107	1.053707	2.299828	1.151062	1.835167	62.095367	6.209537	6.741118	2.7	128.041	0	0	950.037022	3.843806	3501.706067	1518138.53279	18.006251	12998571.862916	29.97	59	26	2.2692307692	9	6.5555555556
397	677	Born on the Fourth of July	N/A	1989	Biography, Drama, War	tt0096969	0.025974	1.066832	0.51368	0.596056	9.713994	1.470293	2.613722	1.273824	2.419083	172.505667	9.583648	11.481755	3.666667	1071.104938	0	0.005797	763.38818	4.102883	2532.091456	682186.570173	19.332249	3296968.020326	23.98	166	65	2.5538461538	17	9.7647058824
398	679	Boulevard	N/A	2014	Drama	tt2624412	0	0.40571	0.067482	1.779721	3.930721	1.024127	2.283531	0.848831	2.335667	100.475375	7.176812	7.592162	3.142857	449.120991	0.009953	0.009953	237.606232	1.452006	577.332762	42200.540223	6.243932	309538.976889	23.98	99	43	2.3023255814	13	7.6153846154
399	680	Bounce	http://www.miramax.com/mm_front/owa/mp.entryPoint?action=0&midStr=1376	2000	Drama, Romance	tt0186894	0.324675	0.571574	0.165495	0.420946	8.75388	1.182922	2.910803	1.911902	2.210542	165.91575	9.217542	16.737321	3.166667	751.804012	0.006027	0	194.440215	0.59804	799.230967	34536.17965	1.714582	255621.764025	23.98	162	56	2.8928571429	17	9.5294117647
400	681	Bounty Killer	http://https://www.facebook.com/bountykillermovie	2013	Action, SciFi, Thriller	tt2369396	0.037037	0.889706	0.209443	1.091425	10.650038	1.527434	3.298995	2.753206	2.5025	102.268833	12.783604	22.047936	3.875	141.044922	0	0.019556	1332.995226	3.652398	3611.652329	693294.860873	10.820487	3496821.722869	23.98	86	30	2.8666666667	7	12.2857142857
401	682	Bowling for Columbine	http://www.bowlingforcolumbine.com	2002	Documentary, Crime, Drama	tt0310793	0.363636	0.913563	0.478262	0.943222	10.892116	1.374093	2.05205	0.890216	1.710042	123.123	6.480158	6.959478	3.157895	932.464062	0	0	842.610075	2.775948	2253.506743	557589.59511	21.887648	2183775.106796	23.98	120	59	2.0338983051	18	6.6666666667
402	684	Boychoir	N/A	2014	Drama	tt3302706	0.324675	0.322579	0.214396	0.432986	4.660759	0.776904	2.000706	0.621884	1.916667	118.041667	5.902083	3.480603	2.95	876.752375	0	0.008472	566.80056	0.601984	1540.058939	242530.900764	0.771387	1084803.455066	24	117	58	2.0172413793	19	6.1578947368
403	685	Boyhood	http://www.ifcfilms.com/films/boyhood	2014	Drama	tt1065073	0.425926	0.532833	0.319819	0.402261	4.654078	0.913942	2.938063	3.135689	1.916667	108.708333	9.882576	47.356319	3.363636	279.607814	0	0.009199	598.878768	1.343557	1581.080695	354603.436891	3.494835	789438.334755	24	93	36	2.5833333333	10	9.3
404	687	Boys of Abu Ghraib	N/A	2014	Drama, Thriller, War	tt1965162	0.272727	0.230343	0.067494	0.625699	3.018209	0.682865	2.622492	2.553365	1.918583	170.461958	9.470109	23.711216	3.611111	1093.377401	0	0.023466	674.550233	1.902472	2002.460129	434125.866404	7.666284	3196313.434734	23.98	150	64	2.34375	17	8.8235294118
405	688	Boys on the Side	N/A	1995	Comedy, Drama	tt0112571	0	0.373211	0.079039	0.562932	6.786594	0.945135	3.186517	2.943078	2.068733	114.7146	9.55955	30.497292	3	278.25	0	0.017435	201.275872	0.556955	925.53153	30071.26295	0.636009	392075.936464	29.97	111	35	3.1714285714	11	10.0909090909
406	690	Branded	http://brandedmovie.com/	2012	Drama, Fantasy, Thriller	tt1368440	0.220779	0.289274	0.129858	0.32126	3.934721	0.666197	2.382671	1.136231	2.002	150.108292	7.900436	12.170012	3.315789	1012.260679	0.019986	0.026647	788.198161	2.369842	2141.704486	531165.381959	13.530379	2711876.878886	23.98	147	62	2.3709677419	18	8.1666666667
407	692	Bravetown	N/A	2015	Drama, Music	tt2950052	0.051948	0.539392	0.155489	0.735532	8.32185	1.144592	2.177564	0.881744	1.875	141.541667	7.863426	10.52639	3.611111	1078.858882	0	0	612.793694	1.871859	1935.087884	339518.081315	11.194022	1832400.060847	24	136	64	2.125	17	8
408	693	Brazil	N/A	1985	Drama, SciFi	tt0088846	0.018519	0.498755	0.117717	0.5822	7.539435	1.163404	2.913055	2.451987	1.9019	134.000533	9.571467	35.522185	3.285714	405.708455	0	0.007463	495.278309	2.084664	2323.598285	289877.982887	5.387256	3623497.545982	29.97	132	45	2.9333333333	13	10.1538461538
409	695	Breakin' 2: Electric Boogaloo	N/A	1984	Comedy, Drama, Musical	tt0086999	0	0.781487	0.168138	0.527938	6.200801	1.378735	1.951635	1.250026	1.584917	103.436667	6.895778	10.390812	3.533333	643.101037	0	0	952.812937	2.393294	3518.282368	505661.225461	4.980718	2748443.607079	23.98	100	52	1.9230769231	14	7.1428571429
410	696	Breakin'	N/A	1984	Comedy, Drama, Music	tt0086998	0	0.819041	0.180739	0.690422	5.447892	1.347734	2.007958	1.397404	1.75175	98.389958	7.027854	17.699967	3.5	656.375	0	0	972.23525	2.569085	3539.231309	634904.049405	8.306181	3459755.165604	23.98	97	48	2.0208333333	13	7.4615384615
411	697	Breaking Up	N/A	1997	Comedy, Drama, Romance	tt0118772	0	0.552423	0.133671	1.127984	8.206027	1.143751	1.993219	0.836646	1.968633	113.6135	6.311861	8.698884	3.166667	868.396605	0	0	430.183052	1.804044	1278.226308	125392.040843	15.707303	673186.596355	29.97	113	56	2.0178571429	17	6.6470588235
412	698	Breathe In	http://cohenmedia.net/Details.aspx?id=c02dcd69-0709-e311-9060-d4ae527c3b65	2013	Drama, Romance	tt1999987	0.518519	0.414452	0.215014	0.152671	4.496453	0.892775	2.957692	2.019206	2.24	153.8	9.6125	31.874544	3.25	535.089844	0	0.006502	792.652818	1.065024	1576.63281	959903.750057	10.520701	3554282.47651	25	147	51	2.8823529412	15	9.8
413	700	Breathless	N/A	1983	Action, Drama, Romance	tt0085276	0.090909	1.129057	0.383483	0.511529	10.828565	1.673072	2.35096	1.431776	1.876875	141.057583	8.297505	11.878597	3.529412	974.706697	0.007089	0	876.881478	3.269575	2584.681408	482419.16723	11.368075	2684690.588901	23.98	138	59	2.3389830508	16	8.625
414	702	Brewster's Millions	N/A	1985	Comedy	tt0088850	0.037037	0.855883	0.369918	0.282539	12.788493	1.417576	2.606139	1.226319	2.544208	86.002583	8.600258	22.678553	3.3	256.041	0	0.011628	503.069278	2.153709	1596.437689	1623816.506595	16.371585	3962262.65739	23.98	84	32	2.625	9	9.3333333333
415	704	Brick Mansions	N/A	2014	Action, Crime, Drama	tt1430612	0.220779	0.657115	0.139722	0.547447	9.249086	1.381697	2.029601	1.007588	1.710042	138.012875	6.900644	13.935377	3.4	1156.072	0	0.007246	1494.510718	4.065884	4750.951111	1808023.431595	10.751344	5371707.569359	23.98	136	67	2.0298507463	19	7.1578947368
416	706	Brick	http://www.brickmovie.net/	2005	Comedy, Crime, Drama	tt0393109	0.038961	0.499301	0.285556	0.448253	5.279443	0.899704	2.543489	1.817801	1.793458	147.522375	9.834825	19.938707	3.866667	882.185481	0	0.033893	798.888858	1.827951	1825.528929	389037.548359	10.292808	2215779.785697	23.98	142	57	2.4912280702	14	10.1428571429
417	707	Bride of Chucky	N/A	1998	Comedy, Fantasy, Horror	tt0144120	0.129032	0.661084	0.299733	1.053477	9.033798	1.209847	3.18318	2.442947	1.960292	79.5795	8.842167	13.677778	2.777778	99.303155	0	0.012566	940.326567	1.766617	2660.853758	793799.689575	2.075335	3063411.711164	23.98	74	24	3.0833333333	8	9.25
418	710	Bridge of Spies	http://bridgeofspies.com/	2015	Drama, History, Thriller	tt3682448	0.337662	0.295803	0.119145	0.196093	4.461467	0.73416	2.532639	1.303043	2.291667	151.958333	7.997807	13.590547	3.157895	834.259076	0.006581	0.013162	685.108155	1.632004	1850.058798	525088.515243	4.919899	2330453.347657	24	149	59	2.5254237288	18	8.2777777778
419	712	Brightest Star	http://www.brighteststarmovie.com	2013	Comedy, Drama, Romance	tt1877688	0.055556	0.492964	0.245924	0.648435	5.541206	1.019538	2.127125	0.764001	1.876875	82.957875	6.381375	5.573363	3	343.307692	0	0	489.737142	1.375146	1200.775577	273646.632695	4.060208	1137508.406786	23.98	78	38	2.0526315789	12	6.5
420	713	Brighton Beach Memoirs	N/A	1986	Comedy	tt0090774	0	0.442932	0.088376	0.474114	5.831465	1.149887	2.794458	1.906796	1.9019	89.422667	8.942267	13.908887	3.2	220.776	0	0	308.701433	2.863753	1366.047468	98630.935276	25.97347	1389583.100986	29.97	79	31	2.5483870968	9	8.7777777778
421	714	Brighton Rock	http://www.ifcfilms.com/films/brighton-rock	2010	Crime, Drama, Thriller	tt1233192	0.038961	0.749733	0.404887	0.565746	6.684345	1.172559	2.368769	1.941803	1.918583	149.232417	8.778377	19.229807	3.705882	900.008752	0.006701	0.006701	664.501804	1.457987	1888.84234	554553.926277	3.748736	1781405.642133	23.98	148	62	2.3870967742	16	9.25
422	715	Bring It On: All or Nothing	N/A	2006	Comedy, Sport	tt0490822	0	1.399747	0.187546	1.239248	8.041058	1.747267	1.574269	0.569875	1.466667	89.733333	5.608333	4.176458	3.5625	775.093506	0	0	1148.392024	4.609699	4786.528949	774624.918149	32.420885	7673016.199668	30	88	56	1.5714285714	15	5.8666666667
423	716	Bring It On: Fight to the Finish	N/A	2009	Comedy, Sport	tt1349482	0.012987	2.048605	1.18846	0.623468	10.367444	1.669854	1.83931	0.512364	1.764	106.68	6.275294	10.117901	3.411765	828.55058	0	0	775.675382	2.794398	2900.738086	423481.675819	16.124017	3088859.321934	23.81	105	57	1.8421052632	16	6.5625
424	717	Bringing Out the Dead	http://www.bringingoutthedead.com	1999	Drama, Thriller	tt0163988	0.025974	0.318055	0.035554	0.783934	4.826207	0.938676	2.65128	2.907966	1.835167	177.635792	8.88179	33.17484	3.35	1162.991375	0	0	874.284525	1.874431	3039.159919	831437.295636	6.587471	4155310.785465	23.98	154	66	2.3333333333	19	8.1052631579
425	723	Broken City	http://www.brokencitymovie.com/	2013	Crime, Drama, Thriller	tt1235522	0.051948	0.426612	0.179371	0.79333	6.256858	0.920417	2.114858	0.961344	1.75175	143.810333	7.989463	18.20886	3.777778	1317.250343	0.006954	0.006954	749.895472	2.127077	2047.766229	435322.394291	7.731688	1926582.191818	23.98	142	67	2.1194029851	17	8.3529411765
426	725	Broken Flowers	http://www.brokenflowersmovie.com/	2005	Comedy, Drama, Mystery	tt0412019	0.012987	1.586054	0.844498	0.559142	8.731451	1.403455	1.994624	0.719375	1.833333	123.666667	6.87037	5.70484	3.444444	969.631001	0	0	680.153967	2.271699	1670.369398	291747.253733	17.148845	1529317.930968	24	118	61	1.9344262295	17	6.9411764706
427	726	Broken	http://www.filmmovement.com/filmcatalog/index.asp?MerchandiseID=318	2012	Drama, Romance	tt1441940	0	0.891168	0.321467	1.101374	5.333303	1.283382	2.065678	0.803865	1.875	121.875	7.169118	13.809124	3.470588	946.014655	0	0.008205	534.873641	1.942728	1701.258861	420383.140529	6.442645	3279981.457034	24	121	58	2.0862068966	16	7.5625
428	728	Brooklyn	http://www.brooklyn-themovie.com	2015	Drama, Romance	tt2381111	0.272727	0.458735	0.20239	0.723317	4.30892	1.019719	2.345933	1.314055	2.043708	152.485667	7.261222	8.505893	3.095238	1192.892992	0	0.019674	385.078818	0.730137	1194.914962	215199.855883	0.919008	1017852.808523	23.98	149	64	2.328125	20	7.45
429	730	Brotherhood of the Wolf	N/A	2001	Adventure, Drama, Thriller	tt0237534	0.185185	0.808048	0.389255	0.502719	4.510787	1.107438	2.04	0.81883	1.791667	102	6.375	6.909722	3.125	596.077148	0	0.039216	723.19893	3.616074	3422.593407	524602.562059	15.708854	5381153.899627	24	101	49	2.0612244898	15	6.7333333333
430	732	Brotherly Love	http://brotherlylovethemovie.com/	2015	Drama	tt3262990	0.051948	0.760679	0.371286	0.919832	6.887066	1.316411	1.896301	0.621098	1.793458	138.429958	6.921498	11.602071	3.65	1489.276375	0	0	937.166311	1.612283	2147.412386	585148.734278	4.81732	2159295.877089	23.98	137	72	1.9027777778	19	7.2105263158
431	733	Brothers	http://brothersfilm.com/	2009	Drama, Thriller	tt0765010	0.077922	0.691846	0.264019	0.33604	7.172714	1.252528	2.279159	1.425623	1.876875	141.307833	8.312225	11.975255	3.647059	862.62243	0.014153	0	820.83593	1.055679	1784.657996	1694441.659742	1.732054	2959524.465121	23.98	137	61	2.2459016393	16	8.5625
432	734	Bubba Ho-Tep	http://www.bubbahotep.com/	2002	Comedy, Fantasy, Mystery	tt0281686	0.166667	0.49465	0.198818	0.379062	4.957584	0.96433	2.604365	1.447905	2.419083	135.426958	9.028464	23.136682	3.466667	449.861037	0	0	684.921061	1.547011	1641.539132	393203.701271	8.262988	2219372.250956	23.98	132	51	2.5882352941	14	9.4285714286
433	735	Bubble Boy	http://bventertainment.go.com/movies/bubbleboy	2001	Adventure, Comedy, Romance	tt0258470	0.032258	0.389531	0.064092	0.73939	6.166362	1.041979	5.80125	4.136967	4.004	127.6275	21.27125	55.062506	3.666667	69.092593	0	0	186.755934	0.573061	1950.469481	26310.178734	0.794003	1840869.751152	23.98	123	21	5.8571428571	5	24.6
434	739	Bugs Bunny's 3rd Movie: 1001 Rabbit Tales	http://www.wbshop.com/	1982	Animation, Adventure, Comedy	tt0083701	0.032258	0.875862	0.106275	0.683456	11.855491	1.621939	5.617733	3.710574	4.6046	123.590133	17.655733	48.796313	3.142857	74.425656	0.008091	0	316.953442	1.108251	1536.753373	82737.601626	3.922565	2242796.839593	29.97	122	21	5.8095238095	6	20.3333333333
435	741	Bull Durham	N/A	1988	Comedy, Romance, Sport	tt0094812	0.012987	0.829558	0.38702	0.319383	8.919634	1.37942	2.818093	2.120591	2.210542	169.085583	10.567849	41.069619	3.75	998.214844	0	0.023657	345.208956	0.739491	1033.586044	347370.551634	3.110309	539786.520023	23.98	167	59	2.8305084746	15	11.1333333333
436	742	Bullet to the Head	http://bullettothehead.warnerbros.com/index.html	2012	Action, Crime, Thriller	tt1308729	0.3	0.383319	0.107803	0.979697	4.911321	0.887631	1.824111	0.663399	1.626625	151.40125	5.607454	5.240189	3.074074	1950.136971	0	0.006605	1256.528141	3.670182	2999.218555	1028715.980751	12.827304	4321760.497169	23.98	148	82	1.8048780488	26	5.6923076923
437	744	Bulletproof Monk	http://www.bulletproofmonk.com	2003	Action, Comedy, Fantasy	tt0245803	0.25974	0.792005	0.473656	0.783662	7.32963	1.217735	1.758006	0.496535	1.584917	105.480375	5.551599	3.027957	3.157895	915.200904	0	0	1160.509597	3.956609	3194.799042	904534.536532	22.927001	4367600.983862	23.98	104	59	1.7627118644	18	5.7777777778
438	745	Bulletproof	N/A	1996	Action, Comedy, Crime	tt0115783	0.298701	1.217664	0.401783	0.623486	15.038398	1.661771	2.337901	1.164915	1.918583	130.922458	7.27347	7.735575	3.111111	770.017833	0	0	930.084277	3.455256	2872.206844	754826.123344	16.496649	5002748.606521	23.98	130	55	2.3636363636	17	7.6470588235
439	746	Bullhead	http://www.bullheadmovie.com	2011	Crime, Drama	tt1821593	0.537037	0.231568	0.120185	1.953312	2.948321	0.518105	2.902778	1.705112	2.25	104.5	9.5	24.613636	3.272727	218.505635	0	0	855.405645	1.375234	1969.058028	658130.262644	5.741982	4110129.088297	24	102	35	2.9142857143	10	10.2
440	748	Burn After Reading	http://www.burnafterreading.com--live.com/	2008	Comedy	tt0887883	0.012987	1.860961	0.4695	0.738208	9.597394	1.693051	2.066218	0.759592	1.918583	130.171708	5.916896	7.438354	2.863636	1018.94337	0.007682	0.007682	560.632911	1.103039	1399.115154	250799.827526	5.280792	1196071.617559	23.98	129	62	2.0806451613	21	6.1428571429
441	751	Buster	http://governessfilms.com/buster/	1988	Adventure, Biography, Comedy	tt0094819	0	0.816284	0.303168	0.332845	7.746375	1.390636	2.483384	1.703245	2.127125	119.202417	9.169417	8.62616	3.692308	484.560765	0	0.008389	543.861593	1.501341	1813.064933	733288.388647	5.851898	2519152.336925	23.98	118	47	2.5106382979	12	9.8333333333
442	752	By the Gun	http://www.bythegunmovie.com/	2014	Crime, Drama, Thriller	tt2543702	0.240741	0.597423	0.274294	0.553845	7.341819	1.142876	2.273104	1.004253	1.960292	109.109	7.7935	9.105201	3.428571	558.833819	0.009165	0.009165	880.909948	2.506188	2376.279538	332481.928823	5.532595	3434797.346855	23.98	105	47	2.2340425532	13	8.0769230769
443	754	Byzantium	http://www.ifcfilms.com/films/byzantium	2012	Drama, Fantasy, Horror	tt1531901	0.116883	0.381944	0.142495	0.617841	4.504448	0.850657	2.141129	0.90174	1.791667	132.75	7.375	19.51929	3.444444	877.272977	0.007533	0	832.528451	2.176307	2402.870935	372938.768843	6.896728	2396619.00877	24	132	61	2.1639344262	17	7.7647058824
444	755	C.O.G.	http://www.areyouacog.com/	2013	Comedy, Drama	tt1650393	0.037037	1.303707	1.355614	0.893923	7.036094	1.395063	2.235724	0.92056	1.960292	118.493375	8.463812	8.683876	3.785714	658.675292	0	0	348.394537	1.717699	1082.732474	74537.464478	14.792113	596548.885001	23.98	117	52	2.25	13	9
445	756	C.S.A.: The Confederate States of America	http://www.csathemovie.com/	2004	Comedy, Drama, War	tt0389828	0.290323	0.733466	0.431601	0.285001	8.066901	1.236194	6.443937	6.983572	3.336667	154.6545	22.0935	86.159021	3.428571	87.830904	0	0.012932	432.820215	0.543629	1454.253002	217450.589208	0.326727	1185809.055208	23.98	145	23	6.3043478261	6	24.1666666667
446	757	CB4	N/A	1993	Comedy, Music	tt0106500	0.142857	1.227658	0.705812	0.282099	11.545559	1.593989	2.085417	1.038224	1.722	150.15	6.528261	9.567449	3.130435	1378.723268	0	0	1088.565532	2.36968	2419.619432	1911913.49279	6.946269	3556844.204507	23.81	149	71	2.0985915493	22	6.7727272727
447	758	Cabin Fever	http://www.liquiddesign.biz/cabinfever/	2002	Comedy, Horror	tt0303816	0.12963	0.5132	0.433291	0.583233	5.723733	0.898978	2.595616	2.170546	1.543208	111.6115	8.5855	51.753418	3.307692	387.744197	0	0	1604.925874	1.565827	3435.931968	2030018.1837	3.579917	4582683.210462	23.98	107	42	2.5476190476	12	8.9166666667
448	759	Cabin Fever: Patient Zero	N/A	2014	Horror, SciFi, Thriller	tt2102496	0.181818	0.608208	0.47516	0.591778	5.063585	0.943103	1.960896	1.655081	1.626625	135.301833	7.121149	12.412002	3.631579	1244.768479	0	0	1236.767598	4.165684	2548.208927	885676.702136	12.531717	2262170.790036	23.98	120	68	1.7647058824	18	6.6666666667
449	762	Cadillac Man	N/A	1990	Comedy, Crime	tt0099204	0.462963	0.811322	0.534835	1.461158	6.640388	1.155844	3.131917	1.869667	2.25225	103.35325	8.612771	12.937439	2.75	210.765625	0	0	258.433385	1.205875	1140.375265	120654.864666	5.285421	1443957.665448	23.98	101	32	3.15625	11	9.1818181818
450	764	Caged Fury	N/A	1990	Action	tt0097004	0.037037	0.630296	0.092406	0.36509	4.647127	1.130174	2.10525	1.013223	1.764	101.052	8.421	22.248891	4	463.416667	0	0	594.409617	2.870676	1799.085332	491811.017481	10.810457	2069569.819353	23.81	99	47	2.1063829787	11	9
451	765	Cake	http://www.aczoom.com/nisha/cake/	2005	Comedy, Romance	tt0413879	0.018519	1.041493	0.409925	0.492672	6.818421	1.480207	1.789369	0.718283	1.6016	91.257833	5.703615	3.746992	3.1875	629.181396	0	0	903.71106	1.724723	1748.422388	2405369.549112	5.551919	2587785.994468	29.97	89	50	1.78	15	5.9333333333
452	766	Cake	http://cakemovie.net/	2014	Drama	tt3442006	0.01	0.966902	0.348416	0.227252	9.94109	1.527155	1.791165	0.925383	1.633333	148.666667	6.194444	9.084691	3.458333	1615.704789	0.006726	0.006726	421.704489	1.13463	1158.669478	259504.831569	2.712192	1298981.345354	30	142	82	1.7317073171	23	6.1739130435
453	768	California Solo	http://californiasolo.com/	2012	Drama	tt1918727	0.064935	1.116126	0.514924	0.405325	14.863396	1.495646	1.90051	0.571945	1.793458	114.030583	6.707681	6.586936	3.529412	994.26033	0	0	1017.68836	1.760225	2450.278353	709846.542223	4.793769	2058725.718518	23.98	110	59	1.8644067797	16	6.875
454	770	Calvary	http://www.calvary-movie.com/	2014	Crime, Drama	tt2234003	0.259259	1.004508	1.15043	0.631307	11.064309	1.088909	2.648	1.376899	2.243389	132.4	11.033333	24.910524	4.166667	471.136574	0	0	564.443832	0.763966	1219.85262	225128.3435	2.070847	1132106.95525	24.96	130	49	2.6530612245	11	11.8181818182
455	773	Camp Hell	N/A	2010	Drama, Horror	tt1047449	0.111111	0.329463	0.151017	1.168322	3.818654	0.775031	2.687467	2.810256	1.793458	123.6235	9.5095	55.441379	3.538462	480.427401	0	0.008089	1069.142323	1.153791	2453.178947	991386.322721	2.391018	3008971.141267	23.98	109	45	2.4222222222	12	9.0833333333
456	774	Camp	http://www.ifcfilms.com/camp/index.html	2003	Comedy, Musical, Drama	tt0342167	0.018519	1.060787	0.454947	0.764421	7.342148	1.491948	2.479518	1.483806	1.876875	121.496375	7.593523	18.131145	3.0625	557.386475	0	0.024692	513.404879	1.667665	1917.578905	180093.656774	4.344197	1767183.812055	23.98	116	48	2.4166666667	15	7.7333333333
457	776	Camp X-Ray	http://www.ifcfilms.com/films/camp-x-ray	2014	Drama, War	tt2994190	0.537037	0.450362	0.28459	0.173101	4.862519	0.793751	4.037636	2.766363	3.461792	125.166708	12.516671	33.887622	3.1	146.689	0.007989	0	421.698814	1.234742	1328.178997	109715.880273	2.367226	1093608.616856	23.98	123	30	4.1	9	13.6666666667
458	777	Canadian Bacon	N/A	1995	Comedy	tt0109370	0.166667	1.130089	0.472869	0.345593	9.77377	1.565409	2.648479	1.225674	2.419083	127.127	9.779	25.459929	3.692308	545.898043	0	0	412.917584	1.267469	1470.328423	176821.030382	2.6925	2167564.387221	23.98	126	47	2.6808510638	12	10.5
459	778	Candyman: Farewell to the Flesh	N/A	1995	Horror	tt0112625	0.025974	0.687239	0.268887	0.461883	4.845471	1.097622	2.01913	0.964645	1.793458	113.071292	5.951121	5.081612	2.947368	715.559411	0	0	1575.101003	2.28342	2870.071632	2812664.307904	7.810845	4872323.682731	23.98	108	55	1.9636363636	18	6
460	779	Cannery Row	N/A	1982	Comedy, Drama	tt0083717	0	0.601835	0.111148	0.368297	6.049775	1.348013	2.6784	1.788875	2.210542	184.809625	8.800458	26.625592	3.285714	1175.703596	0	0.010822	331.87131	2.424751	1864.82829	125561.047374	12.604377	3344839.160977	23.98	171	68	2.5147058824	20	8.55
461	780	Cantinflas	N/A	2014	Biography, Comedy, Drama	tt3005242	0.111111	0.768067	0.41185	0.677721	7.122797	1.271485	2.836167	2.248013	2.210542	147.480667	9.832044	53.635459	3.466667	619.901037	0	0.027122	571.902338	1.717113	1980.129882	416534.229558	4.108884	2101455.421782	23.98	132	51	2.5882352941	14	9.4285714286
462	782	Cape Fear	N/A	1991	Crime, Thriller	tt0101540	0.012987	0.887893	0.317938	0.610949	8.752509	1.414179	2.442628	1.425122	2.002	151.442958	7.572148	17.377146	3.1	823.6295	0	0.013206	611.952886	1.618866	2055.216551	588901.946592	6.956788	3649635.699283	23.98	149	61	2.4426229508	19	7.8421052632
463	786	Captain America: The Winter Soldier	http://marvel.com/captainamerica	2014	Action, Adventure, SciFi	tt1843866	0.12987	0.672067	0.532979	0.510378	6.678241	1.05019	2.369302	1.201602	2.002	146.89675	8.160931	13.972734	3.444444	1016.044582	0.013615	0.02723	707.687099	3.950641	2484.300003	391473.072785	21.153841	2945314.13339	23.98	145	61	2.3770491803	17	8.5294117647
464	793	Captive	N/A	2015	Crime, Drama, Thriller	tt3268668	0.311688	0.439547	0.331931	0.572538	3.505874	0.818538	2.324903	1.199243	1.835167	144.144	6.552	9.95231	2.818182	1041.494365	0.013875	0	929.195574	2.752599	2166.306658	975908.631649	11.727984	3438526.567618	23.98	141	61	2.3114754098	21	6.7142857143
465	794	Captives	N/A	1994	Crime, Drama, Romance	tt0109374	0.203704	0.447989	0.105588	0.456873	3.95629	0.975435	2.016507	0.911887	1.75175	92.759333	6.183956	6.34078	3.066667	496.048593	0	0	944.640994	2.349631	2103.844484	1610625.556974	11.319895	4430104.578003	23.98	87	45	1.9333333333	14	6.2142857143
466	797	Carny	N/A	1980	Drama	tt0080500	0	0.634595	0.066267	0.417669	14.019109	1.409515	3.52924	2.934133	2.669333	123.5234	12.35234	47.405068	3.5	277.225	0	0	247.874175	2.371504	2195.978084	87271.968648	9.772541	2469052.656592	29.97	123	34	3.6176470588	9	13.6666666667
467	799	Carrie	http://www.carrie-movie.com/	2013	Drama, Horror	tt1939659	0.350649	0.31038	0.091117	0.103267	3.467843	0.778899	2.374768	1.24456	1.876875	151.985167	6.908417	15.228414	2.909091	1121.669046	0.019739	0.00658	1078.515145	1.764023	2269.975104	820687.129955	5.83424	3147378.789058	23.98	151	63	2.3968253968	21	7.1904761905
468	800	Casa de los babys	N/A	2003	Drama	tt0303830	0.032258	1.148102	0.295012	0.194453	4.191249	0.963438	4.031806	2.942466	3.294958	72.5725	12.095417	15.937499	3	29.666667	0.013779	0.013779	695.468958	2.505667	1809.892202	264034.908775	10.418878	1487240.193563	23.98	72	17	4.2352941176	5	14.4
469	803	Casanova	http://casanova.movies.go.com	2005	Adventure, Comedy, Drama	tt0402894	0	0.497117	0.088169	0.253192	5.875618	1.177202	3.378375	3.133532	2.127125	175.6755	11.7117	98.778326	3.466667	479.936593	0	0.034154	409.822918	1.006169	1907.412664	153507.531008	1.472547	1990629.142636	23.98	171	51	3.3529411765	14	12.2142857143
470	804	Casino Jack	http://casinojack-movie.com/	2010	Biography, Comedy, Crime	tt1194417	0.055556	0.887226	0.403155	0.565485	8.990029	1.433339	2.37946	0.906758	2.168833	95.178417	8.652583	16.677359	3.636364	302.004508	0	0.010507	448.71369	1.177167	1199.101857	145461.369943	7.361029	728579.613251	23.98	94	39	2.4102564103	10	9.4
471	805	Casino	N/A	1995	Biography, Crime, Drama	tt0112641	0.142857	0.894218	0.327544	0.40133	12.488509	1.405568	2.468864	1.491353	2.002	153.069583	8.503866	25.509447	3.444444	896.291495	0.013066	0.019599	637.180769	2.563567	2033.208976	278768.081217	19.121068	3162535.155777	23.98	151	61	2.4754098361	17	8.8823529412
472	807	Cassandra's Dream	http://www.tfmdistribution.com/lerevedecassandre/	2007	Crime, Drama, Romance	tt0795493	0.259259	0.46711	0.157308	0.404809	4.057323	1.003046	2.800417	1.614873	2.544208	137.220417	8.576276	20.65124	3.0625	538.347412	0.007288	0.007288	607.212705	1.187737	1538.453452	579796.977908	3.010171	1005038.107285	23.98	135	48	2.8125	15	9
473	809	Casual Sex?	N/A	1988	Comedy	tt0094846	0	1.423115	0.339953	0.274304	14.976018	1.916712	2.461661	1.501512	1.960292	118.159708	8.439979	9.925975	3.428571	508.323615	0.008463	0	351.185039	1.192903	1110.675922	130339.853379	6.224357	894034.74633	23.98	117	47	2.4893617021	13	9
474	810	Cat People	N/A	1982	Drama, Fantasy, Horror	tt0083722	0.037037	0.265916	0.057068	0.964515	4.126252	0.75732	3.717678	3.514676	2.335667	137.554083	12.504917	113.499328	3.363636	344.277235	0.00727	0	494.584446	1.954764	1342.807852	278255.757419	10.415704	1752627.206011	23.98	137	36	3.8055555556	10	13.7
475	811	Cat's Eye	N/A	1985	Comedy, Horror, Thriller	tt0088889	0.037037	0.42257	0.096674	0.933319	7.189934	0.98388	2.34806	1.403806	1.835167	82.1821	8.21821	10.772858	3.5	252.425	0	0	577.415294	1.317744	2417.74769	640718.853722	3.064684	3374887.654546	29.97	79	34	2.3235294118	9	8.7777777778
476	812	Catacombs	N/A	2007	Horror, Thriller	tt0449471	0.285714	0.294435	0.296272	0.9935	3.251771	0.605978	2.410047	2.506784	1.543208	144.602792	6.885847	25.960558	2.857143	920.073858	0	0.013831	3594.515842	1.925968	5518.334403	10317071.638371	4.891704	12975302.565681	23.98	126	59	2.1355932203	20	6.3
477	814	Catch a Fire	http://www.catchafiremovie.com/	2006	Biography, Drama, History	tt0437232	0.025974	0.882792	0.37396	0.789208	7.341184	1.351071	2.083395	0.880177	1.847963	147.921042	6.43135	13.565431	3.086957	1298.661297	0	0.00676	699.62243	2.506277	1942.985876	368750.965577	11.578449	1337823.598317	23.81	145	70	2.0714285714	22	6.5909090909
478	815	Catwoman	http://catwoman.warnerbros.com/	2004	Action, Crime, Fantasy	tt0327554	0.337662	0.219212	0.061089	0.666143	3.928005	0.620555	2.054684	0.92907	1.75175	117.117	7.8078	10.889849	3.8	733.824	0.008538	0.008538	857.884136	3.807853	3150.663813	553926.1426	16.347112	3676414.382711	23.98	116	56	2.0714285714	14	8.2857142857
479	816	Cavemen	http://www.wellgousa.com/theatrical/cavemen	2013	Comedy	tt2378884	0	0.404633	0.089729	0.475898	3.941333	1.023314	2.214333	0.883373	2.043708	97.430667	6.495378	2.413261	2.933333	405.853037	0	0	301.297552	0.842159	1142.895722	76111.600262	3.172454	553070.020898	23.98	93	43	2.1627906977	14	6.6428571429
480	817	Chained	N/A	2012	Horror, Thriller	tt1989475	0.555556	0.245124	0.183555	0.941696	3.483145	0.532248	2.742936	1.408347	2.377375	93.259833	7.771653	28.805886	2.833333	269.636574	0.042891	0	423.968708	1.007085	1138.013798	609986.483969	4.594836	1108696.665553	23.98	92	33	2.7878787879	11	8.3636363636
481	818	Changeling	http://www.changelingmovie.net	2008	Crime, Drama, Mystery	tt0824747	0.444444	0.429393	0.273443	0.155227	5.428789	0.84696	2.977048	1.738332	2.5025	133.967167	9.569083	19.226072	3.214286	412.307945	0.052252	0.007465	459.603329	0.955553	1251.145038	539872.097254	1.278279	699209.005196	23.98	133	44	3.0227272727	13	10.2307692308
482	819	Changing Lanes	http://www.changinglanes.com	2002	Drama, Thriller	tt0264472	0.111111	0.495535	0.080401	0.311782	8.092261	1.161919	4.18711	4.020263	2.961292	171.6715	14.305958	75.056137	3.416667	355.506366	0	0.005825	245.659326	0.44143	2551.707452	50624.438153	0.290656	2123014.552047	23.98	167	40	4.175	11	15.1818181818
483	820	Chappie	http://www.chappie-movie.com/	2015	Action, Crime, SciFi	tt1823672	0.351852	0.610874	0.461557	0.336443	8.851789	0.997165	2.761092	1.379828	2.5025	124.249125	9.557625	22.355233	3.461538	422.125626	0	0.032193	564.68636	1.633004	1832.109807	540015.387169	7.688269	2889637.695597	23.98	123	44	2.7954545455	12	10.25
484	824	Chariots of Fire	N/A	1981	Biography, Drama, Sport	tt0082158	0.580645	0.754877	0.675431	0.121842	7.049402	1.042136	5.783556	4.745575	4.270933	86.753333	17.350667	96.169829	3	15	0	0	269.633798	2.157262	1057.689645	18871.535246	5.526773	351345.840534	29.97	85	14	6.0714285714	4	21.25
485	826	Charlie Bartlett	http://charliebartlett-themovie.com	2007	Comedy, Drama, Romance	tt0423977	0.038961	1.05234	0.180374	0.136482	10.020495	1.673127	2.169485	0.948048	1.876875	138.847042	6.942352	11.965471	3.2	1221.078	0.007202	0.007202	471.587424	1.440964	1398.33427	134178.596763	6.540474	797586.111818	23.98	133	63	2.1111111111	19	7
486	827	Charlie Countryman	http://www.charliecountryman-movie.com/	2013	Comedy, Drama, Romance	tt1196948	0.025974	0.326422	0.133963	0.760361	6.152425	0.771726	2.367284	1.927697	1.918583	146.771625	7.338581	24.734373	3.1	1009.2695	0	0	561.622853	1.869683	1731.342575	240196.94499	5.76947	2251573.741094	23.98	145	61	2.3770491803	19	7.6315789474
487	828	Charlie St. Cloud	http://www.charliestcloud.com	2010	Drama, Fantasy, Romance	tt1438254	0.064935	0.984872	0.776396	1.109864	6.907736	1.355015	2.411385	1.740781	1.875	171.208333	7.443841	27.894416	3.086957	1238.183036	0.005841	0.017523	1153.766562	3.170089	2591.043381	703312.358181	17.721229	3337613.179442	24	170	70	2.4285714286	22	7.7272727273
488	829	Charlie Wilson's War	http://www.charliewilsonswar.net/	2007	Biography, Comedy, Drama	tt0472062	0.064935	0.605647	0.226578	1.03389	5.293483	1.253509	2.548729	1.074939	2.208333	150.375	7.914474	9.922967	3.105263	985.985566	0.00665	0.0133	537.321416	0.875309	1287.634178	218444.616495	2.550447	903657.387965	24	147	58	2.5344827586	18	8.1666666667
489	830	Charlie and the Chocolate Factory	http://chocolatefactorymovie.warnerbros.com/	2005	Adventure, Comedy, Family	tt0367594	0	0.816802	0.400121	1.053712	8.278498	1.406718	2.31152	1.431502	1.876875	175.6755	7.638065	19.377814	3.304348	1404.409961	0	0.011385	804.627921	1.234157	2201.696176	610305.382313	2.768979	2222932.300024	23.98	171	75	2.28	22	7.7727272727
490	831	Chasing Mavericks	http://livelikejay.com/	2012	Biography, Drama, Sport	tt1629757	0.25974	0.936059	0.603053	0.375077	6.734483	1.309112	2.442628	1.378771	2.002	151.442958	7.572148	10.750196	3.1	889.0295	0	0.026413	1034.409467	2.405427	3179.375344	1467613.333285	9.014889	3704613.652785	23.98	145	61	2.3770491803	19	7.6315789474
491	834	Cheap Thrills	http://cheapthrillsmovie.com/	2013	Comedy, Crime, Drama	tt2389182	0	0.360128	0.130206	1.910924	3.321513	0.828127	1.982536	0.713374	1.876875	148.690208	6.464792	3.88941	3.26087	1328.418591	0	0	516.791735	3.156647	1491.273756	210597.511238	12.231548	1262241.088492	23.98	146	74	1.972972973	22	6.6363636364
492	836	Chef	http://www.facebook.com/ChefTheFilm	2014	Comedy, Drama	tt2883512	0	0.493086	0.106192	0.729672	5.380897	1.19221	2.83	2.922653	2.12	158.48	9.322353	13.723759	3.294118	706.271728	0	0.00631	352.314809	0.874034	1300.992161	60485.703686	1.689474	584803.976725	25	151	55	2.7454545455	16	9.4375
493	837	Cherish	http://www.cherishthemovie.com	2002	Comedy, Drama, Thriller	tt0298798	0.064935	0.601638	0.116706	0.605613	6.746849	1.2344	1.870122	0.950217	1.668333	117.8177	5.890885	12.552787	3.15	1039.646375	0	0.016975	664.614673	1.492474	1545.08228	596173.385823	7.500827	2414331.320062	29.97	116	62	1.8709677419	19	6.1052631579
494	838	Chernobyl Diaries	http://chernobyldiaries.warnerbros.com/index.html	2012	Horror, Mystery, SciFi	tt1991245	0.06	0.791356	0.3725	0.634225	8.038763	1.332799	1.928208	0.788195	1.626625	150.40025	6.539141	11.362055	3.391304	1724.040602	0	0.006649	854.641186	1.721253	2326.912371	794134.114541	4.353957	2667489.837982	23.98	148	77	1.9220779221	22	6.7272727273
495	839	Cherry 2000	N/A	1987	Action, Adventure, Comedy	tt0092746	0	0.953558	0.579499	0.557179	8.442396	1.289651	2.663154	1.484983	2.085417	143.810333	7.989463	8.916769	3	679.277778	0	0.006954	419.194388	1.367719	1295.672849	194665.668282	9.273189	815758.522215	23.98	142	53	2.679245283	17	8.3529411765
496	840	Chicago	http://www.miramax.com/movie/chicago	2002	Comedy, Crime, Musical	tt0299658	0.012987	0.473744	0.113424	1.240882	7.562093	1.149077	2.285161	1.03698	1.92	141.68	7.871111	18.479743	3.444444	1001.865569	0	0.007058	857.157513	2.222543	2824.710099	875891.434163	5.192503	3686113.087151	25	138	61	2.262295082	17	8.1176470588
497	841	Chicken with Plums	http://sonyclassics.com/chickenwithplums/	2011	Comedy, Drama	tt1663321	0.166667	0.732419	0.358368	0.454271	7.710779	1.269062	2.475563	1.230558	2.002	118.827042	7.921803	11.122783	3.2	513.890667	0	0.008416	344.428498	1.3347	1362.682013	105660.362604	4.904849	1444846.727085	23.98	117	47	2.4893617021	14	8.3571428571
498	843	Child 44	http://www.child44film.com/	2015	Crime, Thriller	tt1014763	0.441558	0.12243	0.033315	0.125848	1.419068	0.388175	2.165123	1.008738	1.833333	116.916667	8.35119	11.664364	3.857143	666.549563	0.008553	0	642.01553	1.56865	1460.301887	482223.95845	4.456352	1023533.850546	24	114	53	2.1509433962	13	8.7692307692
499	844	Child of God	http://www.wellgousa.com/theatrical/child-of-god	2013	Crime, Drama, Thriller	tt1951095	0.296296	0.664314	0.351102	0.596464	5.848831	1.119736	2.065789	0.890775	1.626625	105.35525	5.853069	3.248578	2.833333	695.618827	0	0	1114.391997	2.768568	2813.29479	649226.487369	9.186063	3642218.650908	23.98	100	50	2	17	5.8823529412
500	845	Child's Play 2	N/A	1990	Fantasy, Horror	tt0099253	0.037037	0.761399	0.486388	0.382545	11.397949	1.194489	2.455394	2.926829	1.534867	83.4834	8.34834	25.592174	3.4	210.224	0	0.011978	1198.411448	3.08749	3627.119468	1544324.228048	10.450163	5814136.021802	29.97	81	33	2.4545454545	9	9
501	846	Child's Play 3	N/A	1991	Fantasy, Horror, Thriller	tt0103956	0.018519	0.858655	0.446219	0.432465	9.961778	1.370432	2.200683	1.248972	1.835167	96.830067	6.916433	9.957413	3.142857	447.090379	0	0	727.154411	1.886186	2457.786105	766397.781181	3.664401	3209959.601185	29.97	95	43	2.2093023256	13	7.3076923077
502	847	Child's Play	N/A	1988	Fantasy, Horror	tt0094862	0.148148	0.687361	0.252654	0.703055	5.352569	1.236296	2.430312	1.511606	2.043708	126.37625	8.425083	14.983162	3.466667	488.701037	0.007913	0.007913	597.539562	1.850012	2015.130429	428832.592082	5.299867	3243710.572258	23.98	125	51	2.4509803922	14	8.9285714286
503	848	Children of Men	http://www.childrenofmen.net/	2006	Drama, SciFi, Thriller	tt0206634	0.337662	0.367309	0.125277	0.742851	4.013212	0.89502	2.358871	2.183497	2	146.25	7.697368	19.197705	3.263158	915.641785	0	0	1311.928559	2.103076	2433.869376	4082864.530025	11.356644	6851198.767575	24	145	61	2.3770491803	18	8.0555555556
504	856	Chinese Puzzle	http://cohenmedia.net/films/chinese-puzzle	2013	Comedy, Drama, Romance	tt1937118	0.272727	0.878063	0.371388	0.168738	7.08427	1.310304	2.232421	1.892417	1.75175	136.177708	7.167248	15.320116	3.210526	979.09739	0	0.007343	728.232604	3.001018	1900.482334	340699.105353	22.119678	1681843.17912	23.98	120	60	2	18	6.6666666667
505	858	Chinese Zodiac	N/A	2012	Action, Adventure	tt1424310	0.064935	0.919419	0.22306	0.428385	12.351768	1.599997	1.983062	1.217276	1.568233	146.7466	6.114442	8.062235	3.083333	1375.895544	0	0.006814	1600.06768	4.796156	4543.066621	3006369.953801	20.133502	6562735.56651	29.97	145	73	1.9863013699	23	6.3043478261
506	860	Chocolat	http://www.miramax.com/movie/chocolat	2000	Drama, Romance	tt0241303	0.064516	0.206622	0.066788	1.13763	2.954497	0.566111	11.830271	9.517788	5.338667	165.623792	41.405948	306.5387	3.5	17.6875	0	0.042264	134.119486	0.373045	944.23764	12100.929129	0.139432	189065.377465	23.98	135	13	10.3846153846	3	45
507	861	Chocolate City	http://https://www.facebook.com/chocolatecitymovie/videos/669087403217894/	2015	Drama	tt3481000	0.037037	0.74637	0.204026	1.064039	7.036909	1.417072	1.964636	0.743875	1.668333	94.302542	7.254042	12.256705	3.692308	593.998635	0	0.010604	955.413524	3.395738	2433.803421	825724.573748	17.839344	2435127.883993	23.98	91	47	1.9361702128	12	7.5833333333
508	863	Cinco De Mayo	N/A	2013	Comedy, Drama, Horror	tt2586394	0.5	0.224873	0.238593	0.729694	3.082166	0.473185	3.006627	1.904097	2.25225	138.304833	9.220322	20.411472	3.066667	425.568593	0.00723	0.00723	1259.351249	4.400522	2264.093974	1103729.927168	25.75625	2073070.94676	23.98	135	45	3	14	9.6428571429
509	867	Cinderella	http://movies.disney.com/cinderella/	2015	Drama, Family, Fantasy	tt1661199	0.038961	0.333201	0.075866	0.556329	5.099881	0.914242	2.488362	1.451895	2.002	146.813333	6.991111	11.640057	2.809524	834.966526	0.027245	0	635.245468	2.457205	2311.644054	699287.794517	12.762438	3975410.591262	23.98	136	58	2.3448275862	20	6.8
510	870	Cirque du Freak: The Vampire's Assistant	http://www.thevampiresassistant.net	2009	Action, Adventure, Fantasy	tt0450405	0.116883	0.51339	0.26082	0.372464	5.582986	1.04229	1.96084	0.801205	1.710042	149.023875	6.773812	8.805884	3.454545	1434.168295	0.00671	0	523.286242	1.990754	1621.460773	284152.625708	7.585371	1461138.373906	23.98	146	75	1.9466666667	21	6.9523809524
511	872	Citadel	http://www.citadelmovie.com/	2012	Drama, Horror, Thriller	tt1641975	0.428571	0.611401	0.309364	0.382092	5.278107	1.099058	2.12147	0.799052	1.918583	125.166708	7.822919	6.542355	3.6875	908.67749	0	0.007989	853.328905	1.329989	2522.997041	394863.758593	4.357619	3250442.346223	23.98	123	58	2.1206896552	15	8.2
512	873	Citizen Gangster	http://www.ifcfilms.com/films/citizen-gangster	2011	Crime, Drama	tt1709654	0.480519	0.985579	0.533599	0.312248	8.192947	1.374832	1.998158	1.127835	1.793458	151.860042	7.231431	12.749746	3.619048	1383.01123	0.006585	0.006585	480.602997	1.592112	1753.826114	241437.698243	5.202399	1056674.271128	23.98	150	75	2	20	7.5
513	877	City Heat	N/A	1984	Action, Comedy, Crime	tt0087062	0.025974	0.280327	0.28237	1.299081	2.087089	0.611562	2.42434	1.9631	1.835167	176.9768	6.8068	19.985638	2.807692	1480.059228	0.00565	0	785.827605	3.23184	2106.02335	682663.626887	13.818339	3105536.457609	29.97	176	72	2.4444444444	25	7.04
514	878	City Slickers	N/A	1991	Comedy	tt0101587	0.04	1.33094	0.731121	0.496876	9.810412	1.428427	2.177281	0.942874	1.918583	172.005167	7.478486	12.7364	3.434783	1498.502178	0	0	606.829517	2.204255	2130.259201	506493.373107	13.014442	4167675.595668	23.98	170	78	2.1794871795	22	7.7272727273
515	879	City of Angels	N/A	1998	Drama, Fantasy, Romance	tt0120632	0.285714	0.50272	0.102545	0.298497	6.569765	1.146005	2.317659	1.748872	1.668333	146.012533	6.348371	15.420187	2.73913	959.946001	0	0.006849	466.057869	1.508419	1459.8703	372116.862833	4.440226	1727250.766537	29.97	145	62	2.3387096774	22	6.5909090909
516	880	City of Ghosts	http://www.cityofghostsmovie.com	2002	Crime, Drama, Thriller	tt0164003	0.166667	0.88382	0.381864	0.371672	7.082159	1.343092	2.338028	1.261033	1.918583	123.915458	8.261031	34.377093	3.533333	496.612148	0	0.04035	1126.249388	3.402301	2905.363235	1244333.293141	11.793129	3031526.422962	23.98	123	52	2.3653846154	14	8.7857142857
517	881	City of God	http://www.miramax.com/movie/city-of-god	2002	Crime, Drama	tt0317248	0.481481	0.599582	0.627007	0.563589	7.573484	0.894599	1.923639	0.972296	1.626625	63.480083	7.053343	3.838083	3.666667	200.987654	0	0	3742.421292	4.035513	5523.213315	4938044.155985	17.630174	6306631.675346	23.98	57	32	1.78125	8	7.125
518	882	City of Industry	N/A	1997	Crime, Drama, Thriller	tt0118859	0.337662	0.782888	0.77497	0.440076	5.902112	1.023196	1.818981	0.632742	1.626625	121.87175	6.414303	6.754274	3.526316	1067.148856	0	0	1284.472434	3.235265	3158.580598	1287651.068183	18.128584	5292784.800022	23.98	120	66	1.8181818182	18	6.6666666667
519	883	City of Men	http://cityofmen-themovie.com/	2007	Crime, Drama	tt0870090	0.037037	0.631677	0.520828	1.335601	7.335447	1.023131	2.489392	1.501559	1.960292	87.128708	8.712871	13.339991	3.5	247.425	0.011477	0.011477	1254.131842	3.690611	3551.967592	1008222.916648	11.326523	5061385.08576	23.98	81	34	2.3823529412	9	9
520	884	Clara's Heart	N/A	1988	Drama	tt0094882	0	0.736936	0.050623	0.323476	8.910155	1.577712	3.12235	2.575911	2.268933	81.1811	9.020122	22.424782	2.888889	127.9369	0	0	187.997266	0.714765	820.854039	17351.704335	1.544042	301622.068142	29.97	79	25	3.16	8	9.875
521	887	Clash of the Titans	N/A	1981	Adventure, Family, Fantasy	tt0082186	0	0.468524	0.207141	0.714054	5.80876	0.991826	2.316082	1.364944	1.935267	106.539767	8.878314	17.071028	3.833333	505.636574	0	0.009386	985.866549	1.017156	1956.652998	3155201.845071	2.716852	5587453.957616	29.97	104	45	2.3111111111	11	9.4545454545
522	888	Class	N/A	1983	Comedy, Drama, Romance	tt0085346	0.25974	0.683775	0.180603	0.252361	6.492798	1.277648	2.531484	1.283799	2.25225	149.357542	8.297641	9.650343	3.277778	841.751886	0.006695	0	463.078073	2.803962	1513.385771	434304.147371	42.505747	2794449.552073	23.98	149	58	2.5689655172	17	8.7647058824
523	889	Clean Slate	N/A	1994	Comedy, Mystery	tt0109443	0.012987	1.099492	0.264719	0.447202	9.360431	1.610708	2.216178	0.978371	2.002	163.997167	8.63143	16.685271	3.894737	1474.938475	0	0	584.632466	1.331217	1712.964863	291136.72736	5.873886	2406393.536514	23.98	163	73	2.2328767123	18	9.0555555556
524	890	Clean and Sober	N/A	1988	Drama	tt0094884	0.462963	0.337586	0.045392	0.657543	6.841617	0.872859	2.36808	1.363678	2.335667	82.8828	8.28828	8.568044	3.5	294.225	0	0	250.027218	0.595668	749.876123	51915.433212	0.884527	240994.991097	29.97	82	34	2.4117647059	9	9.1111111111
525	892	Clerks.	N/A	1995	Short, Comedy	tt0352045	0.16129	0.576299	0.415161	0.091664	10.562768	0.985702	7.420875	5.369096	6.047708	96.471375	32.157125	640.815591	4.333333	10.851852	0	0.020732	93.303567	0.166853	462.236758	8168.027176	0.043408	124690.551021	23.98	93	12	7.75	2	46.5
526	894	Clifford	N/A	1994	Comedy	tt0109447	0.018519	0.980371	0.154881	0.486122	6.822413	1.533818	2.781863	1.763923	2.125	141.875	8.867188	14.216627	3.1875	652.814209	0.007048	0	438.244033	1.621922	1454.359339	358442.912058	8.609293	2265119.717213	24	140	50	2.8	15	9.3333333333
527	896	Clockers	N/A	1995	Crime, Drama, Mystery	tt0112688	0.324675	0.718529	0.47582	0.351211	6.93365	1.130861	2.504455	1.613377	1.835167	160.285125	10.01782	97.762989	4	566.875	0.006239	0	892.978579	2.049622	2253.484135	1617636.519593	15.365175	4439327.54022	23.98	158	63	2.5079365079	15	10.5333333333
528	897	Closed Circuit	http://www.focusfeatures.com/closed_circuit	2013	Crime, Drama, Mystery	tt2218003	0.233766	0.574072	0.253231	0.432455	5.708123	1.064246	2.108724	0.812742	1.960292	143.39325	7.169662	13.106017	3.4	1303.612	0.034869	0.006974	460.27724	1.194283	1561.314985	224346.498955	2.703851	1625212.236662	23.98	142	67	2.1194029851	19	7.4736842105
529	899	Cloud Atlas	http://www.cloudatlasmovie.com	2012	Drama, SciFi	tt1371111	0.16129	0.601118	0.493795	0.574432	8.101654	1.005721	2.067583	1.214438	1.568233	59.9599	7.494987	9.777842	3.625	91.123047	0	0	648.998583	1.728448	2065.247641	399690.935455	9.299458	4893094.243481	29.97	55	28	1.9642857143	7	7.8571428571
530	901	Clouds of Sils Maria	http://www.ifcfilms.com	2014	Drama	tt2452254	0.025974	0.819587	0.341283	0.320388	12.205243	1.32437	2.743827	2.09413	2.166667	148.166667	10.583333	17.610615	3.857143	653.947522	0.020247	0.013498	435.51418	0.545098	1073.278282	175750.896404	1.021957	1088683.642416	24	146	53	2.7547169811	13	11.2307692308
531	905	Club Dread	http://www.foxsearchlight.com/clubdread	2004	Comedy, Horror, Thriller	tt0331953	0.012987	0.971582	0.466493	0.996308	6.398179	1.423371	2.338402	2.041312	1.835167	142.6425	7.5075	23.610564	3.210526	1073.889634	0	0.014021	589.078778	1.506621	2560.148846	544881.27526	4.361852	3032034.453022	23.98	129	60	2.15	18	7.1666666667
532	906	Club Paradise	N/A	1986	Comedy	tt0090856	0	1.202252	0.605726	0.892723	9.690068	1.530756	1.998896	1.074521	1.735067	85.952533	7.162711	6.607516	3.583333	433.811921	0	0	669.330159	3.296097	1824.24102	834295.15409	27.4671	2621625.674175	29.97	82	42	1.9523809524	11	7.4545454545
533	907	Cocaine Cowboys	http://www.cocainecowboys.com/	2006	Documentary, Crime	tt0380268	0.077922	2.294082	0.955355	0.764009	13.978414	1.639475	1.973556	1.226682	1.5015	120.386933	7.081584	15.159624	3.588235	953.740892	0.016613	0.016613	693.87462	4.252453	2199.544105	3041073.429908	52.427079	2827716.54384	29.97	118	60	1.9666666667	16	7.375
534	908	Cockneys vs Zombies	http://www.cockneysvszombiesmovie.com	2012	Action, Comedy, Crime	tt1362058	0.324675	0.681922	0.369917	0.483992	9.215418	1.170549	2.579602	3.552553	1.708333	172.833333	8.641667	46.09	3.35	1090.166375	0	0	854.187826	1.467829	2606.440389	707732.132952	2.715642	2153827.41399	24	142	66	2.1515151515	19	7.4736842105
535	909	Code of Silence	N/A	1985	Action, Crime, Drama	tt0088936	0.025974	1.170223	0.414013	0.42786	12.776096	1.732267	2.46344	2.018878	1.876875	155.196708	8.168248	12.67027	3.315789	1030.368713	0	0.01933	647.435869	4.075797	2640.048784	272055.840905	35.648134	4493001.672247	23.98	152	62	2.4516129032	18	8.4444444444
536	910	Coffee Town	http://coffeetown.com/	2013	Comedy	tt2234025	0.025974	0.596927	0.249273	0.258498	5.257479	1.136022	2.385717	1.511062	1.918583	155.071583	10.338106	29.926631	4.333333	1145.614815	0	0.006449	401.334552	1.687548	1227.138525	153012.79103	7.080482	1578771.634566	23.98	153	64	2.390625	14	10.9285714286
537	911	Coffee and Cigarettes	http://www.coffeeandcigarettesmovie.com/	2003	Comedy, Drama, Music	tt0379217	1	1.070424	1.389324	0	6.357287	1.095948	2.441982	1.703503	2.043708	124.541083	8.895792	13.555699	3.642857	603.036808	0.008029	0	559.012843	0.427177	977.837242	485010.123288	1.048086	1983966.44919	23.98	124	50	2.48	13	9.5384615385
538	913	Cold Creek Manor	http://coldcreekmanor.movies.go.com/home.html	2003	Drama, Horror, Mystery	tt0331468	0.240741	0.169348	0.014925	0.513363	3.081777	0.610743	3.906076	2.87701	2.419083	179.6795	12.83425	49.613321	3.285714	450.330904	0	0.027827	379.478153	0.333326	1886.425688	224729.035731	0.286316	2349272.802761	23.98	166	45	3.6888888889	13	12.7692307692
539	914	Cold Feet	N/A	1989	Comedy, Crime	tt0097076	0	0.549438	0.177325	0.690484	12.067843	1.164861	3.370033	2.973006	2.293958	151.6515	11.6655	64.474211	3.461538	441.214383	0	0	190.67964	0.469831	1254.435512	35269.080923	0.603684	1745054.090283	23.98	138	44	3.1363636364	12	11.5
540	915	Cold Fish	http://www.bloody-disgusting.com/selects/releases/cold-fish	2010	Crime, Drama, Horror	tt1632547	0.166667	1.290848	1.726867	0.896566	9.234466	1.075031	1.880667	0.632527	1.710042	82.749333	6.365333	5.278848	3.384615	471.811106	0	0	998.033111	2.39259	2617.830253	1007527.221173	9.122218	2747656.866393	23.98	79	43	1.8372093023	12	6.5833333333
541	916	Cold in July	http://www.ifcfilms.com/films/cold-in-july	2014	Crime, Thriller	tt1179031	0.246753	0.312988	0.202065	0.812928	4.339804	0.668747	2.505191	1.785758	2.210542	155.321833	9.136578	22.502959	3.647059	1057.542846	0.006438	0.006438	647.506172	1.93376	1855.161947	446592.918405	9.869002	2378691.902138	23.98	140	61	2.2950819672	16	8.75
542	917	Cold Mountain	http://www.miramax.com/cold_mountain/	2003	Drama, History, Romance	tt0159365	0.351852	0.311204	0.056181	0.266163	5.32434	0.837286	4.580431	4.991711	2.794458	178.636792	14.886399	72.015186	3.25	338.515625	0	0.02799	257.108787	0.513153	2281.470747	104875.540549	0.577362	3003761.06354	23.98	147	38	3.8684210526	11	13.3636363636
543	918	Cold Souls	http://www.coldsoulsthemovie.com/	2009	Comedy, Drama	tt1127877	0.051948	0.950077	0.752179	0.34485	7.463495	1.306445	2.956657	3.190636	2.210542	159.6595	9.391735	44.478578	3.176471	655.18848	0	0	370.243084	0.705049	890.997533	104865.938598	1.473574	386828.496427	23.98	136	53	2.5660377358	16	8.5
544	919	Collaborator	http://www.facebook.com/CollaboratorTheMovie	2011	Comedy, Drama	tt1555058	0.103896	0.996372	1.276268	0.330787	4.812267	1.15717	2.197433	0.933307	1.960292	153.820333	8.095807	18.52821	3.684211	1007.584779	0	0.019503	662.136715	0.886429	1138.089992	392980.814974	4.155282	848588.272492	23.98	153	69	2.2173913043	18	8.5
545	920	College	http://www.college-themovie.com/	2008	Comedy	tt0844671	0.012987	0.668994	0.175253	1.11132	7.722134	1.373562	1.976111	0.774319	1.707373	148.208333	7.410417	8.846728	3.75	1412.334375	0	0	646.950653	2.520312	1811.55717	342060.835449	9.080828	1166269.632601	24.01	144	74	1.9459459459	19	7.5789473684
546	921	Colma: The Musical	http://www.colmafilm.com/	2006	Comedy, Drama, Musical	tt0784977	0.225806	0.726078	0.313274	0.756051	9.057691	1.195728	5.69087	7.167016	2.210542	153.6535	25.608917	75.020186	4.5	80.208333	0	0	442.919914	0.605526	1387.818975	221725.001322	0.523746	1043728.957333	23.98	123	26	4.7307692308	5	24.6
547	922	Colors	N/A	1988	Action, Crime, Drama	tt0094894	0.012987	1.113333	0.386683	0.190216	9.070563	1.668993	2.030578	0.884105	1.835167	109.651208	7.310081	9.95587	3.6	713.496	0	0	1109.96959	4.175101	3432.582614	1120446.873684	29.299095	5428688.541354	23.98	107	53	2.0188679245	14	7.6428571429
548	925	Come Out and Play	http://www.facebook.com/COAPmovie	2012	Horror	tt2341664	0.155844	1.157982	0.838198	0.560715	9.885192	1.27203	2.077973	1.442446	1.5015	135.068267	6.431822	15.795555	3.095238	1034.339704	0.022211	0.014807	1270.190041	3.401387	2425.98957	1591559.735177	26.008769	3157336.829074	29.97	133	64	2.078125	20	6.65
549	926	Comet	http://www.ifcfilms.com	2014	Comedy, Drama, Romance	tt2965412	0.025974	0.380682	0.270124	1.063141	4.238294	0.818813	2.202895	1.021173	1.710042	132.173708	8.260857	6.191068	3.75	787.996094	0	0	868.667741	0.746144	1663.392964	398692.916312	0.926912	1549528.347343	23.98	128	59	2.1694915254	15	8.5333333333
550	927	Non-Stop to Comic-Con	N/A	2016	Comedy	tt4079864	0	2.419619	0.637748	1.282005	16.228394	1.891546	1.921037	0.858228	1.668333	65.31525	5.93775	7.242453	3.090909	266.974455	0	0	615.257616	1.84959	1801.137781	257607.812514	8.565464	1129552.179311	23.98	61	33	1.8484848485	10	6.1
551	930	Coming Home	N/A	2015	Short, Drama	tt5208838	0.194805	0.3552	0.157651	0.097024	3.57231	0.793768	2.535712	1.583257	2.043708	136.928458	9.780604	30.025425	3.857143	725.825073	0.021909	0.007303	303.492851	1.061836	1172.911296	96981.866873	2.702514	1386452.871651	23.98	136	53	2.5660377358	13	10.4615384615
552	932	Committed	N/A	1991	Drama	tt0094900	0.37037	0.720521	0.198301	0.418325	9.155835	1.357306	2.97193	2.091161	2.133333	112.933333	9.411111	28.420062	3.166667	332.747685	0.008855	0.008855	402.599763	1.818576	1967.070823	176720.519212	6.273891	3438554.106835	30	111	37	3	11	10.0909090909
553	933	Company Man	http://www.paramountclassics.com/company_body2.html	2000	Comedy	tt0177650	0	0.61569	0.129303	0.428522	11.855527	1.311001	6.419457	5.335619	5.088417	147.6475	24.607917	42.055049	3.833333	88.578704	0	0.013546	146.422613	0.378852	1106.381657	23523.930865	0.218032	421345.311804	23.98	124	22	5.6363636364	5	24.8
554	934	Compliance	http://www.magpictures.com/compliance/	2012	Crime, Drama, Thriller	tt1971352	0.090909	0.818258	0.39286	0.621924	4.656325	1.218125	2.099102	0.73276	1.876875	134.342542	7.463475	9.237288	3.555556	1178.803841	0	0.007444	334.843675	0.696296	1192.500568	124919.141286	2.019044	979868.306519	23.98	133	63	2.1111111111	17	7.8235294118
555	935	Compulsion	N/A	2013	Drama, Thriller	tt2381931	0.166667	0.582479	0.415355	1.124023	4.978739	1.048157	1.796065	0.588455	1.75175	86.211125	5.071243	3.753013	2.823529	580.185019	0.011599	0	938.153279	1.233688	1941.198931	1532200.834312	3.633146	3099545.318075	23.98	85	47	1.8085106383	16	5.3125
556	936	Conan the Destroyer	N/A	1984	Action, Adventure, Fantasy	tt0087078	0.018519	0.599725	0.16172	0.963621	11.662933	1.276134	3.3033	2.63509	2.5025	148.6485	12.387375	64.278248	3.75	416.848958	0	0.006727	491.082459	2.593568	2392.342555	204944.823419	6.40905	3389278.156894	23.98	148	44	3.3636363636	11	13.4545454545
557	937	Concussion	http://www.facebook.com/ConcussionFilm	2013	Drama	tt2296697	0.111111	1.268431	0.692552	0.359384	16.835256	1.611161	2.748494	2.355573	2.043708	134.676208	8.417263	22.411122	3.0625	569.238037	0	0.01485	699.42412	1.232596	1983.272934	276550.440137	3.011058	1636480.700986	23.98	119	48	2.4791666667	15	7.9333333333
558	938	Confessions of a Dangerous Mind	http://www.miramax.com/confessions/index.html	2002	Biography, Comedy, Crime	tt0270288	0.181818	0.612457	0.292261	0.70035	6.582074	1.122555	2.167642	1.134633	1.793458	151.734917	7.225472	8.920576	3.333333	1257.708995	0	0	713.227736	2.266363	1782.844521	582065.08171	17.077251	2039469.253474	23.98	146	69	2.115942029	20	7.3
559	939	Confessions of a Pit Fighter	N/A	2005	Action, Drama	tt0463947	0.055556	0.470993	0.094418	0.372617	6.072231	1.121688	3.399764	3.446365	2.75275	132.590792	12.053708	43.447244	3.545455	349.93163	0	0.015084	753.996923	1.530784	2497.184842	778970.912753	2.960783	2069278.888332	23.98	109	38	2.8684210526	10	10.9
560	940	Confessions of a Teenage Drama Queen	http://www.teenagedramaqueen.com	2004	Comedy, Family, Music	tt0361467	0	0.368303	0.033705	0.387747	5.921474	1.064516	4.988855	4.388747	2.877875	154.6545	19.331812	82.379356	3.875	167.888672	0	0.006466	241.165672	0.697179	2769.757865	83709.700706	0.59197	3054442.078134	23.98	150	30	5	7	21.4285714286
561	941	Confetti	http://www2.foxsearchlight.com/confetti/	2006	Comedy, Music, Romance	tt0427089	0.032258	0.524186	0.092998	0.424747	8.980452	1.221465	6.345625	5.955668	4.212542	177.6775	19.741944	225.413114	3.111111	143.578875	0	0.011256	143.300321	0.457043	1291.512823	14858.925102	0.339793	780979.92532	23.98	154	27	5.7037037037	8	19.25
562	942	Confidence	http://www.confidencethemovie.com/main.htm	2003	Crime, Thriller	tt0310910	0.12963	0.454804	0.177198	1.135848	6.116943	1.057084	2.04204	0.701045	1.835167	102.102	6.8068	4.793415	3.333333	624.014815	0	0	682.356663	1.735273	1772.469198	309907.703805	4.351853	1188590.961736	23.98	99	49	2.0204081633	14	7.0714285714
563	945	Congo	N/A	1995	Action, Adventure, Mystery	tt0112715	0.077922	0.270809	0.058095	0.611142	5.180883	0.802265	2.682367	2.141831	1.918583	171.6715	8.174833	29.762975	3.047619	1141.677897	0	0	283.68288	0.797395	2231.774154	118941.221088	0.875781	3117555.445027	23.98	155	63	2.4603174603	20	7.75
564	947	Conspiracy Theory	N/A	1997	Action, Crime, Mystery	tt0118883	0.064935	0.467268	0.195628	0.565884	6.938587	1.003981	2.190393	1.778073	1.468133	142.375567	7.493451	17.064055	3.421053	1076.311999	0.007024	0.014047	1212.952093	1.788555	3133.880206	2650208.980285	6.214671	6668469.375151	29.97	140	64	2.1875	18	7.7777777778
565	948	Constantine	http://constantinemovie.warnerbros.com/	2005	Drama, Fantasy, Horror	tt0360486	0.051948	0.317849	0.052148	0.472487	4.720466	0.903161	2.527823	1.101828	2.168833	141.558083	7.864338	15.960736	3.111111	901.690672	0.007064	0.007064	862.200362	2.431596	2784.252525	758091.772937	9.966914	4959788.063363	23.98	137	55	2.4909090909	17	8.0588235294
566	949	Consuming Passions	N/A	1988	Comedy	tt0094907	0.240741	0.635219	0.101849	0.680724	8.698586	1.319035	2.393023	0.921799	2.352	102.9	6.86	4.907605	2.866667	375.985481	0	0	277.648284	1.536232	1578.060294	145928.998057	3.829407	1989591.483688	23.81	102	42	2.4285714286	14	7.2857142857
567	951	Continental Divide	N/A	1981	Comedy, Romance	tt0082200	0.051948	1.011741	0.326169	0.247561	7.151195	1.356632	3.063328	2.198775	2.5025	171.546375	10.090963	30.509349	3.294118	841.316711	0	0.023317	440.5816	1.979481	1442.316585	289989.866982	8.787968	2698358.968924	23.98	170	55	3.0909090909	16	10.625
568	952	Contracted	http://www.ifcfilms.com/films/contracted	2013	Drama, Horror, Thriller	tt2281159	0.222222	0.324127	0.157128	0.621238	4.026702	0.731928	3.098204	4.335475	1.835167	142.517375	9.501158	48.403421	3.066667	526.510815	0	0	879.184376	1.92097	2084.459377	543430.433562	9.932409	2342985.717437	23.98	112	45	2.4888888889	14	8
569	954	Cool as Ice	N/A	1991	Comedy, Music, Romance	tt0101615	0.018519	1.155938	0.66495	0.788249	18.118226	1.526375	2.579429	1.412674	2.043708	116.074292	7.254643	14.962925	2.8125	518.243896	0	0	750.707995	1.671638	2048.797019	956314.13613	4.108015	2012539.022819	23.98	109	44	2.4772727273	15	7.2666666667
570	956	Cool World	N/A	1992	Animation, Comedy, Fantasy	tt0104009	0	0.474306	0.064424	1.245578	7.042556	1.155104	2.607444	2.922184	1.960292	161.6615	8.083075	48.211835	3.1	980.8895	0	0	384.913415	1.113075	1952.986964	248185.622352	1.92846	2494952.207868	23.98	143	61	2.3442622951	19	7.5263157895
571	957	Coopers' Camera	N/A	2008	Comedy	tt1242777	0.111111	1.143707	1.15177	0.766979	9.313701	1.380077	3.6751	3.796326	2.293958	128.6285	10.719042	46.683795	2.916667	264.839699	0	0	1233.508337	5.029939	3836.681594	1045370.68919	20.478201	7884064.696737	23.98	105	34	3.0882352941	11	9.5454545455
572	958	Cooties	N/A	2014	Comedy, Horror, SciFi	tt2490326	0.077922	0.554364	0.182274	1.050429	5.776327	1.070798	2.202337	1.313838	1.793458	134.342542	7.07066	21.630251	3.210526	1063.648637	0	0.007444	860.017812	2.450558	2756.385696	877994.507622	5.133029	3204796.318223	23.98	132	60	2.2	18	7.3333333333
573	959	Cop Car	http://www.CopCarMovie.com	2015	Crime, Thriller	tt3813310	0.074074	0.657616	0.189084	0.275082	9.933668	1.289788	2.4024	1.435349	2.002	120.12	8.58	37.808994	3.571429	627.905248	0	0	938.41147	1.830451	2190.551732	1384596.85992	5.791629	2960022.468148	23.98	119	49	2.4285714286	13	9.1538461538
574	960	Cop Out	http://copoutmovie.warnerbros.com/	2010	Action, Comedy, Crime	tt1385867	0.26	0.773953	0.355628	0.718395	8.862364	1.261794	1.8865	1.858343	1.468133	147.147	7.744579	32.926561	4.105263	1371.542353	0.006796	0	632.771003	2.184213	1921.106668	358276.666732	10.010687	1954384.233337	29.97	146	77	1.8961038961	18	8.1111111111
575	962	Copperhead	http://www.copperheadthemovie.com	2013	Drama	tt2404555	0.037037	0.538492	0.168415	0.497207	8.817238	1.10455	3.900888	2.488976	3.5035	140.431958	14.043196	84.943956	3.6	226.964	0.007121	0.042725	467.446608	1.88142	2041.462838	101861.409813	7.797535	1511067.281453	23.98	140	35	4	9	15.5555555556
576	963	Copycat	N/A	1995	Crime, Drama, Mystery	tt0112722	0.246753	0.704693	0.280888	0.99364	5.094921	1.195193	1.900232	1.424258	1.4014	114.0139	6.334106	15.195314	3.333333	926.419753	0.008771	0.008771	799.92021	2.208925	2046.310081	581106.829525	11.426227	2235185.192848	29.97	110	59	1.8644067797	17	6.4705882353
577	965	Corky Romano	http://bventertainment.go.com/movies/corkyromano	2001	Comedy, Crime	tt0250310	0.018519	0.307085	0.024844	0.44545	5.226723	0.960812	5.150306	4.259877	3.586917	159.6595	17.739944	53.753565	3.444444	161.249657	0	0.012527	235.899067	0.332899	1399.802862	105217.237195	0.194174	1486944.579397	23.98	151	30	5.0333333333	8	18.875
578	967	Cottage Country	N/A	2013	Comedy, Crime, Horror	tt2072933	0.051948	0.563151	0.264067	1.102769	5.286623	1.138499	2.42385	2.248225	1.918583	169.6695	8.0795	32.063393	3.333333	1279.391534	0	0.005894	494.284697	1.188531	1596.388279	243361.060348	5.07048	2378563.637379	23.98	165	69	2.3913043478	20	8.25
579	972	Couples Retreat	http://www.couplesretreatmovie.com/	2009	Comedy	tt1078940	0.01	1.196678	0.352769	0.868388	9.225722	1.706719	1.934625	0.585642	1.793458	150.90075	5.588917	4.313784	2.888889	1615.180613	0	0.006627	417.500317	0.815761	1384.07573	269766.332562	4.853272	1731719.127186	23.98	149	77	1.9350649351	26	5.7307692308
580	973	Cover	http://coverthemovie.com	2007	Drama, Thriller	tt0765460	0.064516	0.454038	0.206999	0.511175	6.325052	1.033848	3.34334	6.841669	1.543208	83.5835	11.9405	121.329455	3.571429	128.381924	0	0	1107.87211	1.42377	2630.160482	870120.56797	1.474249	2245246.126894	23.98	47	24	1.9583333333	6	7.8333333333
581	975	Craigslist Joe	http://www.craigslistjoe.com/	2012	Documentary, Adventure	tt1486616	0.012987	1.322022	0.634649	0.466049	11.498966	1.621437	2.002556	0.836485	1.75175	150.191708	6.826896	11.090232	3.409091	1372.5895	0	0	694.815479	2.502217	1782.310139	431450.09597	11.716153	769193.949503	23.98	147	74	1.9864864865	21	7
582	976	Crank	http://www.crankfilm.com/	2006	Action, Crime, Thriller	tt0479884	0.064516	0.483738	0.195489	0.446026	7.10363	1.094836	2.985125	3.6944	1.668333	83.5835	11.9405	50.548224	4	131.857143	0	0	974.115149	1.463576	2490.59456	854421.384001	1.413745	2126571.478892	23.98	72	27	2.6666666667	6	12
583	977	Crash	http://www.crashfilm.com/	2004	Drama	tt0375679	0.277778	0.834968	0.564972	0.232529	7.19495	1.130855	4.32575	5.139798	2.002	181.6815	13.9755	66.169925	3.230769	326.859809	0	0.038529	517.421849	1.612586	1835.48429	224733.963222	4.246448	1494323.717753	23.98	151	41	3.6829268293	12	12.5833333333
584	978	Cravings	N/A	2006	Horror, Thriller	tt0800322	0.129032	0.622377	0.511815	0.483579	6.971144	1.003152	2.262754	1.30464	1.634967	61.094367	7.636796	15.975079	3.375	128.154297	0.032736	0	1559.413094	1.009777	3455.413477	2449531.012429	1.506046	6374607.050377	29.97	60	26	2.3076923077	7	8.5714285714
585	979	Crawl	N/A	2012	Drama	tt2181875	0.12987	0.188271	0.051924	0.626718	3.112822	0.54813	2.175694	0.800466	1.916667	130.541667	6.870614	7.724396	3.157895	864.7383	0	0	627.693809	0.722059	1406.28445	355906.4579	1.174111	1403473.905271	24	127	59	2.1525423729	18	7.0555555556
586	980	Crazy Eyes	http://www.facebook.com/CrazyEyesFilm	2012	Comedy	tt1663631	0.025974	0.473705	0.26823	1.697189	4.141918	0.923826	1.999172	0.870688	1.835167	117.951167	6.938304	4.195662	3.470588	875.198046	0	0.008478	687.905834	1.880201	1856.689496	298234.796445	6.33998	1583396.66434	23.98	110	58	1.8965517241	16	6.875
587	981	Crazy Kind of Love	http://visionfilms.net/Details.aspx?id=5fee7c8a-825e-e211-924c-d4ae527c3b65	2013	Comedy, Drama, Romance	tt1946310	0.37037	0.858696	0.511307	0.10287	4.679873	1.164682	2.051391	1.250769	1.793458	77.952875	5.996375	10.348164	2.923077	313.200728	0	0	522.387981	1.41011	1411.107742	182325.134528	10.567777	1181714.399296	23.98	68	37	1.8378378378	12	5.6666666667
588	986	Creed	http://creedthemovie.com/	2015	Drama, Sport	tt3076658	0.064935	0.389499	0.133651	0.359019	7.515451	0.844542	2.912758	2.398175	2.168833	160.201708	11.442979	60.004653	3.928571	750.270044	0.006242	0.012484	657.584476	2.071814	2342.080387	616893.629079	10.132552	5123616.090452	23.98	157	54	2.9074074074	13	12.0769230769
589	987	Creepshow	N/A	1982	Comedy, Fantasy, Horror	tt0083767	0.354839	0.744408	0.410249	0.916276	7.197041	1.185967	4.06406	2.602468	3.670333	101.6015	16.933583	41.011878	4.166667	74.578704	0	0	656.628147	1.290926	2174.998645	305086.743951	1.414303	4018403.091194	23.98	100	24	4.1666666667	5	20
590	988	Crime Spree	N/A	2003	Action, Comedy, Crime	tt0310924	0.11	0.488402	0.391581	0.114944	4.377734	0.965354	2.290524	2.139718	1.75175	194.6945	8.464978	34.439772	3.695652	1937.016767	0	0	1018.958867	1.063839	2035.458768	1450495.160076	4.549094	3353237.465098	23.98	178	84	2.119047619	22	8.0909090909
591	989	Criminal	http://wip.warnerbros.com/criminal/	2004	Comedy, Crime, Drama	tt0362526	0.240741	0.640463	0.213558	0.677272	6.607926	1.244076	2.313865	0.961452	2.127125	101.810042	6.787336	7.23887	2.933333	418.364148	0	0	986.967907	6.188105	2668.791862	1061168.178976	45.0024	6218858.817436	23.98	98	43	2.2790697674	14	7
592	992	Crimson Peak	http://www.crimsonpeakmovie.com	2015	Drama, Fantasy, Horror	tt2554274	0.025974	0.387012	0.184752	1.455258	3.910924	0.924468	2.283998	1.071702	2.127125	153.027875	8.054099	11.181484	3.526316	1160.846916	0.006535	0.026139	491.603119	1.733541	1413.128443	157818.51337	8.842005	997608.984821	23.98	145	66	2.196969697	18	8.0555555556
593	994	Critters	N/A	1986	Action, Comedy, Horror	tt0090887	0.074074	0.733932	0.26704	0.998563	10.193659	1.428183	2.347107	1.665928	1.7017	82.148733	7.468067	11.017926	3.181818	254.980466	0	0	819.044103	2.689156	2597.014492	661136.692289	7.786824	4108154.87811	29.97	76	34	2.2352941176	10	7.6
594	995	Crooked Arrows	http://crookedarrows.com	2012	Drama, Sport	tt1954352	0.012987	0.682517	0.40848	0.575818	5.726104	1.135053	1.896384	0.773854	1.668333	117.575792	6.531988	5.748969	3.444444	946.501372	0.008505	0.008505	1506.588255	5.117572	3726.699522	1244178.197428	36.42498	6796473.750944	23.98	114	61	1.868852459	17	6.7058823529
595	996	Crossing Delancey	N/A	1988	Comedy, Romance	tt0094921	0.555556	0.340893	0.165669	0.325127	3.192567	0.692981	2.227225	1.547891	1.634967	71.2712	6.4792	9.490633	2.909091	183.462059	0.014031	0	758.590403	2.812146	2083.196893	419962.674778	14.04299	1768295.82046	29.97	68	31	2.1935483871	10	6.8
596	997	Crossroad	http://www.crossroadmovie.com/	2012	Drama	tt2008486	0.296296	0.868055	0.463296	1.400088	12.432655	1.314241	2.67976	4.047101	1.918583	128.6285	9.8945	50.054862	3.692308	543.25899	0	0	607.427505	1.465502	1690.820681	523982.295324	9.319317	2211253.122853	23.98	98	47	2.085106383	12	8.1666666667
597	998	Crossworlds	N/A	1996	Action, SciFi, Comedy	tt0115985	0	0.549736	0.21988	1.43998	6.575522	1.107225	1.97608	0.802621	1.833333	106.708333	5.081349	3.880204	2.571429	731.467444	0.009371	0	1094.142321	2.835418	2904.156861	803532.226918	9.385118	4605428.414852	24	105	53	1.9811320755	20	5.25
598	999	Cruel & Unusual	N/A	2014	SciFi, Thriller	tt2379080	0.074074	0.278548	0.047515	0.222483	5.192813	0.765245	3.083889	1.526739	2.627625	101.768333	10.176833	25.422644	3.3	181.441	0.009826	0	527.230101	0.495092	1228.728064	309339.470974	0.61652	713575.189498	23.98	101	32	3.15625	9	11.2222222222
599	1000	Cruising	N/A	1980	Crime, Mystery, Thriller	tt0080569	0.051948	0.250709	0.033701	0.761039	3.90392	0.781376	4.235713	4.942717	2.585917	228.7285	12.707139	119.423288	3	604.888889	0	0.004372	341.66079	1.095434	1746.915719	206314.367086	2.47758	3772156.696919	23.98	205	53	3.8679245283	17	12.0588235294
600	1001	Crush	N/A	2013	Horror, Thriller	tt2093977	0.111111	0.478294	0.228163	1.030335	5.569329	1.013531	2.015903	0.808994	1.584917	96.763333	6.450889	5.151878	3.2	552.690667	0	0.010334	1215.951588	2.641101	2407.106203	944331.196488	10.771197	2726856.159607	23.98	92	47	1.9574468085	14	6.5714285714
601	1002	Cry Freedom	N/A	1987	Biography, Drama, History	tt0092804	0	0.867262	0.328133	0.28295	10.104047	1.367705	2.688689	1.56237	2.352	164.01	9.647647	23.59065	3.588235	879.121514	0	0	376.763342	1.196325	1295.200379	186671.940511	4.67269	1708563.290104	23.81	159	60	2.65	16	9.9375
602	1004	Cry-Baby	N/A	1990	Comedy, Musical, Romance	tt0099329	0.037037	1.367815	0.383684	0.794636	13.841598	1.8317	1.776015	0.75407	1.625245	94.128801	6.275253	10.954975	3.533333	653.998815	0	0	627.412399	1.541397	2869.788937	414520.509109	3.706801	2921854.650191	29.53	92	52	1.7692307692	14	6.5714285714
603	1005	Crystal Fairy & the Magical Cactus	http://www.ifcfilms.com/films/crystalfairy	2013	Adventure, Comedy	tt2332579	0.222222	0.605373	0.320952	0.504945	7.597857	1.097421	3.164926	2.516495	2.5025	161.41125	11.529375	19.922154	3.642857	786.873542	0	0	425.726582	2.474207	1660.800567	102300.714962	9.379145	1139517.807832	23.98	145	50	2.9	13	11.1538461538
604	1006	Cuban Fury	http://www.facebook.com/CubanFuryMovie	2014	Comedy, Romance, Sport	tt2390237	0.01	1.231049	0.381681	1.370882	11.459468	1.765668	1.842036	0.573086	1.75175	156.573083	6.022042	4.998507	3.269231	2110.886265	0	0	579.802219	1.884938	2070.332276	261546.050182	7.259498	1820019.22231	23.98	153	84	1.8214285714	25	6.12
605	1008	Curly Sue	N/A	1991	Comedy, Drama, Family	tt0101635	0.350649	0.538197	0.17764	0.239138	6.952245	1.135068	2.04122	1.162127	1.735067	116.349567	5.817478	6.180929	2.85	838.131375	0	0	441.392017	1.298444	1837.178844	178069.935852	2.329822	1801844.022095	29.97	115	56	2.0535714286	19	6.0526315789
606	1009	Curse of Chucky	N/A	2013	Crime, Fantasy, Horror	tt2230358	0.111111	0.360354	0.038536	0.654324	4.995772	0.992253	2.1811	1.000107	1.876875	74.157417	7.415742	9.205119	3.4	241.924	0	0	963.004445	0.696215	2008.217349	501791.094195	0.813616	1544922.252533	23.98	70	33	2.1212121212	9	7.7777777778
607	1010	Cut Bank	http://cutbank-movie.com/	2014	Thriller	tt1661820	0.311688	0.869056	0.294758	0.462437	8.896203	1.325426	2.64699	1.758228	1.960292	148.231417	8.719495	21.741021	3.294118	780.759617	0.013492	0.006746	530.776236	0.942469	1453.484266	532031.31356	6.064164	1167164.153045	23.98	141	55	2.5636363636	16	8.8125
608	1011	Cybergeddon	N/A	2012	Thriller	tt2189240	0.018519	0.480186	0.267244	1.141431	5.187609	1.052099	2.437331	3.200944	1.626625	77.994583	7.090417	32.509682	2.909091	208.709992	0	0.012821	1418.34284	5.036735	3418.484796	864601.056891	19.972956	3158662.357106	23.98	58	31	1.8709677419	10	5.8
609	1013	Cymbeline	N/A	2014	Drama	tt3093522	0.103896	0.546354	0.346933	0.631524	5.34556	1.002911	2.071754	0.907638	1.710042	120.161708	6.3243	7.249897	3.052632	832.972153	0	0.008322	1165.464248	2.833448	2384.506474	1104647.328991	8.560683	2653910.936056	23.98	116	57	2.0350877193	18	6.4444444444
610	1014	Cyrano de Bergerac	N/A	1990	Biography, Comedy, Drama	tt0099334	0.425926	0.664132	0.255401	0.219973	6.013287	1.145292	3.031	2.984981	1.89	109.116	10.9116	52.03546	3.6	302.984	0	0	419.110864	1.875387	1892.166304	161188.96227	12.858661	2085238.207065	23.81	108	35	3.0857142857	9	12
611	1015	Dig	N/A	2015	Drama, Mystery, Thriller	tt3597606	0.092593	1.075525	0.656899	0.552928	7.353255	1.378631	2.002	0.889561	1.75175	90.09	5.630625	4.617946	2.8125	487.423584	0	0.0111	1105.113357	3.198375	2750.318258	575905.830403	9.825542	2598383.899969	23.98	83	44	1.8863636364	15	5.5333333333
612	1016	Da Sweet Blood of Jesus	http://www.facebook.com/DaSweetBloodofJesus	2014	Comedy, Romance, Thriller	tt3104930	0.037037	1.041156	0.417671	0.656302	10.270496	1.511873	2.162538	0.880357	1.960292	114.6145	7.163406	9.6996	3.3125	604.904053	0.008725	0	446.643061	1.070272	827.412812	257404.740524	3.525454	326290.229152	23.98	112	52	2.1538461538	15	7.4666666667
613	1018	Daddy's Home	http://www.daddyshomemovie.com/	2015	Comedy	tt1528854	0.012987	0.70681	0.1198	0.968076	5.379053	1.356078	2.094617	0.724667	1.918583	142.433958	6.782569	6.239059	3.238095	1182.883922	0	0.007021	538.536215	1.944463	1608.742115	261241.172487	11.003744	1302085.099991	23.98	139	67	2.0746268657	20	6.95
614	1019	Dallas Buyers Club	http://www.focusfeatures.com/dallas_buyers_club	2013	Biography, Drama	tt0790636	0.012987	0.608115	0.179545	0.886285	7.941202	1.261183	2.675199	2.424626	1.918583	171.212708	9.511817	36.548774	3.555556	896.069273	0	0	583.839505	0.949069	1549.473047	840729.281435	2.237615	1474828.588481	23.98	156	63	2.4761904762	17	9.1764705882
615	1021	Damsels in Distress	http://www.sonyclassics.com/damselsindistress/site/	2011	Comedy, Drama, Romance	tt1667307	0.012987	1.656724	1.488718	0.65585	6.187383	1.380227	2.436342	1.161602	2.25225	141.307833	8.83174	31.151076	3.625	641.756836	0.007077	0.007077	296.297813	0.828606	825.030679	144948.896084	5.568274	473350.984604	23.98	140	57	2.4561403509	15	9.3333333333
616	1022	Dangerous Game	N/A	1993	Drama	tt0106660	0.580645	0.317764	0.14076	0.261481	3.803977	0.623689	3.637314	3.505051	2.043708	87.295542	14.549257	69.257182	4	97.333333	0	0	640.040611	1.794373	2098.059861	242650.525205	6.89736	1874982.304461	23.98	80	23	3.4782608696	5	16
617	1023	Dangerous Liaisons	N/A	1988	Drama, Romance	tt0094947	0.092593	0.639689	0.142982	0.483944	8.825151	1.316057	2.468255	1.975089	2.135467	93.7937	8.5267	47.790056	3.454545	319.981217	0	0	353.049133	1.175707	1035.272824	85431.369565	3.942336	600825.371276	29.97	93	37	2.5135135135	10	9.3
618	1024	Dangerous Liaisons	http://www.dangerousliaisonsmovie.com	2012	Drama, Mystery, Romance	tt2071441	0.032258	1.06153	0.509263	0.258319	11.999888	1.541374	4.578648	6.032453	2.293958	123.6235	15.452937	190.245807	3.375	132.498047	0	0.032356	394.283415	1.499895	2243.265285	199376.955254	6.093282	6037907.465635	23.98	100	26	3.8461538462	7	14.2857142857
619	1026	Danny Collins	http://www.DannyCollinsMovie.com	2015	Comedy, Drama, Music	tt1772288	0.01	0.700484	0.359518	0.760816	7.215289	1.231646	2.0405	0.633587	1.876875	159.159	8.842167	108.271968	4.333333	1671.697531	0.006283	0.006283	340.641722	1.199451	979.848764	148177.093433	9.889816	545451.948295	23.98	155	77	2.012987013	17	9.1176470588
620	1028	Dark Angel	N/A	1990	Action, Crime, Horror	tt0099817	0.012987	0.669282	0.564271	0.55357	5.88697	1.06909	2.258622	1.477553	1.835167	162.620792	7.391854	13.418516	3.272727	1387.509016	0	0	1624.342084	3.904574	3781.960749	2699168.596399	15.276062	4957372.195134	23.98	151	71	2.1267605634	21	7.1904761905
621	1029	Dark Blue	http://www.mgm.com/ua/darkblue	2002	Crime, Drama, Romance	tt0279331	0.038961	0.624743	0.371304	0.332799	5.364869	1.025512	1.915803	0.863838	1.626625	114.948167	6.386009	14.484344	3.333333	975.882716	0	0.0087	1321.645898	4.462359	2850.548394	1443575.008893	38.820285	2476843.348998	23.98	111	59	1.8813559322	17	6.5294117647
622	1030	Dark Circles	http://www.afterdarkoriginals.com/	2013	Horror	tt1863201	0.402597	0.218596	0.084519	0.801935	4.163241	0.578908	2.08254	0.767653	1.793458	120.787333	7.105137	11.855158	3.411765	804.945044	0.016558	0.008279	623.028719	1.593337	1812.38315	357893.150425	5.055684	2774731.529707	23.98	118	57	2.0701754386	16	7.375
623	1031	Dark City	N/A	1998	Drama, Fantasy, SciFi	tt0118929	0.388889	0.206346	0.107301	0.629793	3.562673	0.536266	3.155284	3.008934	1.918583	135.677208	11.306434	57.976734	3.583333	390.909144	0.029482	0	1107.792676	2.491066	3055.683495	1791023.897414	8.257669	7892203.322302	23.98	133	42	3.1666666667	11	12.0909090909
624	1032	Dark Horse	http://www.darkhorsemovie.com/	2011	Comedy, Drama	tt1690455	0.272727	0.569753	0.452929	0.562284	3.271345	0.884243	2.35383	1.689069	1.876875	145.937458	8.584556	90.491831	3.647059	572.577448	0.006852	0	417.202374	0.499888	1041.314819	275920.171407	1.822856	1276707.749171	23.98	145	61	2.3770491803	16	9.0625
625	1036	Dark Places	N/A	2015	Drama, Mystery, Thriller	tt2402101	0.428571	0.255426	0.062025	0.228198	3.89408	0.655422	2.544915	1.447907	2.002	150.15	7.902632	13.933228	3.105263	856.511882	0	0.02664	461.296171	0.796522	1189.856196	333246.95284	1.785886	1905035.108974	23.98	146	58	2.5172413793	18	8.1111111111
626	1038	Dark Skies	http://darkskiesfilm.com/	2013	Horror, SciFi, Thriller	tt2387433	0.09	0.25414	0.112816	0.682536	3.79072	0.64998	1.843902	0.880147	1.6	151.2	6.048	8.949163	3.28	1671.952064	0	0	867.393163	1.722088	1984.831512	1145577.121357	8.993201	2505647.030041	30	149	81	1.8395061728	24	6.2083333333
627	1039	Dark Tide	http://www.dark-tide-movie.com/	2012	Adventure, Drama, Thriller	tt1507563	0.537037	0.402887	0.17415	0.427032	5.542324	0.895904	2.973691	1.612527	2.544208	110.026583	11.002658	71.306566	3.7	289.601	0	0.009089	804.82114	1.533123	1633.317335	444065.796853	2.694237	1070295.289829	23.98	107	36	2.9722222222	9	11.8888888889
628	1040	Dark Touch	http://www.ifcfilms.com/films/dark-touch	2013	Horror	tt2328549	0.142857	0.330813	0.137923	0.418049	4.798658	0.848252	2.238819	1.121164	1.918583	132.090292	8.255643	17.634058	3.6875	763.099365	0	0.015141	676.72547	0.901257	1529.3837	628396.640838	1.836101	1709192.177106	23.98	131	58	2.2586206897	15	8.7333333333
629	1042	Darkman	N/A	1990	Action, Crime, Fantasy	tt0099365	0.037037	1.040341	0.77373	1.035091	9.667194	1.393063	2.441392	1.084094	2.168833	104.979875	9.543625	26.092453	3.909091	360.718257	0	0.009526	1028.705105	3.769651	2826.887433	1131287.030975	28.08921	4689388.007616	23.98	101	42	2.4047619048	10	10.1
630	1043	Date and Switch	N/A	2014	Comedy	tt1878942	0.018519	0.994887	0.519994	0.949837	7.215409	1.391944	1.921037	0.638358	1.918583	97.972875	6.998062	7.089848	3.642857	560.853134	0	0	541.407426	1.95463	1874.05746	283872.186375	10.56476	2313848.233601	23.98	97	50	1.94	13	7.4615384615
631	1044	Dave	N/A	1993	Comedy, Romance	tt0106673	0.038961	0.764287	0.118558	0.608406	7.05958	1.523292	2.286808	1.398332	1.835167	128.061267	7.114515	15.316829	3.111111	688.270919	0	0	560.67886	1.75456	1162.675408	448791.841693	17.95536	1126592.321001	29.97	126	55	2.2909090909	17	7.4117647059
632	1049	Dawn of the Planet of the Apes	http://www.apes2014.com/	2014	Action, Adventure, Drama	tt2103281	0.709677	0.183409	0.029113	0.450553	2.285259	0.62648	5.360911	6.364476	4.004	80.413667	20.103417	219.416474	3.75	20.421875	0.012436	0.049743	330.522142	0.602951	852.267445	210972.46385	1.415567	1137132.795549	23.98	74	14	5.2857142857	3	24.6666666667
633	1054	Day of the Falcon	http://www.dayofthefalconmovie.com	2011	Adventure, Drama	tt1701210	0.090909	1.223616	0.833309	1.325379	7.732565	1.282907	2.036852	0.821182	1.793458	148.690208	7.080486	10.35648	3.47619	1401.488068	0	0	937.001231	2.354312	2370.759665	617779.251546	9.557979	1788858.787781	23.98	144	72	2	20	7.2
634	1056	Daylight	N/A	1996	Action, Adventure, Drama	tt0116040	0.064935	0.737338	0.324603	0.666122	8.368683	1.365459	2.106565	1.273202	1.710042	149.566083	7.478304	12.783184	3.55	1364.322375	0	0.006686	1008.841145	3.004076	3104.18725	1017077.039149	19.074887	4622671.805267	23.98	143	70	2.0428571429	19	7.5263157895
635	1057	Daylight Savings	N/A	2012	Comedy	tt2151579	1	0.719754	0.386096	0.254589	8.178395	1.18563	2.60189	1.422996	2.293958	122.288833	10.190736	33.984051	3.916667	471.409144	0.008177	0	281.12395	0.825565	1090.308639	116382.238796	1.200229	1581280.458395	23.98	119	46	2.5869565217	11	10.8181818182
636	1058	Days and Nights	http://www.ifccenter.com/films/days-and-nights/	2014	Comedy, Drama	tt2359381	0.116883	0.406598	0.152847	0.447265	6.104524	0.914044	1.970536	0.54629	1.835167	112.320542	5.348597	5.678321	2.714286	824.676385	0	0.008903	321.778067	0.375453	878.845496	78941.004546	0.947969	596906.502374	23.98	110	56	1.9642857143	20	5.5
637	1059	Days of Glory	N/A	2006	Drama, War	tt0444182	0.481481	0.399519	0.20017	0.323935	3.251272	0.759817	2.733333	2.209941	2.2	123	8.785714	14.277167	3.214286	408.512026	0.00813	0.02439	636.74574	2.285914	2406.572025	481611.614347	8.661339	2829597.123966	25	122	44	2.7727272727	13	9.3846153846
638	1060	Dazed and Confused	N/A	1993	Comedy	tt0106677	0.166667	0.540384	0.13688	0.479928	8.96603	1.200915	2.429932	1.661424	1.866667	119.066667	6.266667	19.11345	2.578947	591.422802	0	0.008399	229.500666	0.764993	1111.63596	43837.989732	1.634705	1013857.001134	30	118	48	2.4583333333	18	6.5555555556
639	1061	De-Lovely	http://www.delovelymovie.com/	2004	Biography, Drama, Music	tt0352277	0.277778	0.786111	0.56903	0.542682	6.542843	1.222056	3.283319	1.937871	2.669333	141.182708	10.860208	42.04083	3.307692	491.004552	0.007083	0	323.872959	1.893547	1717.072828	126001.760581	5.075212	1009042.666456	23.98	136	42	3.2380952381	12	11.3333333333
640	1062	Dead Alive	http://for an abundance of outrageous gore	1992	Comedy, Fantasy, Horror	tt0103873	0.193548	0.535158	0.092874	0.137487	6.138571	1.244633	3.556667	3.031356	2.3	106.7	13.3375	33.618455	3.75	115.929688	0.009372	0	646.820393	2.939528	3126.200345	335893.644795	7.051933	3758400.680006	30	102	29	3.5172413793	7	14.5714285714
641	1063	Dead Bang	N/A	1989	Action, Crime, Drama	tt0097166	0.064516	0.988728	0.211285	0.274002	14.045206	1.594648	3.337858	2.627301	2.5025	93.460033	13.351433	54.757741	4	130	0	0.0107	740.091225	1.688328	2214.97908	741676.882149	1.858397	2815455.393983	29.97	88	27	3.2592592593	6	14.6666666667
642	1064	Dead Drop	http://www.lionsgate.com/he/	2013	Action, Crime, Drama	tt2240966	0.090909	0.47176	0.308174	0.743181	6.837191	0.906239	2.395069	1.144145	2.085417	158.074583	8.781921	14.397236	3.666667	1296.234568	0	0.006326	1027.456299	3.649782	3457.063727	774225.715693	13.413775	9747184.749119	23.98	156	65	2.4	17	9.1764705882
643	1065	Dead Man	N/A	1995	Drama, Fantasy, Western	tt0112817	1	0.529307	0.39462	0.037301	5.309841	0.963998	2.431291	1.24012	2.002	99.682917	9.968292	20.589729	4.1	311.969	0	0.020064	668.679667	1.361988	1533.100563	573254.153829	12.148267	2564314.522029	23.98	93	40	2.325	9	10.3333333333
644	1068	Dead Man Down	http://blooddemandsblood.com/	2013	Action, Crime, Drama	tt2101341	0.272727	0.311207	0.100803	0.515507	5.571056	0.793506	2.316417	1.298753	2.043708	150.567083	8.364838	21.743117	3.611111	1011.167524	0	0.046491	414.895214	0.440321	1890.01327	173829.240795	0.433925	1921311.604015	23.98	149	64	2.328125	17	8.7647058824
645	1071	Dead Man Walking	N/A	1995	Crime, Drama	tt0112818	0.051948	1.184836	0.315053	0.378214	12.732319	1.652747	2.381167	1.104662	2.25225	157.157	8.730944	14.653298	3.666667	989.141975	0	0.012726	545.264968	2.108427	1341.759976	246780.948271	20.686672	1424236.909046	23.98	153	65	2.3538461538	17	9
646	1072	Dead Men Don't Wear Plaid	N/A	1982	Comedy, Crime, Mystery	tt0083798	0.833333	0.671897	0.113191	0.219439	6.632621	1.342938	2.492073	1.213595	2.25225	119.6195	8.54425	14.278976	3.428571	582.803207	0	0	325.94596	1.651705	1450.217895	155521.213159	15.853793	1880097.632922	23.98	117	47	2.4893617021	13	9
647	1074	Dead Silence	http://www.deadsilencemovie.net/	2007	Horror, Mystery, Thriller	tt0455760	0.155844	0.398588	0.348928	0.143615	4.218387	0.739704	2.219578	0.966071	1.835167	133.174708	7.833806	8.429054	3.529412	695.741299	0.007509	0.015018	1587.530126	2.355074	2717.162222	2828349.975874	5.818855	5126924.140404	23.98	128	59	2.1694915254	16	8
648	1076	Dead Snow 2: Red vs. Dead	http://www.wellgousa.com/theatrical/dead-snow-2-red-vs-dead	2014	Action, Comedy, Horror	tt2832470	0.103896	0.751489	0.222653	0.212954	13.672322	1.390077	3.006707	2.087738	2.002	162.3622	9.550718	30.874274	3.176471	769.067372	0	0	605.536056	2.053335	2454.981508	274665.870212	6.498215	4408743.731521	29.97	156	53	2.9433962264	16	9.75
649	1078	Dead in Tombstone	N/A	2013	Action, Fantasy, Horror	tt2268419	0.055556	0.440564	0.227106	0.968869	5.506584	0.905091	1.860519	0.648413	1.668333	94.886458	6.777604	3.642629	3.642857	538.934767	0	0	1258.029496	3.453218	2888.282114	696858.570263	11.189554	2901760.088245	23.98	93	50	1.86	13	7.1538461538
650	1079	Deadfall	http://www.deadfallfilm.com	2012	Crime, Drama, Thriller	tt1667310	0.363636	1.863108	2.173156	0.685876	6.415062	1.024682	2.237868	1.308879	1.835167	129.796333	6.831386	11.94721	3.052632	924.412597	0	0.007704	549.780701	2.519025	2268.734404	327020.420862	10.185814	3080686.044577	23.98	129	57	2.2631578947	18	7.1666666667
651	1080	Deadly Friend	N/A	1986	Drama, Horror, SciFi	tt0090917	0.16129	0.140871	0.104409	0.642646	1.992476	0.351996	2.710486	3.519392	1.735067	81.314567	11.616367	69.129299	4.285714	71.845481	0.012298	0.012298	250.175146	0.769597	918.968235	47887.135716	3.005377	552126.740771	29.97	60	29	2.0689655172	6	10
652	1081	Deal	http://www.dealthemovie.com/	2008	Drama	tt0446676	0.01	0.699563	0.134431	1.389702	10.322244	1.395673	1.759425	0.503598	1.666667	147.791667	6.717803	4.544181	3.818182	1924.03982	0	0	1039.414005	2.241574	2282.719427	1299727.993893	5.29597	2246412.372468	24	146	83	1.7590361446	21	6.9523809524
653	1082	Deal of the Century	N/A	1983	Comedy, Crime	tt0085412	0.037037	0.912593	0.157337	0.2848	4.95767	1.369591	3.036367	2.823035	1.5015	97.163733	9.716373	21.265311	3.2	186.156	0	0	631.050912	3.386953	2552.033043	536705.00846	28.564872	5098110.284188	29.97	84	31	2.7096774194	9	9.3333333333
654	1083	Dealin' with Idiots	http://www.ifcfilms.com/uncategorized/dealin-with-idiots	2013	Comedy	tt2948266	0.018519	1.73781	0.248236	0.525778	10.7122	1.868744	2.701562	1.739948	2.002	118.86875	9.14375	14.436724	3.384615	454.101047	0	0.008413	250.42235	0.289203	735.034288	67788.417746	0.295739	341156.822903	23.98	116	43	2.6976744186	12	9.6666666667
655	1087	Dear White People	http://dearwhitepeoplemovie.com	2014	Comedy, Drama	tt2235108	0	1.021097	0.281856	0.908716	8.239592	1.416041	2.338615	1.825071	1.958333	166.041667	7.547348	19.777824	3.227273	1363.115421	0	0	434.21114	0.846657	1190.073316	165840.18263	1.708898	968444.426262	24	150	70	2.1428571429	21	7.1428571429
656	1088	Dear Zachary: A Letter to a Son About His Father	http://www.dearzachary.com	2008	Documentary, Crime, Drama	tt1152758	0.092593	1.642783	0.992817	0.507584	9.266616	1.477846	3.084812	2.356116	1.960292	160.41025	11.457875	61.070725	3.714286	418.004373	0.012468	0	609.086207	3.365431	1244.498296	259258.557021	34.251964	853239.40243	23.98	155	51	3.0392156863	13	11.9230769231
657	1089	Death Becomes Her	N/A	1992	Comedy, Fantasy	tt0104070	0.018519	0.496372	0.15216	0.675905	8.06946	1.120599	2.971719	1.635379	2.627625	130.755625	9.339688	23.055085	3.142857	464.529155	0	0.022944	377.86718	1.463538	1796.133126	359343.917772	4.288422	4808371.183362	23.98	129	43	3	13	9.9230769231
658	1091	Death Race 2	http://www.deathrace2movie.com	2010	Action, SciFi, Thriller	tt1500491	0.037037	1.213134	0.346144	0.254913	10.567831	1.794885	1.544278	0.315172	1.459792	60.226833	5.018903	2.713269	3.25	351.807292	0	0.016604	1576.29079	4.51852	4805.425027	1228920.263302	9.538513	5118516.226691	23.98	59	38	1.5526315789	11	5.3636363636
659	1092	Death Race	http://www.deathracemovie.net/	2008	Action, SciFi, Thriller	tt0452608	0.12	0.671901	0.262416	0.557042	7.596866	1.315965	1.714489	0.498599	1.583333	150.875	5.802885	9.468691	3.384615	2300.171825	0	0.006628	1201.287271	5.724021	4022.65329	764105.516782	25.181882	6669295.02197	24	150	87	1.724137931	25	6
660	1094	Death at a Funeral	N/A	2007	Comedy	tt0795368	0.018519	1.234454	1.046715	0.301606	7.715177	1.443607	2.678156	1.898061	1.918583	139.264125	11.605344	44.364964	4.333333	518.157407	0	0	608.381912	0.880641	1625.696361	1326817.117515	2.497588	3276738.423127	23.98	138	51	2.7058823529	11	12.5454545455
661	1095	Death of a Superhero	http://www.tribecafilm.com/tribecafilm/death_of_a_superhero-film38699.html#.T5jrQ6uy6AJ	2011	Animation, Drama	tt1384927	0.415584	1.782239	1.63391	0.494122	7.808036	1.334196	2.523354	1.193043	2.335667	136.261125	9.084075	6.97068	3.6	725.829333	0.014678	0	538.000399	1.543996	1208.317805	167760.969765	10.049323	814125.947998	23.98	135	53	2.5471698113	14	9.6428571429
662	1098	Deck the Halls	http://www.deckthehallsmovie.com/	2006	Comedy, Family	tt0790604	0.02	1.551017	1.247821	0.380609	9.69679	1.530323	2.16629	3.233873	1.710042	177.635792	6.125372	30.797461	2.827586	2055.070319	0	0.005629	742.008317	1.763606	2300.625798	442824.881154	7.700081	2181367.37006	23.98	146	81	1.8024691358	28	5.2142857143
663	1099	Declaration of War	http://www.ifcfilms.com/films/declaration-of-war	2011	Drama	tt1931470	0.018519	0.70919	0.479099	1.140422	5.87352	1.131474	2.344008	1.313091	1.918583	93.760333	9.376033	28.786584	4	334	0	0.010665	488.073617	1.468592	1892.50402	318765.388669	6.679103	3954326.09742	23.98	92	39	2.358974359	9	10.2222222222
664	1101	Decoding Annie Parker	http://decodingannieparkerfilm.com/	2013	Drama	tt1464191	0	0.537819	0.17892	0.352807	6.705506	1.121888	2.408817	1.835984	2.002	156.573083	8.240689	14.939981	3.421053	1135.190115	0.006387	0	377.17007	1.234371	1189.286956	185357.67883	8.092947	775005.005756	23.98	140	64	2.1875	18	7.7777777778
665	1102	Deep Blue Sea	http://www.wb-deepbluesea.com	1999	Action, SciFi, Thriller	tt0149261	0.222222	0.48456	0.169479	0.745404	6.048106	1.040157	2.892251	1.760521	2.535867	135.9358	9.7097	20.567263	3.357143	477.914359	0.029426	0.014713	1136.73371	1.165912	2698.804705	2914943.567334	2.983623	6752645.406425	29.97	134	46	2.9130434783	13	10.3076923077
666	1103	The Deep Blue Sea	http://www.thedeepblueseamovie.com	2011	Drama, Romance	tt1700844	0	0.455142	0.107754	0.521888	3.849451	1.112957	9.231481	4.689228	7.916667	83.083333	27.694444	18.792052	3	3	0	0.072217	135.267148	0.43385	350.609389	16639.053444	0.494957	23098.880904	24	73	8	9.125	2	36.5
667	1104	Definitely, Maybe	http://www.definitelymaybemovie.com	2008	Comedy, Drama, Romance	tt0832266	0	1.160323	0.237941	0.299389	9.289698	1.729896	2.422447	1.570696	2.002	150.191708	7.151986	17.480116	2.952381	1129.961343	0.013316	0.013316	326.167547	1.532284	1109.859331	171412.974802	24.48037	700521.633818	23.98	146	61	2.393442623	20	7.3
668	1106	Delirious	N/A	1991	Comedy, Fantasy	tt0101701	0.025974	0.896072	0.371483	0.314488	7.399643	1.326625	2.320194	0.968468	2.043708	143.852042	7.192602	12.867272	3.1	1005.8495	0	0.006952	427.488464	1.807601	1461.97681	247435.59565	10.306203	1686201.531294	23.98	143	61	2.3442622951	19	7.5263157895
669	1107	Deliver Us from Evil	http://www.deliverusfromevilthemovie.com/	2006	Documentary, Crime	tt0814075	0	0.44057	0.112618	0.390401	8.463449	1.040757	3.928167	3.366573	2.669333	129.6295	12.96295	42.264193	3.3	233.801	0	0.015429	248.386072	0.214355	1238.724006	60749.882198	0.233427	950377.68171	23.98	116	32	3.625	9	12.8888888889
670	1111	Deliver Us from Evil	http://www.sonypictures.com/movies/deliverusfromevil/	2014	Horror, Mystery, Thriller	tt2377322	0.41	0.192704	0.050705	0.546293	4.129644	0.536913	2.262033	1.060735	1.835167	183.224708	6.7861	6.889635	3	1830.148148	0	0.010916	833.878424	1.442468	1933.77758	663930.793993	4.878228	3722032.985991	23.98	180	80	2.25	26	6.9230769231
671	1115	Delivery Man	http://www.facebook.com/DeliveryManMovie	2013	Comedy, Drama	tt2387559	0.037037	0.765298	0.137608	0.801318	7.583097	1.45603	1.698456	0.422678	1.543208	61.144417	6.793824	14.470427	4	279.666667	0	0	206.096907	1.292499	1076.140668	59834.85268	5.456391	778309.440772	23.98	59	35	1.6857142857	8	7.375
672	1116	Delta Farce	http://lionsgate.com/deltafarce	2007	Action, Adventure, Comedy	tt0800003	0.018519	0.460197	0.127148	0.403062	8.604731	1.085505	3.378375	3.551025	2.210542	148.6485	10.61775	53.281183	3.142857	441.141399	0	0.013455	357.680445	0.653118	2443.928328	332161.294087	0.330152	2863028.764652	23.98	125	43	2.9069767442	13	9.6153846154
673	1117	Delta Force 2: The Colombian Connection	N/A	1990	Action, Adventure, Crime	tt0099399	0.037037	1.090297	0.727984	0.38509	10.337195	1.426393	2.042891	1.300586	1.668333	104.187417	6.511714	13.033597	3.1875	586.157959	0	0.009598	1165.863065	3.044424	2838.078488	1636122.376905	8.47874	4035850.996522	23.98	103	50	2.06	15	6.8666666667
674	1118	Demolition Man	N/A	1993	Action, Crime, SciFi	tt0106697	0.077922	0.663117	0.143539	1.079467	7.49406	1.238724	2.052928	1.0068	1.735067	117.0169	7.801127	4.49419	3.8	756.437333	0	0.017092	2956.754675	2.304501	4493.126293	13758723.830105	9.930873	19039422.658606	29.97	114	56	2.0357142857	14	8.1428571429
675	1119	Demonic	N/A	2015	Horror, Thriller	tt1841642	0.2	0.146483	0.035248	0.557878	2.409836	0.484857	2.045847	0.924771	1.75175	159.576083	6.383043	9.778483	3.12	1749.988224	0.012533	0.0188	1018.346941	1.289874	2164.189163	1250300.671692	3.522901	3761268.923388	23.98	158	77	2.0519480519	24	6.5833333333
676	1120	Dennis the Menace	N/A	1993	Comedy, Family	tt0106701	0.298701	0.892111	0.358387	0.35479	8.302681	1.423796	1.926062	1.050329	1.7017	111.7116	6.571271	9.284878	3.411765	786.422552	0	0.017903	531.35913	1.339876	1960.705709	243096.439879	4.729291	3687465.828822	29.97	110	57	1.9298245614	16	6.875
677	1122	Desert Dancer	http://www.facebook.com/desertdancerthemovie	2014	Biography, Drama	tt2403393	0.233766	1.402263	1.795228	0.573004	5.479753	1.230695	2.382084	1.201398	2.127125	147.689208	7.773116	6.561387	3.263158	1013.251203	0.013542	0.006771	389.363196	1.807412	1696.712106	155842.997126	4.829615	1376250.798713	23.98	147	61	2.4098360656	18	8.1666666667
678	1123	Desperately Seeking Susan	N/A	1985	Comedy, Drama	tt0089017	0.166667	1.381828	0.409193	0.329118	11.541523	1.773159	2.430149	1.130319	2.002	119.077292	7.938486	6.686656	3.266667	566.955259	0	0	289.038073	1.830295	1221.990639	88912.351593	14.425291	824730.732596	23.98	113	48	2.3541666667	14	8.0714285714
679	1125	Despicable Me 2	http://www.despicableme.com/	2013	Animation, Comedy, Family	tt1690953	0.012987	1.0911	0.422683	1.422841	7.790131	1.611334	2.569657	1.424515	2.002	151.609792	8.422766	11.107729	3.277778	897.54201	0	0	485.611943	1.961406	2178.66989	272442.074103	13.645368	2727167.08567	23.98	149	58	2.5689655172	17	8.7647058824
680	1131	Detachment	http://www.detachment-film.com	2011	Drama	tt1683526	0.558442	0.583666	0.280432	0.355425	6.508305	1.068838	2.216395	0.889461	2.085417	126.334542	7.895909	6.529254	3.5625	771.437256	0	0.007915	893.608497	2.171605	1698.388933	812893.931037	15.73042	2116864.721022	23.98	123	56	2.1964285714	15	8.2
681	1132	Detective Dee: Mystery of the Phantom Flame	http://releasing.indomina.com/detective-dee/	2010	Action, Adventure, Drama	tt1123373	0.051948	0.519658	0.199689	0.640941	4.674829	1.061647	1.964715	0.854585	1.626625	129.671208	6.48356	5.037051	3.3	1142.5655	0	0.007712	705.672559	3.616808	2700.951514	526394.080571	26.385388	3422634.348989	23.98	128	65	1.9692307692	19	6.7368421053
682	1133	Detention	N/A	2003	Action, Drama, Thriller	tt0321997	0	0.569502	0.18225	0.71252	8.155217	1.235696	2.407787	2.257903	1.626625	115.573792	7.704919	28.944948	3.2	519.730667	0	0.017305	882.170922	1.431287	3416.647133	898768.425735	1.546078	4760578.336057	23.98	102	47	2.170212766	14	7.2857142857
683	1134	Detention of the Dead	http://detentionofthedead.com/	2012	Comedy, Horror	tt1865346	0.018519	0.523539	0.087133	1.011764	5.566073	1.235085	2.322757	1.124339	1.960292	97.555792	7.504292	12.521657	3.230769	399.611288	0	0.010251	603.433197	1.493548	2057.474018	242341.236126	3.633329	2337063.966897	23.98	92	41	2.243902439	12	7.6666666667
684	1135	Detention	http://detentionmovie.com/	2011	Comedy, Horror, SciFi	tt1701990	0.233766	0.374262	0.080532	0.438422	6.121472	0.941614	2.172042	1.061981	1.710042	141.182708	8.304865	13.414019	3.823529	1095.807857	0	0	801.363099	1.915674	2458.600517	583212.998275	4.945049	2649917.745671	23.98	136	64	2.125	16	8.5
685	1137	Deuces Wild	http://www.mgm.com/deuceswild	2002	Action, Crime, Drama	tt0231448	0.272727	0.760025	0.38884	0.333766	9.107487	1.24912	2.179437	1.233441	2.043708	128.586792	7.143711	14.931594	3.277778	763.900034	0	0.015554	710.825475	2.166215	2067.181805	570693.349659	19.127183	2949607.176542	23.98	127	58	2.1896551724	17	7.4705882353
686	1139	Devil	N/A	2010	Drama, Fantasy, Horror	tt1314655	0.441558	0.362692	0.2113	0.53906	3.846643	0.74999	2.716255	1.433402	2.293958	152.110292	8.947664	16.329202	3.294118	793.067576	0.013148	0.006574	678.921963	3.07197	1826.089706	531694.126923	12.386163	2459182.86835	23.98	148	55	2.6909090909	16	9.25
687	1140	Devil's Advocate	N/A	1995	Drama, Crime	tt0112858	0	0.816427	0.165272	0.669741	6.9835	1.424119	1.936739	1.074542	1.568233	131.698233	7.316569	9.158141	3.777778	1263.096022	0	0	1149.141462	2.77351	2098.225347	2039269.446913	22.320854	4324268.637393	29.97	130	67	1.9402985075	17	7.6470588235
688	1141	Devil's Due	http://www.DevilsDueMovie.com	2014	Horror, Mystery	tt2752758	0.314815	0.534683	0.405852	0.478506	5.359918	0.865233	2.501631	1.596524	2.002	120.078292	8.577021	25.861071	3.428571	552.66035	0.024984	0.008328	1400.290796	4.416522	3721.151909	1389176.441399	14.210645	6576304.250227	23.98	119	47	2.5319148936	13	9.1538461538
689	1143	Devil's Knot	http://www.watchimage.com/product/devils-knot/e261a733-d556-e311-a376-0200454900	2013	Biography, Crime, Drama	tt0804463	0.155844	0.647701	0.248895	1.072464	4.430345	1.179094	1.978328	0.689479	1.835167	146.39625	6.099844	6.052488	3.083333	1457.770544	0	0.006831	673.15111	1.181387	1586.955644	504845.792842	3.240443	1637094.35766	23.98	145	73	1.9863013699	23	6.3043478261
690	1146	Diana	http://officialdianamovie.com	2013	Biography, Drama, Romance	tt1758595	0.220779	1.301778	1.080613	0.22464	7.345278	1.291219	2.031566	0.776877	1.875	134.083333	7.887255	15.539372	3.882353	1093.73967	0	0	954.575596	1.682326	2362.055204	612092.017434	6.478657	2858032.78327	24	133	65	2.0461538462	16	8.3125
691	1149	Diary of a Serial Killer	N/A	2008	Thriller	tt1252631	0.051948	0.785879	0.531765	0.386171	7.386958	1.218667	2.468568	2.090578	1.835167	145.6455	9.102844	29.877482	3.6875	830.70874	0	0	1395.201528	1.432054	3364.388134	1574810.126698	3.39948	10974018.787846	23.98	132	58	2.275862069	15	8.8
692	1152	Digging for Fire	N/A	2015	Drama	tt3704416	0	0.747782	0.292084	1.258865	8.036671	1.367529	2.377375	1.200004	1.835167	135.510375	7.971199	13.180096	3.352941	717.643192	0	0	303.014172	2.213496	1040.038075	90190.227006	27.996606	687344.542721	23.98	134	56	2.3928571429	16	8.375
693	1153	Diggstown	N/A	1992	Drama, Sport	tt0104107	0.233766	0.849384	0.247788	0.669488	9.301716	1.407131	2.125966	0.822469	2.002	153.069583	7.289028	16.920845	3.428571	1313.072886	0.006533	0.013066	629.74983	2.966475	2289.207078	638495.115392	20.356261	4340202.530033	23.98	152	71	2.1408450704	20	7.6
694	1156	Dinosaur	http://disney.go.com/disneypictures/dinosaur/dinomain.html	2000	Animation, Adventure, Family	tt0130623	0.055556	0.337723	0.04592	0.552729	7.495395	0.917249	5.247177	3.55556	4.25425	162.6625	18.073611	127.275775	3.444444	171.805213	0	0.024591	211.257706	0.386398	2068.290035	96017.062682	0.594383	2322551.610497	23.98	158	30	5.2666666667	8	19.75
695	1157	Dirty Dancing	N/A	1987	Drama, Music, Romance	tt0092890	0.296296	0.521745	0.163727	0.579409	4.311381	1.034853	3.373525	4.559108	2.168833	145.061583	12.088465	60.862525	3.583333	372.784144	0	0.013787	294.76142	1.940277	1249.071141	64572.478013	13.353013	1462158.445135	23.98	143	42	3.4047619048	11	13
696	1160	Dirty Rotten Scoundrels	N/A	1988	Comedy, Crime	tt0095031	0.018519	1.185382	0.357511	0.347406	11.335821	1.731404	2.386738	1.009907	2.25225	116.950167	7.796678	10.258325	3.266667	549.519704	0	0.008551	320.757452	1.194599	1162.440026	59271.739751	3.518051	786897.669943	23.98	115	48	2.3958333333	14	8.2142857143
697	1161	Dirty Wars	http://dirtywars.org/	2013	Documentary, Crime, Drama	tt2532528	0.116883	0.669447	0.389212	0.54141	9.113808	1.12118	2.523986	3.313554	1.918583	166.583083	9.254616	34.9034	3.666667	1028.697531	0	0.006003	1058.324491	2.61419	2795.67742	673105.375059	6.222087	2745489.775928	23.98	138	65	2.1230769231	17	8.1176470588
698	1162	Dirty Work	N/A	1998	Comedy	tt0120654	0.025974	0.697307	0.24357	0.480035	6.85446	1.251814	2.279831	1.005417	2.002	141.349542	7.43945	17.889565	3.263158	1050.616854	0	0	271.800437	1.340441	1186.835411	34848.650593	8.411796	731562.982411	23.98	140	61	2.2950819672	18	7.7777777778
699	1164	Distortion	N/A	2012	Drama, SciFi, Thriller	tt2156760	0.181818	0.521835	0.336808	0.692807	8.097122	0.937142	2.031253	1.048796	1.6016	148.281467	7.414073	11.518068	3.65	1260.861375	0.006744	0.006744	789.529824	1.243815	1698.589315	774889.353948	5.090818	2161364.009536	29.97	147	72	2.0416666667	19	7.7368421053
700	1165	Disturbing Behavior	N/A	1998	Horror, Mystery, SciFi	tt0134619	0.090909	0.60584	0.466949	0.831446	4.727808	1.021105	2.04028	0.826324	1.710042	148.940458	6.205852	11.547073	3.041667	1437.657914	0	0.006714	1644.993889	2.324192	2999.93713	2779017.142676	7.788517	4224892.400838	23.98	146	72	2.0277777778	23	6.347826087
701	1171	Divorce Invitation	http://www.divorceinvitation.com/	2012	Comedy, Romance	tt2006721	0.018519	0.515807	0.136857	0.819494	5.121344	1.177924	2.911242	2.299935	2.127125	131.005875	10.077375	44.90954	3.461538	535.752845	0	0.015266	287.106944	0.5258	881.550285	96060.005644	0.982871	354972.956749	23.98	121	44	2.75	12	10.0833333333
702	1172	Do the Right Thing	N/A	1989	Drama	tt0097216	0.025974	1.646151	0.649776	1.469929	18.704224	1.757583	2.288836	0.897442	2.085417	130.463667	8.153979	7.026184	3.5625	814.390381	0	0	559.400144	4.135431	1794.580543	267888.131065	34.894577	2501238.618956	23.98	127	56	2.2678571429	15	8.4666666667
703	1175	Dodgeball: A True Underdog Story	http://www.dodgeballmovie.com/	2004	Comedy, Sport	tt0364725	0.129032	0.710729	0.130594	0.496672	11.688509	1.445308	4.927144	3.833057	3.5035	147.814333	21.116333	41.905091	4.285714	109.274052	0	0.020296	202.4314	0.773629	2059.815803	46836.124217	0.433763	1430763.697751	29.97	144	29	4.9655172414	6	24
704	1177	Dogfight	N/A	1991	Comedy, Drama, Romance	tt0101748	0.185185	0.343802	0.116633	0.754467	4.654531	0.860014	2.587367	1.496603	2.068733	119.0189	7.934593	14.216271	3.066667	532.359704	0	0.016804	180.256127	0.456383	916.79603	30056.048042	0.766414	582219.398313	29.97	116	45	2.5777777778	14	8.2857142857
705	1178	Dolores Claiborne	N/A	1995	Crime, Drama, Mystery	tt0109642	0.025974	0.68381	0.243656	0.757691	5.441741	1.242028	2.487333	1.248593	2.068733	136.803333	8.550208	33.017673	3.4375	630.468506	0.00731	0	440.341477	1.815898	1353.840621	252957.053258	16.816854	2505691.742242	29.97	136	54	2.5185185185	15	9.0666666667
706	1179	Dolphin Tale 2	http://www.dolphintale2.com	2014	Drama, Family	tt2978462	0.012987	0.912008	0.238935	1.544522	6.081708	1.427552	2.076079	0.830761	1.876875	139.097292	6.954865	9.373732	3.35	1209.191375	0.007189	0	802.6685	1.746676	2337.82019	769898.824249	4.269616	2092277.503826	23.98	138	66	2.0909090909	19	7.2631578947
707	1181	Dom Hemingway	http://www.iamdomhemingway.com/	2013	Comedy, Crime, Drama	tt2402105	0.018519	0.798175	0.223913	1.191605	10.542656	1.338697	2.854802	2.568753	2.085417	134.175708	9.583979	28.342855	3.357143	477.138848	0.007453	0.007453	699.237406	2.23719	2029.55871	733444.320343	10.540888	3125357.443535	23.98	133	46	2.8913043478	13	10.2307692308
708	1184	Dominick and Eugene	N/A	1988	Drama	tt0095050	0	0.839246	0.133026	0.759634	12.139074	1.542322	4.467426	2.99016	3.044708	80.413667	16.082733	46.548931	3.6	35.088	0	0	161.734431	0.347545	642.815461	19307.320665	0.348165	245742.344762	23.98	76	17	4.4705882353	4	19
709	1185	Don Juan DeMarco	N/A	1994	Comedy, Drama, Romance	tt0112883	0.246753	0.635648	0.296939	0.536324	4.754139	1.097869	2.324365	1.638225	1.7017	144.110633	6.862411	14.431395	2.952381	993.752726	0	0.006939	328.602563	0.71317	863.241455	74443.53453	5.375799	398634.297664	29.97	140	61	2.2950819672	20	7
710	1186	Don Peyote	N/A	2014	Comedy, Drama	tt1828968	0.207792	0.890226	0.537975	0.466837	8.682613	1.281057	2.924145	2.495562	2.085417	187.145292	9.357265	37.833066	3.2	1194.898	0	0.005343	791.347718	1.90745	2033.84262	814631.263226	7.231617	3046299.313895	23.98	171	63	2.7142857143	19	9
711	1187	Don't Be a Menace to South Central While Drinking Your Juice in the Hood	http://www.miramax.com/movie/dont-be-a-menace-to-south-central-while-drinking-your-juice-in-the-hood/	1996	Comedy, Crime	tt0116126	0.018519	0.642566	0.049457	0.692982	9.04413	1.459846	2.675467	1.292687	2.25225	90.965875	9.096587	18.285979	3.4	210.464	0.010993	0	281.215796	0.995521	1061.743975	107153.384836	2.720583	811684.981834	23.98	88	33	2.6666666667	9	9.7777777778
712	1188	Don't Go Into the Woods Alone	N/A	2015	Short, Horror, Thriller	tt5049004	0.092593	0.346257	0.122132	1.994074	6.22306	0.657775	2.358606	1.156643	2.085417	94.34425	7.25725	15.984913	3.076923	373.324989	0	0	804.44137	4.360558	2118.109159	1021284.495836	28.906019	3716471.749833	23.98	93	39	2.3846153846	12	7.75
713	1190	Doogal	http://www.doogalmovie.com/	2006	Animation, Adventure, Comedy	tt0763304	0.037037	2.22725	0.982374	1.648101	7.496933	1.437817	2.807796	2.074597	2	87.041667	10.880208	43.9021	3.875	160.357422	0	0.022978	1139.774868	3.73554	2887.853171	1508855.93242	14.729435	4310135.898424	24	85	30	2.8333333333	7	12.1428571429
714	1191	Doom	http://www.doommovie.com	2005	Action, Horror, SciFi	tt0419706	0.074074	0.191691	0.137178	0.88903	4.272081	0.442698	2.145161	1.374736	1.584917	79.370958	7.937096	19.064826	3.7	281.481	0.012599	0.012599	1928.74715	2.130655	3650.665129	2675615.132803	7.125624	5672851.669187	23.98	74	36	2.0555555556	9	8.2222222222
715	1195	Dope	http://www.youaredope.com/	2015	Comedy, Crime, Drama	tt3850214	0.012987	0.579286	0.248376	0.454914	8.374226	1.134695	2.364384	1.201167	1.960292	144.227417	7.211371	9.22535	3.05	913.537375	0	0	368.794456	1.089508	1516.351205	120149.34447	2.197585	1300702.608717	23.98	142	60	2.3666666667	19	7.4736842105
716	1197	Dorian Gray	http://doriangraymovie.co.uk/	2009	Drama, Fantasy, Thriller	tt1235124	0.037037	0.465371	0.193786	0.212022	6.447815	1.066395	2.823257	2.793042	1.960292	118.576792	9.121292	32.398938	3.230769	410.368685	0	0.016867	623.005719	0.830999	1261.606754	470748.826685	1.149574	757525.86907	23.98	100	41	2.4390243902	12	8.3333333333
717	1198	Dorothy and the Witches of Oz	http://www.followtheyellowbrickroad.com/	2012	Action, Family, Fantasy	tt2342071	0	0.571337	0.239731	1.067897	5.228896	1.114343	2.549157	1.713978	1.960292	150.40025	8.847074	26.99588	3.470588	876.869326	0	0.006649	484.988054	1.878308	1721.358415	247674.051982	7.783589	1306274.796333	23.98	145	58	2.5	16	9.0625
718	1200	Double Impact	N/A	1991	Action, Crime	tt0101764	0	0.675114	0.33081	1.116362	7.989231	1.245953	1.722267	0.428085	1.668333	99.891458	5.549525	1.920786	3.222222	802.947874	0	0	1093.441813	3.144915	3075.96777	1014091.971415	13.9104	3760263.25159	23.98	98	57	1.7192982456	17	5.7647058824
719	1202	Double Jeopardy	http://www.doublejeopardymovie.com	1999	Crime, Mystery, Thriller	tt0150377	0.12987	0.891986	0.631319	0.76701	6.166383	1.355584	2.696724	2.483812	2.002	180.6805	10.037806	48.31253	3.722222	955.937071	0	0.016604	974.271852	1.697273	2708.051478	747363.428154	3.623556	4312814.465908	23.98	162	66	2.4545454545	17	9.5294117647
720	1205	Double Whammy	N/A	2001	Comedy, Crime, Drama	tt0250347	0.12963	0.869512	0.335689	0.336914	11.323124	1.475254	3.421786	4.473815	1.918583	167.6675	8.824605	55.17695	2.578947	571.093162	0	0	546.275218	1.005913	2195.415843	329486.220083	0.88495	1876025.158579	23.98	137	48	2.8541666667	18	7.6111111111
721	1206	Doubt	http://doubt-themovie.com/	2008	Drama, Mystery	tt0918927	0.037037	0.712331	0.312504	1.148018	6.043565	1.187096	2.54247	1.952195	1.960292	122.038583	8.717042	14.042428	3.428571	567.48688	0	0	415.857697	0.955989	1010.978703	146984.423944	2.896691	834541.14362	23.98	111	47	2.3617021277	13	8.5384615385
722	1207	Down and Dangerous	http://thesabicompany.com/downanddangerous/	2013	Crime, Thriller	tt2090488	0.025974	0.95256	0.438832	1.37289	8.78645	1.551603	2.119934	0.643591	2.043708	122.956167	6.830898	3.652463	3.222222	791.61454	0	0	759.075024	2.512463	1812.685313	454172.03286	9.188648	1346909.561637	23.98	120	57	2.1052631579	17	7.0588235294
723	1208	Down to Earth	http://www.downtoearthmovie.com	2001	Comedy, Fantasy	tt0231775	0	0.40467	0.041593	0.535482	6.401017	1.098831	4.5045	4.143096	2.836167	175.6755	17.56755	51.0905	3.9	354.649	0	0	214.645771	0.465294	1547.49193	70676.913651	0.35743	1055417.248503	23.98	162	38	4.2631578947	9	18
724	1209	Down to You	http://www.miramax.com/mm_front/owa/mp.entryPoint?action=0&midStr=1332	2000	Comedy, Drama, Romance	tt0186975	0.037037	0.569808	0.093871	0.34587	9.817135	1.304758	4.201566	4.512478	2.669333	159.6595	14.5145	98.073694	3.454545	342.948159	0	0	304.805172	0.477744	1122.872204	268629.243735	0.477308	823448.067569	23.98	155	37	4.1891891892	10	15.5
725	1210	Downtown Express	http://downtownexpressfilm.com/	2011	Drama, Music, Romance	tt1798143	0.074074	0.804667	0.324918	0.471651	7.720985	1.365732	2.176703	1.146705	2.002	115.36525	8.87425	23.396925	4.076923	439.887119	0	0.008668	552.793258	1.528522	1738.425359	256629.660356	5.478642	2342927.261128	23.98	114	52	2.1923076923	12	9.5
726	1214	Dracula 2000	N/A	2000	Action, Fantasy, Horror	tt0219653	0.285714	0.870228	0.758216	0.752527	5.299879	1.113928	2.06352	1.488645	1.5015	132.065267	5.741968	11.030619	2.782609	1043.962028	0.015144	0	2026.203653	2.321233	3977.201435	2414968.821969	7.891333	5876931.639593	29.97	128	63	2.0317460317	22	5.8181818182
727	1215	Dracula 3D	http://https://www.facebook.com/WeddingRinger	2012	Horror, Romance, Thriller	tt1852770	0.055556	0.51917	0.157144	0.609737	6.68743	1.10991	2.501507	1.110663	2.085417	105.063292	8.755274	5.271656	3.5	320.229167	0	0	753.794361	1.65605	2364.714284	339485.858432	2.653737	2400361.9413	23.98	103	41	2.512195122	11	9.3636363636
728	1219	Dracula Untold	http://www.draculauntold.com/	2014	Action, Drama, Fantasy	tt0829150	0.350649	0.375145	0.302451	0.869274	2.80313	0.649911	2.285985	1.050268	1.960292	155.446958	7.772348	12.858191	3.4	1226.082	0.012866	0.012866	873.196102	3.794748	2423.833522	739152.160405	16.921036	2977450.13064	23.98	154	67	2.2985074627	19	8.1052631579
729	1222	Draft Day	http://DraftDayMovie.com	2014	Drama, Sport	tt2223990	0.012987	0.986066	0.15377	1.08847	7.057139	1.503305	1.995963	0.653599	1.876875	151.693208	6.067728	5.980849	3.04	1426.771136	0	0.013185	322.756541	1.759245	1192.651829	121480.2151	10.107155	1072138.818384	23.98	150	75	2	24	6.25
730	1223	Drag Me to Hell	http://www.dragmetohell.net/	2009	Horror, Thriller	tt1127180	0.038961	1.267007	0.724386	0.581554	8.626023	1.531769	1.962641	0.833076	1.710042	139.347542	6.635597	5.404461	3.380952	1252.129144	0	0.007176	758.450696	2.524106	2294.639826	543582.069267	11.895025	4082037.594963	23.98	138	70	1.9714285714	20	6.9
731	1224	Dragnet	N/A	1987	Comedy, Crime	tt0092925	0.037037	0.457876	0.132044	0.576345	7.208121	1.010602	2.610716	1.66538	2.268933	96.5965	8.7815	25.177313	3.363636	244.6574	0	0	302.048364	1.036982	1245.744587	167482.989823	2.366885	1309602.714173	29.97	95	36	2.6388888889	10	9.5
732	1227	Dragon: The Bruce Lee Story	N/A	1993	Action, Biography, Drama	tt0106770	0	0.994838	0.260154	0.621483	6.208001	1.434044	2.876485	3.31871	1.668333	86.294542	10.786818	57.771158	3.75	144.679688	0	0.023176	821.590315	3.46207	2973.139062	447460.791648	10.490404	3487898.076711	23.98	82	29	2.8275862069	7	11.7142857143
733	1228	Dragon Ball Z: Battle of Gods	http://www.dragonballz.com	2013	Animation, Action, Comedy	tt2263944	0.018519	2.003811	1.168854	1.581165	9.836634	1.492554	2.064956	0.914452	1.835167	109.442667	7.817333	15.734476	3.785714	516.981414	0	0.018274	1504.049667	4.991412	5043.790074	2544629.672314	29.582732	14916362.146386	23.98	108	52	2.0769230769	13	8.3076923077
734	1229	Dragon Blade	N/A	2015	Action, Adventure, Drama	tt3672840	0.116883	1.260251	0.658444	0.549047	13.423028	1.588028	1.908493	0.63646	1.626625	118.326542	5.916327	6.12965	3.1	984.9695	0	0	875.866495	3.726141	3090.189715	307749.463353	13.527264	3440602.631574	23.98	114	61	1.868852459	19	6
735	1230	Dragon Eyes	http://www.afterdarkaction.com/dragon-eyes.html	2012	Action, Crime, Drama	tt1735862	0.121951	0.733461	0.356382	0.643925	8.623944	1.347698	1.916816	0.702512	1.710042	226.184292	6.282897	7.306369	3.277778	3801.358968	0	0	774.331858	4.0136	2607.162859	452796.998884	19.874055	3739197.272149	23.98	223	117	1.905982906	35	6.3714285714
736	1231	Dragon	http://www.facebook.com/DragonWuXia	2011	Action, Crime, Drama	tt1718199	0.064935	1.063468	0.891002	0.433099	7.097061	1.225201	2.103551	0.939185	1.918583	145.145	8.063611	26.029798	3.833333	1341.915123	0	0.013779	785.322506	3.420807	2564.846037	472684.188027	19.008124	3018946.613385	23.98	144	68	2.1176470588	17	8.4705882353
737	1233	Dream Lover	N/A	1993	Drama, Mystery, Thriller	tt0109665	0.240741	0.895042	0.353496	0.37345	5.295243	1.314376	2.882615	1.554445	2.669333	126.835042	12.683504	25.359132	4.4	416.964	0	0.007884	523.984039	2.018367	1464.425292	217921.622544	7.662969	1167667.799901	23.98	125	43	2.9069767442	9	13.8888888889
738	1235	Dreamcatcher	http://dreamcatchermovie.warnerbros.com/	2003	Drama, Horror, SciFi	tt0285531	0.194805	0.455294	0.276217	0.228699	4.448102	0.844281	2.879926	2.557556	2.002	175.6755	11.7117	28.579805	4.066667	910.999704	0	0.022769	678.754779	1.549577	2775.982091	348046.141041	3.903478	3998776.657618	23.98	171	60	2.85	14	12.2142857143
739	1236	Dreams	N/A	1990	Drama, Fantasy	tt0100998	0.645161	0.547135	0.239873	0.205673	4.970394	0.978486	6.669163	7.778468	3.937267	106.7066	26.67665	125.925084	4	17.25	0.018743	0.037486	167.282294	1.5541	1002.280395	57812.767838	6.06311	1315912.559812	29.97	104	15	6.9333333333	3	34.6666666667
740	1237	Dreams of a Life	http://dreamsofalife.com/	2011	Documentary, Biography, Drama	tt1819513	0.415584	0.427963	0.243986	0.551573	4.34882	0.819474	2.485508	1.369536	2.168833	134.217417	8.388589	8.608962	3.375	836.631836	0	0	600.884841	2.944882	1981.135115	321958.24417	15.906903	5034909.443543	23.98	131	53	2.4716981132	15	8.7333333333
741	1239	The Making of Dredd 3D	N/A	2012	SciFi	tt2422322	0.168831	0.22075	0.084683	0.398278	4.17701	0.573119	2.353914	1.928163	1.710042	150.6505	8.369472	22.732898	3.555556	912.51989	0.006638	0.013276	1246.630909	1.876965	2639.959031	1558452.950617	6.492402	6640950.023542	23.98	149	63	2.3650793651	17	8.7647058824
742	1240	Dressed to Kill	N/A	1980	Mystery, Thriller	tt0080661	0.018519	0.968427	0.363925	0.735281	10.389601	1.559308	2.640393	1.341041	2.210542	129.37925	7.187736	9.242222	2.722222	524.91238	0	0	482.910069	2.286385	1728.830687	102151.755564	16.153836	2785676.69514	23.98	128	48	2.6666666667	17	7.5294117647
743	1243	Drive Hard	N/A	2014	Action, Comedy, Crime	tt2968804	0.064935	0.951347	0.399833	0.530014	12.424188	1.510812	1.992268	0.749991	1.75175	119.536083	6.291373	9.60036	3.157895	1048.865724	0	0	1773.022661	5.317809	4405.39467	3924962.593579	23.866023	9195381.561441	23.98	118	59	2	18	6.5555555556
744	1244	Driven	http://movies.warnerbros.com/driven/index.html	2001	Action, Drama, Sport	tt0132245	0.092593	1.240377	0.51959	0.548672	8.273136	1.473233	1.884383	1.333373	1.4014	75.3753	6.8523	12.136615	3.636364	409.756574	0	0	2582.293097	4.168285	5312.348283	6548643.241967	12.998993	13219380.933799	29.97	70	39	1.7948717949	10	7
745	1245	Driving Miss Daisy	http://www.broadwaynearyou.com/driving-miss-daisy/	1989	Comedy, Drama	tt0097239	0.025974	0.765745	0.332486	0.267983	6.403373	1.26359	2.858788	2.967874	2.127125	168.6685	8.031833	31.805343	2.809524	961.104848	0	0.005929	297.208289	1.111601	1323.29636	81385.010508	1.784311	1191067.457915	23.98	145	58	2.5	20	7.25
746	1246	Drop Dead Sexy	N/A	2005	Comedy, Crime	tt0397401	0.032258	0.399507	0.175455	0.332604	5.426984	0.983109	3.023854	3.013217	1.918583	72.5725	12.095417	70.021778	4	66.666667	0	0	474.083549	1.154099	1423.965833	119897.882277	1.466593	1039780.635719	23.98	59	23	2.5652173913	5	11.8
747	1248	Dudley Do-Right	http://www.universalpictures.com/dudleydoright	1999	Comedy, Family, Romance	tt0160236	0.388889	0.290888	0.060548	0.557304	6.814704	0.77623	2.71653	1.724521	2.168833	103.228125	10.322812	45.423436	3.8	293.796	0	0	264.865139	0.958957	1878.422384	108708.175675	1.559192	1668112.48976	23.98	102	37	2.7567567568	9	11.3333333333
748	1252	Duma	http://dumamovie.warnerbros.com/	2005	Adventure, Drama, Family	tt0361715	0.16129	0.445437	0.176385	0.241232	6.611724	0.932121	4.35435	2.589896	3.545208	130.6305	16.328812	70.344906	3.75	111.617188	0	0.053586	502.026888	0.348261	3002.139671	539614.060858	0.415505	6935218.140404	23.98	126	29	4.3448275862	7	18
749	1253	Dumb & Dumber	N/A	1994	Comedy	tt0109686	0.055556	0.372834	0.13399	0.307357	5.396837	0.845977	5.130125	3.441143	4.045708	164.164	18.240444	115.83781	3.555556	195.620027	0	0.006091	188.576214	0.29304	661.832791	30304.641747	0.177856	466635.305951	23.98	163	31	5.2580645161	8	20.375
750	1256	Dumbbells	http://www.dumbbellsthemovie.com/	2014	Comedy	tt1978428	0.018519	0.82069	0.335871	0.650564	10.968251	1.431279	2.584899	2.081211	1.75175	105.980875	8.152375	23.765841	3.153846	309.915339	0	0	701.498934	2.701508	2612.900984	429297.080599	7.039182	3126250.495865	23.98	103	40	2.575	12	8.5833333333
751	1257	Dummy	http://www.artisanent.com/dummy	2002	Comedy, Drama, Romance	tt0246592	0.037037	1.140751	0.328974	0.300812	8.560162	1.613921	3.055135	3.060114	2.168833	146.6465	10.47475	59.372997	3.428571	626.680758	0	0.013638	383.938403	0.563999	991.483447	272595.566142	0.86749	970108.991298	23.98	133	47	2.829787234	13	10.2307692308
752	1258	Dungeons & Dragons	http://www.seednd.com	2000	Action, Adventure, Comedy	tt0190374	0	0.362538	0.112087	1.17708	4.902691	0.914898	1.81473	1.00166	1.5015	145.178367	5.807135	9.146575	3.2	1663.2384	0	0.013776	1544.639715	5.402926	4005.964901	1814559.272285	39.254657	7875859.713572	29.97	142	79	1.7974683544	24	5.9166666667
753	1259	Duplicity	N/A	2009	Crime, Romance, Thriller	tt1135487	0.025974	1.02619	0.518986	0.590126	14.152367	1.44402	2.213654	1.098554	1.876875	148.314833	6.741583	9.110135	3.045455	1244.935856	0.006742	0.020227	648.803935	1.69084	1433.773168	322562.183095	7.473868	847683.566449	23.98	146	66	2.2121212121	21	6.9523809524
754	1260	Dust to Glory	http://www.d2gfilm.com	2005	Documentary, Action, Adventure	tt0386423	0.092593	0.523699	0.197056	0.425838	11.338617	1.090969	4.0183	2.591886	3.128125	140.6405	14.06405	35.577576	3.5	232.625	0	0.014221	336.451243	0.997203	3544.293035	206215.796839	2.462567	3367243.06322	23.98	136	34	4	9	15.1111111111
755	1261	Dying of the Light	http://www.lionsgate.com/	2014	Drama, Thriller	tt1274586	0.077922	0.645431	0.238387	0.614628	8.335854	1.24815	2.270858	1.052506	1.835167	147.605792	7.768726	9.98464	3.421053	996.882636	0	0	1590.418625	2.255263	3486.783581	2621657.524597	11.167348	6559340.057348	23.98	145	64	2.265625	18	8.0555555556
756	1262	Dying to Do Letterman	http://www.dyingtodoletterman.com/	2011	Documentary, Biography, Comedy	tt1786462	0.298701	0.598817	0.34209	0.406142	8.112678	1.080998	2.058723	1.228257	1.6016	123.5234	7.266082	10.843947	3.529412	1010.692856	0	0	659.506988	1.278256	1945.863699	302981.97047	1.66972	2518008.05609	29.97	118	59	2	16	7.375
757	1265	E.T. the Extra-Terrestrial	http://www.et20.com/	1982	Family, SciFi	tt0083866	0.037037	0.538737	0.26747	1.208566	7.753417	1.080375	2.466503	1.362103	2.125	125.791667	7.39951	20.967128	3	646.647059	0.023849	0.00795	631.556466	1.597125	1827.52879	481978.841819	5.487612	2892154.410565	24	124	50	2.48	16	7.75
758	1268	Earth to Echo	http://CallHimEcho.com	2014	Adventure, Family, SciFi	tt2183034	0.12987	0.384142	0.175131	0.695469	4.509183	0.814905	2.248623	1.142467	1.835167	155.155	8.166053	8.754614	3.631579	1209.915294	0.019336	0	1458.137664	4.639579	3301.715931	2095427.435703	18.658657	5065056.597659	23.98	154	68	2.2647058824	18	8.5555555556
759	1276	Easy Money	N/A	1983	Comedy	tt0085470	0	1.102896	0.173258	0.481431	13.760943	1.770775	2.918656	1.714647	2.711042	131.339542	10.103042	9.806484	3.461538	397.563496	0	0	216.956613	1.186553	1190.706289	62338.105216	3.172446	1073799.966775	23.98	130	44	2.9545454545	12	10.8333333333
760	1278	Eat Drink Man Woman	N/A	1994	Comedy, Drama, Romance	tt0111797	0	1.025214	0.148066	0.234958	8.140172	1.552099	1.761512	0.600554	1.668333	82.791042	5.17444	7.496844	2.9375	464.355225	0	0.012079	970.723732	5.371651	2742.461562	929704.484445	80.327347	3476963.734095	23.98	82	46	1.7826086957	15	5.4666666667
761	1279	Eat Your Heart Out	N/A	1997	Comedy, Drama	tt0119042	0	0.316246	0.022858	0.429668	5.967405	0.934388	4.695167	4.030077	3.044708	98.5985	16.433083	66.269493	3.5	69.541667	0	0.020284	391.59186	0.511602	1528.766648	97986.339518	0.29434	680936.027487	23.98	90	20	4.5	5	18
762	1280	Echelon Conspiracy	http://www.echelonconspiracy.com	2009	Action, Crime, Mystery	tt1124039	0.05	0.772787	0.466159	0.501887	8.964648	1.259558	1.995744	2.515311	1.584917	159.6595	5.913315	26.143043	2.962963	1618.322309	0	0.006263	1717.689673	2.725442	3282.902424	2294237.02706	6.739167	2919726.852456	23.98	136	79	1.7215189873	26	5.2307692308
763	1281	Ed	N/A	1996	Comedy, Family, Sport	tt0116165	0.018519	0.750597	0.209409	0.283135	10.932758	1.478398	3.448265	2.548078	2.669333	127.585792	11.598708	38.494631	3.363636	285.781367	0	0.007838	275.082882	1.087575	1837.451738	47446.973304	1.783602	1382742.667431	23.98	114	36	3.1666666667	10	11.4
764	1283	Eddie: The Sleepwalking Cannibal	http://www.facebook.com/Eddiemovie	2012	Comedy, Horror	tt1480658	0.333333	0.46954	0.288772	0.08252	4.948949	0.931731	2.009167	0.893541	1.56	96.44	6.888571	9.785869	3.428571	478.323615	0	0	951.169503	1.231432	2225.738744	537142.326117	5.667469	2524243.754012	25	91	47	1.9361702128	13	7
765	1284	Edge of Tomorrow	http://www.edgeoftomorrowmovie.com	2014	Action, Adventure, SciFi	tt1631867	0.051948	0.558978	0.347012	0.705949	4.384207	0.994457	2.277528	1.255285	1.793458	150.316833	6.832583	12.485893	3	1270.590909	0.006653	0	801.610366	4.967693	2851.535542	561335.110583	28.049351	5014077.037038	23.98	150	65	2.3076923077	21	7.1428571429
766	1290	Edtv	N/A	1999	Comedy, Drama	tt0131369	0	0.92934	0.21941	0.724779	8.089063	1.547867	1.90946	1.032767	1.793458	122.205417	7.188554	9.685588	3.764706	1049.733768	0.008183	0	799.854351	2.562434	2324.790907	669846.011096	17.57344	2433298.407733	23.98	122	63	1.9365079365	16	7.625
767	1291	Edward II	N/A	1991	Drama, History	tt0101798	0	0.262228	0.02393	0.615327	4.07242	0.835275	4.345452	2.965778	3.169833	130.363567	21.727261	126.80969	5	78.166667	0	0.007671	189.494523	0.697536	762.957534	78443.673325	0.755266	326347.720988	29.97	129	29	4.4482758621	5	25.8
768	1293	Effie Gray	http://www.adoptfilms.com/effiegray	2014	Drama	tt1605798	0.350649	0.203531	0.047266	0.382682	2.911013	0.628113	2.606399	1.520852	2.208333	145.958333	9.122396	37.560866	3.5	758.109375	0.013703	0.020554	343.972558	0.537492	703.810076	130840.818428	1.349475	378845.713679	24	145	55	2.6363636364	15	9.6666666667
769	1294	Eight Below	http://www.8belowmovie.com	2006	Adventure, Drama, Family	tt0397313	0	0.826155	0.44811	0.327755	11.3745	1.322704	5.114484	3.015605	4.796458	163.6635	16.36635	42.433072	3.2	218.776	0	0.00611	625.781362	1.154328	2164.355726	178960.421012	1.519914	934678.904238	23.98	159	31	5.1290322581	9	17.6666666667
770	1295	Eight Legged Freaks	http://eightleggedfreaks.warnerbros.com	2002	Action, Comedy, Horror	tt0271367	0.038961	1.06767	0.538893	0.791051	4.634995	0.985053	2.301698	1.003881	2	124.291667	7.768229	15.082241	3.375	675.069336	0	0	1470.982338	1.704631	3295.363035	3120202.277699	4.278588	4904048.355642	24	123	53	2.320754717	15	8.2
771	1296	Eight Men Out	N/A	1988	Drama, History, Sport	tt0095082	0.055556	1.119309	0.379398	0.262449	8.927047	1.504764	2.607951	2.42757	1.960292	138.221417	9.214761	38.028134	3.533333	500.007704	0	0	728.840564	3.206634	2350.41539	485756.423283	14.633136	4097087.543901	23.98	137	52	2.6346153846	14	9.7857142857
772	1297	Ejecta	http://www.facebook.com/Ejecta	2014	SciFi	tt2176722	0.351852	0.253666	0.192639	1.109026	4.380562	0.541661	2.347832	1.254286	2.002	112.695917	7.513061	9.811229	3.2	526.050667	0	0	1587.380906	1.570777	3213.854998	4727638.251136	4.700075	10422940.906111	23.98	112	47	2.3829787234	14	8
773	1299	El Gringo	http://www.afterdarkaction.com/el-gringo.html	2012	Action, Drama	tt1990216	0.12	1.29158	0.974744	1.173933	12.08888	1.506382	1.791141	0.543503	1.584917	161.202708	5.558714	6.089015	3.103448	2257.558489	0	0.006203	1126.315645	3.112663	2574.542982	1250198.513082	13.780819	3011858.74499	23.98	158	89	1.7752808989	28	5.6428571429
774	1300	Election	http://www.electionmovie.com	1999	Comedy, Drama	tt0126886	0.077922	0.634549	0.137813	0.586239	9.227733	1.323376	3.169833	2.155041	2.377375	180.6805	10.628265	42.906607	3.352941	670.093019	0	0	261.590212	0.691416	1011.717318	76211.813343	0.813124	538680.828254	23.98	176	56	3.1428571429	16	11
775	1301	Electrick Children	http://www.electrickchildren.com/	2012	Drama	tt2139843	0.111111	1.139101	0.854963	1.19952	4.741662	1.116364	2.210542	1.136742	1.793458	81.790042	6.815837	10.110601	3.083333	324.909144	0	0.012226	589.573856	1.24797	1520.289466	217947.275267	5.007792	1509283.18998	23.98	78	36	2.1666666667	11	7.0909090909
776	1302	Elephant Tales	N/A	2006	Action, Adventure, Family	tt0459272	0	1.7945	0.25308	1.045454	14.210116	1.816995	2.195249	0.864311	1.918583	65.857458	9.408208	14.883819	4.285714	116.253644	0	0.030369	797.757105	3.811976	2519.382048	375742.810008	21.041678	2698438.533541	23.98	62	29	2.1379310345	6	10.3333333333
777	1303	Elf	http://elfmovie.com/	2003	Comedy, Family, Fantasy	tt0319343	0.037037	0.968773	0.630175	0.253537	7.26935	1.380243	3.359308	3.113518	2.168833	117.575792	9.797983	54.93362	2.916667	276.242477	0	0.025515	546.702139	2.488981	1954.460981	343038.800469	23.887187	1386810.949346	23.98	109	34	3.2058823529	11	9.9090909091
778	1305	Elizabeth: The Golden Age	http://www.elizabeththegoldenage.net/	2007	Biography, Drama, History	tt0414055	0.055556	0.574472	0.265619	1.154482	5.241632	1.157955	2.994488	1.95731	2.460792	146.729917	12.227493	40.854977	4.083333	533.32581	0.027261	0.034076	698.589349	1.590713	1845.72034	465760.061841	3.872081	1497537.95915	23.98	146	48	3.0416666667	11	13.2727272727
779	1306	Elizabeth	N/A	1998	Biography, Drama, History	tt0127536	0.055556	1.015265	1.103131	0.881095	10.212569	1.138216	2.387253	1.563029	1.668333	90.715625	8.246875	29.309823	3.454545	251.55973	0	0	3513.057202	1.056295	4370.136555	10968427.315922	3.192668	15219185.001185	23.98	86	37	2.3243243243	10	8.6
780	1307	Ella Enchanted	http://www.miramax.com/ellaenchanted/index.html	2004	Comedy, Family, Fantasy	tt0327679	0.032258	0.669765	0.263922	0.986731	8.30474	1.354696	4.170833	3.82287	3.044708	87.5875	12.5125	65.593292	3	69.428571	0	0	258.369369	1.024261	2379.211936	59828.937252	0.982908	2246883.874342	23.98	74	20	3.7	6	12.3333333333
781	1308	Elsa & Fred	http://www.elsaandfred.com/	2014	Comedy, Drama, Romance	tt2113659	0	1.215848	0.73704	0.806509	7.473152	1.518932	2.235567	0.899012	1.835167	134.134	7.451889	7.752558	3.333333	906.919753	0.007455	0.007455	694.291083	0.878137	1168.767588	772111.207731	1.909382	816173.199198	23.98	130	59	2.2033898305	17	7.6470588235
782	1310	Elvis Has Left the Building	N/A	2004	Comedy	tt0377057	0	0.68885	0.154033	0.363992	8.295598	1.393294	5.07325	5.473993	2.711042	111.6115	15.9445	61.509598	3.142857	72.405248	0	0.00896	445.247248	1.29249	1840.669421	92757.43482	1.890145	1215667.930833	23.98	88	21	4.1904761905	6	14.6666666667
783	1316	Emma	N/A	1996	Comedy, Drama, Romance	tt0116191	0.185185	0.581586	0.167072	0.266388	9.570838	1.233141	2.345399	1.465112	1.735067	112.579133	8.041367	30.045716	3.428571	558.772595	0.008883	0	313.759919	1.056105	1118.931505	61003.877107	3.946447	655794.842426	29.97	108	47	2.2978723404	13	8.3076923077
784	1318	Emotional Arithmetic	N/A	2007	Drama	tt0861704	0.074074	0.456264	0.053905	0.564854	6.47303	1.152845	3.037919	2.434419	2.25225	130.6305	10.0485	25.980693	3.307692	443.448339	0	0.007655	720.760069	1.469514	2503.257924	419685.425089	5.378961	4937074.703503	23.98	122	42	2.9047619048	12	10.1666666667
785	1319	Emperor	http://www.emperor-themovie.com/	2012	Drama, History	tt2103264	0.064935	0.522759	0.168783	0.268414	6.749853	1.123342	2.189687	0.946213	1.835167	144.519375	7.225969	8.102618	3.3	1172.6855	0	0.013839	1154.762963	2.965382	3187.382903	1000910.35358	10.889115	3892919.036927	23.98	140	65	2.1538461538	19	7.3684210526
786	1320	Empire	http://www.empiremovie.com	2002	Crime, Drama, Thriller	tt0262396	0.037037	0.391482	0.070776	0.477925	8.205183	1.024935	4.015917	3.650807	2.794458	168.6685	15.3335	96.906677	3.818182	438.071375	0	0.011858	241.575999	0.678901	2283.834225	57886.393323	0.446546	1686427.854633	23.98	145	41	3.5365853659	10	14.5
787	1321	Empire of Assassins	N/A	2011	Action	tt1730720	0.129032	0.971875	0.761774	1.47197	9.713782	1.328009	2.300632	1.201876	1.835167	57.515792	8.216542	16.323769	3.571429	98.014577	0	0	985.22407	2.611812	3536.305423	571406.808599	13.454229	4051183.48136	23.98	51	24	2.125	6	8.5
788	1324	Empire of the Sun	N/A	1987	Drama, History, War	tt0092965	0.037037	0.682431	0.509133	1.204456	6.819346	1.074568	2.219091	1.153445	1.88	97.64	7.510769	15.580099	3.384615	397.817023	0	0	831.890785	0.945526	2675.315112	980149.669376	1.911449	6046625.098694	25	95	43	2.2093023256	12	7.9166666667
789	1325	Employee of the Month	N/A	2004	Comedy, Drama	tt0362590	0.148148	0.274589	0.03861	0.268204	3.934926	0.826687	2.839793	2.444677	1.835167	130.6305	10.885875	42.625923	3.833333	445.858796	0	0	422.42937	1.07415	1701.725859	151781.637946	2.640906	841210.780356	23.98	117	45	2.6	11	10.6363636364
790	1326	Employee of the Month	http://www.employeeofthemonthfilm.com/	2006	Comedy, Romance	tt0424993	0.037037	1.594128	0.797108	0.40628	11.089137	1.798404	2.7027	2.916796	1.835167	121.6215	8.1081	32.885998	3	446.333333	0	0	408.264465	1.489556	1802.920167	192377.533344	7.607448	1387278.577147	23.98	117	44	2.6590909091	14	8.3571428571
791	1327	Enchanted April	N/A	1991	Drama	tt0101811	0.444444	0.34548	0.122944	0.371849	3.64681	0.75789	2.656694	1.773447	2.127125	87.670917	8.767092	17.988632	3.3	241.281	0	0.022813	639.147394	1.515419	1964.386612	628614.873385	8.392374	3484808.074852	23.98	81	32	2.53125	9	9
792	1330	Ender's Game	http://if-sentinel.com/	2013	Action, SciFi	tt1731141	0.074074	0.367894	0.152599	0.419623	5.328238	0.860507	2.629565	1.5893	2.002	113.071292	9.422608	31.769595	3.583333	430.784144	0.008844	0.008844	901.856523	2.341236	2419.568777	932135.660748	13.420724	4573857.475269	23.98	108	42	2.5714285714	11	9.8181818182
793	1333	Endless Love	http://endlesslovemovie.com	2014	Drama, Romance	tt2318092	0.064935	0.447621	0.169418	0.625054	5.59276	1.027896	2.546989	1.490447	1.968633	137.5374	9.8241	21.469655	3.857143	611.600583	0.007271	0.014541	986.574612	2.947208	2936.528503	894225.733387	14.846946	5135417.880149	29.97	134	53	2.5283018868	13	10.3076923077
794	1334	Enduring Love	http://www.paramountclassics.com/enduringlove/index2.html	2004	Drama, Mystery, Romance	tt0375735	0.064935	1.444916	0.71239	0.535749	8.9811	1.557996	2.572993	2.33141	1.793458	182.6825	8.30375	43.070847	3.227273	1337.098892	0	0.010948	1167.359468	2.642033	2943.785237	1149354.483178	13.545739	4384569.92753	23.98	178	70	2.5428571429	21	8.4761904762
795	1335	Enemies Closer	http://www.ace-entertainment.com/movie/enemies-closer-69	2013	Action, Thriller	tt2395199	0.12987	0.387856	0.273528	1.184515	6.67778	0.777963	2.063911	1.120875	1.584917	132.090292	6.604515	19.95361	3.2	1300.368	0.007571	0.022712	1598.190782	2.109597	3229.887966	1706961.327321	5.417787	3986733.380737	23.98	128	63	2.0317460317	19	6.7368421053
796	1336	Enemy	http://enemy-movie.com/	2013	Mystery, Thriller	tt2316411	0.092593	0.303093	0.105893	0.880031	4.343039	0.771209	2.721015	1.923036	2.127125	125.166708	8.344447	18.115915	3.066667	514.621926	0.007989	0.023968	496.765197	1.148603	1249.134998	234195.924518	3.430423	1036597.929621	23.98	123	45	2.7333333333	14	8.7857142857
797	1337	Enemy at the Gates	http://www.enemyatthegatesmovie.com	2001	Drama, History, War	tt0215750	0.12987	0.602716	0.385385	0.52678	4.844508	1.117754	2.66175	3.109396	1.960292	175.6755	9.75975	47.75335	3.666667	1203.141975	0	0	1075.492997	1.897129	2521.705823	996616.036811	4.14468	2863944.418157	23.98	167	65	2.5692307692	17	9.8235294118
798	1339	Enough Said	http://www.foxsearchlight.com/enoughsaid/	2013	Comedy, Drama, Romance	tt2390361	0	0.93229	0.219433	0.658851	8.46443	1.638108	2.064153	0.737021	1.958333	130.041667	5.653986	4.127934	2.73913	1077.796663	0	0	327.804901	0.483641	1007.777711	78652.479228	0.428315	247234.896281	24	126	62	2.0322580645	22	5.7272727273
799	1343	Entourage	http://www.entouragemovie.com	2015	Comedy	tt1674771	0.012987	0.627046	0.173612	0.55158	9.833127	1.306572	2.204767	1.14075	1.793458	143.309833	6.824278	11.382433	3.095238	1055.788684	0	0.013956	1389.329015	2.085566	3231.197324	3517462.560262	7.013012	10948714.96873	23.98	141	64	2.203125	20	7.05
800	1345	Envy	http://www.envy-themovie.com/	2004	Comedy	tt0326856	0.012987	0.666842	0.195414	0.710337	6.515944	1.334577	2.510083	2.379612	1.835167	165.6655	9.745029	34.12021	3.882353	1035.379809	0	0.012073	750.064848	1.488934	1942.398613	619780.606621	8.628824	1690118.009227	23.98	146	65	2.2461538462	16	9.125
801	1349	Epic	http://www.epicthemovie.com/	2013	Animation, Adventure, Family	tt0848537	0.018519	0.516999	0.211591	1.028668	6.530547	1.089083	3.024298	1.87485	2.5025	142.142	10.153	24.158789	3.357143	514.424563	0.01407	0.01407	862.901618	3.239832	2715.770468	380914.153996	13.621075	2840342.220905	23.98	141	46	3.0652173913	13	10.8461538462
802	1350	Equilibrium	http://www.dimensionfilms.com/equilibrium/index.html	2002	Action, Drama, SciFi	tt0238380	0.324675	0.593329	0.324704	1.270575	6.536283	1.124484	1.924783	0.918215	1.626625	142.433958	6.782569	6.201617	3.52381	1288.680812	0	0	4179.290989	2.899559	5069.830902	16503071.750673	10.199759	12190688.585918	23.98	136	73	1.8630136986	20	6.8
803	1351	Erik the Viking	N/A	1989	Comedy, Adventure, Fantasy	tt0097289	0.311688	0.922709	0.490669	0.310946	8.967725	1.309962	2.250787	1.069367	2.002	128.294833	7.127491	8.530517	3.166667	756.21142	0	0	594.611277	2.042685	1969.348982	287014.139523	7.135417	2182878.251225	23.98	127	56	2.2678571429	17	7.4705882353
804	1352	Ernest & Celestine	http://www.ernestandcelestine.com	2012	Animation, Comedy, Crime	tt1816518	0.38961	2.149345	1.414072	0.195061	4.269345	1.195179	2.44774	1.136116	2.166667	144.416667	8.495098	7.900711	3.470588	872.831264	0	0	565.579188	1.577083	1084.241535	323860.471208	15.34963	744235.941944	24	142	58	2.4482758621	16	8.875
805	1353	Errors of the Human Body	http://errorsofthehumanbody.com/	2012	Drama, SciFi, Thriller	tt1835955	0.194805	0.735599	0.475594	0.371	4.647579	1.141949	1.989659	1.714895	1.568233	145.2451	6.315004	10.21714	3.173913	1384.216076	0.006885	0.006885	1151.200928	2.552205	2478.574168	1187055.240091	9.934671	3766663.158578	29.97	144	72	2	22	6.5454545455
806	1357	Escape from Planet Earth	http://escapeearthmovie.com/	2013	Animation, Adventure, Comedy	tt0765446	0	0.6819	0.315225	1.010062	8.178203	1.284425	2.162184	0.989031	1.960292	149.190708	7.104319	19.870756	3.285714	1212.771623	0.006703	0	683.61907	2.575725	2338.28157	1146527.530885	10.153769	2744752.87492	23.98	146	68	2.1470588235	20	7.3
807	1358	Escape from Tomorrow	http://www.escape-from-tomorrow.com/	2013	Fantasy, Horror	tt2187884	1	0.779888	0.657598	0	10.119519	1.139938	2.997222	5.080588	1.708333	89.916667	11.239583	125.520291	3.75	126.179688	0	0	1061.548839	1.835263	2217.387538	962724.540504	10.830393	849873.343464	24	59	29	2.0344827586	7	8.4285714286
808	1360	Escape Plan	http://EscapePlanMovie.com	2013	Action, Mystery, Thriller	tt1211956	0.04065	0.385218	0.126632	0.422708	5.79675	0.943908	1.512	0.609162	1.4	151.2	4.32	3.137727	2.857143	2912.423907	0	0	952.148133	2.705827	3264.12414	788527.927373	9.631332	3414320.5126	30	146	99	1.4747474747	34	4.2941176471
809	1361	Escape from L.A.	N/A	1996	Action, Adventure, SciFi	tt0116225	0.129032	0.353204	0.055075	0.361339	7.754492	0.930032	3.687017	4.914599	1.835167	110.6105	13.826312	184.546057	3.75	90.867188	0	0.018081	352.759729	1.078069	2441.601706	154193.843829	0.828543	3576837.970742	23.98	106	29	3.6551724138	7	15.1428571429
810	1362	Escobar: Paradise Lost	N/A	2014	Crime, Drama, Romance	tt2515030	0.064935	0.428559	0.235206	0.519405	5.432513	0.859116	1.868519	1.072293	1.533333	100.9	5.935294	8.849735	3.176471	800.537961	0.009911	0.009911	778.543869	1.773237	2051.587818	602530.533906	4.213386	1874737.574192	30	99	53	1.8679245283	16	6.1875
811	1364	Eternal Sunshine of the Spotless Mind	http://www.eternalsunshine.com/	2004	Drama, Romance, SciFi	tt0338013	0	0.958007	0.992361	0.622601	7.054699	1.050274	2.263459	1.202649	1.848	83.748	8.3748	10.755179	3.7	259.921	0	0.011941	785.34635	2.03851	2059.311836	327504.973452	6.053362	2772512.425474	23.81	80	36	2.2222222222	9	8.8888888889
812	1365	Eureka	N/A	1983	Drama, Thriller	tt0083906	0.324675	0.513252	0.224555	0.259588	5.135648	0.934244	2.783672	1.607214	2.25225	161.452958	9.497233	16.350005	3.411765	975.204559	0.006194	0	638.975056	2.09709	1894.283701	682209.146814	8.938551	3000367.607261	23.98	154	57	2.701754386	16	9.625
813	1366	Europa Europa	N/A	1990	Drama, History, War	tt0099776	0.018519	1.19394	0.263829	0.355237	9.726021	1.692263	2.754604	2.512443	2.085417	123.957167	9.535167	33.306507	3.461538	484.581247	0	0.008067	429.20457	3.722393	1732.108706	171129.872733	38.741423	1202137.981612	23.98	118	44	2.6818181818	12	9.8333333333
814	1367	Europa Report	http://www.facebook.com/europareport	2013	SciFi, Thriller	tt2051879	0.194805	0.640903	0.347139	0.564116	9.939575	1.058643	2.450175	1.297445	2.043708	134.759625	14.973292	437.201411	6.111111	1010.652949	0.007421	0.007421	897.130467	0.915379	2080.215851	917727.802977	1.685752	2032091.800667	23.98	133	54	2.462962963	8	16.625
815	1368	Evan Almighty	http://www.evan-almighty.net/	2007	Comedy, Family, Fantasy	tt0413099	0.03	1.404042	0.349612	0.980495	10.697288	1.857513	1.934925	0.559469	1.875	172.208333	6.623397	8.265556	3.423077	2385.343707	0.005807	0.011614	431.166159	1.203635	1414.722491	193672.016353	7.035262	939828.207599	24	170	88	1.9318181818	25	6.8
816	1369	Evelyn	http://www.mgm.com/evelyn	2002	Drama	tt0298856	0.166667	0.864266	0.221423	0.140964	7.44943	1.460719	2.598453	1.477307	2.184	137.718	9.837	29.634489	3.785714	573.899781	0	0.05809	556.94139	2.032545	1899.352513	241016.998574	7.116063	1464631.401497	23.81	134	52	2.5769230769	13	10.3076923077
817	1373	Everly	http://radiustwc.com/releases/everly/	2014	Action, Thriller	tt1945084	0.103896	0.267736	0.091703	0.366637	4.264784	0.757779	2.228742	1.053249	1.710042	122.580792	7.210635	8.87759	3.235294	732.010584	0	0.008158	881.029134	2.479192	2931.68567	816001.061016	12.627347	4364504.473498	23.98	119	54	2.2037037037	16	7.4375
818	1375	Every Breath	N/A	1994	Thriller	tt0106837	0.37037	0.526925	0.348865	0.210555	4.760772	0.976907	3.133761	2.395847	2.25225	115.949167	11.594917	48.085263	3.7	262.361	0	0.017249	383.58923	1.988829	1130.036959	86305.147291	9.402247	521896.904041	23.98	111	36	3.0833333333	9	12.3333333333
819	1376	Every Secret Thing	N/A	2014	Crime, Drama, Mystery	tt1706598	0.402597	0.329936	0.278309	0.746478	3.226427	0.650449	2.157126	0.918705	1.835167	122.956167	7.232716	5.134244	3.352941	828.304091	0	0.008133	857.512359	1.407238	1719.265872	800986.397225	6.787121	2832170.39683	23.98	120	56	2.1428571429	16	7.5
820	1378	Everybody Has a Plan	http://www.todostenemosunplan.com/	2012	Crime, Drama	tt1674772	0.285714	0.511047	0.233994	0.520531	5.48972	0.996461	2.213701	1.289985	1.793458	146.104292	6.641104	10.166915	3	1096.227273	0	0.006844	796.435132	4.040219	1945.946804	407905.419368	25.033351	2307842.438086	23.98	136	65	2.0923076923	21	6.4761904762
821	1379	Everybody's All-American	N/A	1988	Drama, Romance, Sport	tt0095119	0.018519	0.551941	0.188261	0.301415	5.54438	1.173695	1.86273	0.7527	1.7017	85.6856	6.1204	13.584225	3.285714	394.361516	0	0	583.618092	3.110506	2239.674813	339509.105209	15.601553	4387921.068507	29.97	85	45	1.8888888889	13	6.5384615385
822	1381	Evidence	N/A	2013	Horror, Mystery, Thriller	tt1828970	0.207792	0.567707	0.344729	0.717198	5.368166	1.02269	2.050357	0.761242	1.835167	141.474667	7.073733	4.071221	3.45	1113.832375	0.007068	0.007068	876.528878	3.593196	2494.847235	477514.440892	11.563779	1845838.059097	23.98	138	68	2.0294117647	19	7.2631578947
823	1382	Evil Dead	http://www.evildead-movie.com/	2013	Fantasy, Horror	tt1288558	0.168831	0.274676	0.099781	0.852073	3.818573	0.693775	2.046126	0.988426	1.835167	141.182708	6.138379	6.531862	3	1232.130435	0.014166	0.014166	977.503856	1.904611	2382.569779	1007957.860223	7.363507	3842243.47758	23.98	140	68	2.0588235294	22	6.3636363636
824	1386	Ex Machina	http://meet-ava.com/	2015	Drama, Mystery, SciFi	tt0470752	0.38961	0.368278	0.173527	0.420624	4.539459	0.79573	2.669333	1.470986	2.293958	152.152	10.143467	23.033544	3.8	783.344	0	0.039434	570.929327	0.714948	1279.453663	337875.096244	2.286155	1117561.176708	23.98	150	56	2.6785714286	14	10.7142857143
825	1390	Excuse Me for Living	http://www.excusemeforliving.net/	2012	Comedy, Romance	tt1877893	0	1.089746	0.734706	0.898958	9.768025	1.555046	2.151455	0.847692	1.918583	129.087292	6.454365	10.866296	3	925.25	0	0.007747	597.108852	1.612578	1508.981826	298719.499464	8.853479	839443.875468	23.98	126	59	2.1355932203	19	6.6315789474
826	1392	Exists	http://www.facebook.com/existsmovie	2014	Action, Adventure, Horror	tt1988621	0.116883	0.578114	0.438102	0.851955	6.675788	0.993372	2.090051	1.820488	1.543208	150.483667	7.165889	16.073869	3.428571	1381.195335	0.006645	0	1480.605145	5.192655	3540.19761	2421739.790219	27.690214	8695134.105309	23.98	134	71	1.8873239437	20	6.7
827	1393	Exit Humanity	http://www.exithumanity.com/	2011	Drama, Horror	tt1781812	0.240741	0.438941	0.270198	0.546324	6.276087	0.868249	1.96625	0.631246	1.876875	96.34625	6.423083	2.162652	3.266667	492.875259	0	0.010379	1320.314103	2.642806	3182.853372	1265064.057965	9.57432	4577473.849047	23.98	93	48	1.9375	14	6.6428571429
828	1394	Exit Strategy	http://www.exitstrategy-themovie.com	2012	Comedy, Romance	tt1723123	0.037037	1.580363	0.457427	0.241421	8.961939	1.761843	1.975932	0.64207	1.75175	94.84475	5.927797	5.0302	3	594.4375	0	0	460.182204	1.084876	1237.842774	266980.846572	5.625694	990709.814488	23.98	92	47	1.9574468085	15	6.1333333333
829	1395	Exodus: Gods and Kings	http://www.exodusgodsandkings.com/	2014	Action, Adventure, Drama	tt2190984	0.37037	0.235745	0.080922	0.501801	2.679436	0.613375	2.327722	0.937642	2.085417	97.764333	8.887667	17.529784	3.818182	358.37716	0.020457	0.040915	372.744891	1.426642	1349.409519	286772.750304	7.547648	1467070.871052	23.98	96	41	2.3414634146	10	9.6
830	1398	Extinction	http://www.vacafilms.com/en/welcome-to-harmony/	2015	Drama, Horror, SciFi	tt3467412	0.116883	0.619929	0.81604	1.005201	5.337841	0.851205	1.933429	0.625307	1.793458	114.072292	6.33735	9.322141	3.277778	938.196331	0.008766	0.017533	640.710961	1.613848	1661.112208	671148.352423	4.026553	1954845.584145	23.98	113	58	1.9482758621	17	6.6470588235
831	1399	Extraterrestrial	http://www.ifcfilms.com/films/extraterrestrial	2014	Horror, SciFi	tt2960930	0.193548	0.098374	0.024243	1.3603	2.267173	0.354848	4.418207	3.802018	3.420083	128.128	14.236444	81.035285	3.222222	153.94513	0.031219	0	904.222078	0.586691	1790.147211	2721640.937545	0.595383	4598433.678015	23.98	112	28	4	8	14
832	1402	Eye for an Eye	N/A	1996	Crime, Drama, Thriller	tt0116260	0.111111	0.571019	0.149985	0.208643	7.399308	1.249766	3.770433	3.326332	2.419083	169.6695	14.139125	103.26206	3.75	536.348958	0	0.005894	393.157263	1.132481	1853.626466	129268.275455	2.063495	2455603.67673	23.98	165	44	3.75	11	15
833	1404	FDR: American Badass!	N/A	2012	Action, Comedy	tt1811315	0.018519	0.77761	0.147476	1.035267	5.836914	1.41595	2.366185	1.255989	1.960292	97.013583	8.084465	16.293775	3.416667	372.756366	0	0.010308	588.346801	1.343469	1852.058067	476036.585351	4.470537	2638385.552771	23.98	89	40	2.225	11	8.0909090909
834	1405	Factotum	http://www.factotummovie.com/	2005	Comedy, Drama, Romance	tt0417658	0.193548	0.305068	0.064015	0.297706	4.78631	0.857765	5.237375	4.055562	3.837167	146.6465	16.294056	80.630155	3.111111	113.30727	0	0.006819	154.952238	0.326408	1284.59938	30419.545004	0.515917	1973277.514203	23.98	133	27	4.9259259259	8	16.625
835	1407	Fading Gigolo	http://fadinggigolo-movie.com/	2013	Comedy	tt2258345	0	0.981787	1.399701	1.357145	6.023161	1.106906	2.210542	0.913924	2.002	150.316833	7.515842	12.065692	3.4	1229.952	0	0.006653	388.682361	0.893244	1040.459026	138816.216264	3.205306	982764.428066	23.98	149	67	2.223880597	19	7.8421052632
836	1408	Fairhaven	http://fairhaventhemovie.com/	2012	Comedy, Drama	tt1341718	0.111111	0.500912	0.258037	0.482995	7.022837	1.033128	3.268891	1.420219	2.961292	130.755625	10.058125	9.460358	3.076923	358.691853	0.015296	0	576.400045	0.726224	1366.096305	413837.040429	0.969756	1380232.996901	23.98	127	39	3.2564102564	12	10.5833333333
837	1410	Falling Overnight	http://www.fallingovernight.com	2011	Drama, Romance	tt1673736	0.185185	0.421915	0.357178	0.971353	3.498452	0.852745	3.120826	2.11408	2.711042	124.833042	11.348458	27.065873	3.636364	341.111946	0	0	396.45167	1.303468	1019.725694	101556.746047	3.414731	456905.859592	23.98	121	39	3.1025641026	10	12.1
838	1411	Fame	http://www.generationfame.com	2009	Comedy, Drama, Musical	tt1016075	0.225806	0.735264	0.839151	0.800129	6.703343	1.00964	2.941828	1.970286	2.377375	88.254833	9.806093	38.289599	3.333333	115.320988	0.056654	0.011331	814.986399	2.73529	2833.558281	1247283.88115	13.420664	6569743.550401	23.98	87	29	3	8	10.875
839	1416	Family Reunion: The Movie	N/A	2003	Comedy	tt0383357	0.37037	0.393385	0.168028	0.935346	3.864032	0.86423	3.165662	4.439693	2.168833	126.6265	11.5115	87.50619	3.636364	267.136739	0	0	641.277988	2.179714	2843.842105	303166.715088	5.65278	4719030.464877	23.98	96	39	2.4615384615	10	9.6
840	1417	Family Weekend	http://familyweekendmovie.com	2013	Comedy, Drama	tt1821426	0.012987	0.962122	0.574688	0.685126	9.571798	1.433658	1.884323	0.601273	1.668333	105.522083	5.862338	3.74421	3.111111	826.832647	0	0.009477	396.611204	0.893585	1010.812889	133128.05483	2.973321	622165.485913	23.98	103	55	1.8727272727	17	6.0588235294
841	1421	Fantastic Four	http://www.FantasticFourMovie.com	2015	Action, Adventure, SciFi	tt1502712	0.038961	0.44319	0.081587	0.613681	7.13527	1.089808	2.9219	1.765733	2.25225	157.782625	9.861414	18.146475	3.375	740.694336	0.025351	0.012676	833.395023	1.902369	2448.863327	865262.144405	7.734176	2370148.492751	23.98	154	53	2.9056603774	15	10.2666666667
842	1423	Far and Away	N/A	1992	Adventure, Drama, Romance	tt0104231	0.064935	1.055209	0.391799	0.456005	9.706594	1.559405	2.290117	1.270676	1.960292	174.048875	7.567342	13.378593	3.304348	1529.591436	0	0.017237	759.920546	3.212855	2714.891679	583433.765507	20.594206	4110522.556777	23.98	173	75	2.3066666667	22	7.8636363636
843	1424	Far from Heaven	http://www.farfromheavenmovie.com/	2002	Drama, Romance	tt0297884	0.129032	0.528772	0.276237	0.667087	5.512603	1.022217	3.237609	2.071811	2.5025	77.702625	12.950437	55.873588	4	77.166667	0	0.064348	525.75623	1.725678	1571.588162	436209.853465	4.318491	1968330.397721	23.98	76	23	3.3043478261	5	15.2
844	1426	Far from the Madding Crowd	http://www.facebook.com/maddingcrowdmovie	2015	Drama, Romance	tt2935476	0	0.605337	0.249209	0.385875	9.394482	1.201537	2.946052	1.830714	2.335667	153.194708	9.011453	20.733699	3.058824	514.498066	0	0.019583	702.454086	1.697331	1942.004307	540839.551395	9.376656	1369663.919652	23.98	143	51	2.8039215686	16	8.9375
845	1427	Farewell to the King	N/A	1989	Action, Adventure, Drama	tt0097334	0.055556	0.588202	0.378533	0.693426	5.227217	0.966112	3.266704	2.294861	2.794458	101.267833	11.251981	30.074634	3.444444	186.064472	0.009875	0.01975	324.230219	1.41422	2198.108496	93178.914374	2.847115	6180234.80669	23.98	100	30	3.3333333333	8	12.5
846	1428	Farewell, My Queen	http://www.facebook.com/FarewellMyQueenFilm	2012	Drama, History, Romance	tt1753813	0.090909	0.607225	0.281596	0.375849	5.65118	1.196518	2.457639	1.160262	2.166667	147.458333	7.760965	16.380819	3.157895	971.602566	0.006782	0.013563	688.413244	2.690445	1601.534573	1222978.33811	23.081517	2535924.842521	24	146	59	2.4745762712	18	8.1111111111
847	1429	Fargo	http://www.mgm.com/title_title.do?title_star=FARGO	1996	Crime, Drama, Thriller	tt0116282	0.092593	1.193382	0.845653	0.544366	10.396921	1.462324	2.202672	1.192751	1.793458	116.741625	7.296352	8.753477	3.3125	666.419678	0	0	803.084604	1.121164	1954.38544	1192905.715838	4.693353	3352383.976794	23.98	114	52	2.1923076923	15	7.6
848	1432	Fast & Furious 6	http://www.thefastandthefurious.com/	2013	Action, Crime, Thriller	tt1905041	0.08	0.458405	0.194776	0.683419	6.06605	0.984241	2.169282	1.12028	1.710042	201.743208	7.205115	12.618406	3.321429	2392.954218	0	0.01487	1125.166196	3.920314	3592.202286	658660.900256	14.510865	5586071.808468	23.98	196	92	2.1304347826	27	7.2592592593
849	1437	Fast Times at Ridgemont High	N/A	1982	Comedy, Drama	tt0083929	0.018519	0.87551	0.548737	0.870233	8.778375	1.332561	2.696387	1.479299	2.25225	99.766333	7.674333	15.207988	2.846154	243.868002	0	0	424.91875	2.588152	1522.598692	110163.078637	16.135983	1421405.395747	23.98	94	36	2.6111111111	12	7.8333333333
850	1439	Fat Kid Rules the World	http://fatkidrulesthemovie.com/	2012	Comedy, Drama	tt1995304	0.296296	0.927413	0.660752	0.254981	5.868436	1.259376	2.101589	1.139081	1.876875	102.977875	7.921375	12.858333	3.769231	518.368685	0	0	832.387353	1.355199	1949.841977	532764.39948	2.160507	1225927.229929	23.98	101	48	2.1041666667	12	8.4166666667
851	1440	Fatal Beauty	N/A	1987	Action, Comedy, Crime	tt0093011	0	0.493072	0.14798	0.404722	4.156127	1.104286	2.159643	0.731981	1.918583	127.418958	6.706261	7.452305	3.105263	913.896924	0	0	478.322553	3.076862	2092.767106	205627.591302	17.499628	2652886.651639	23.98	123	58	2.1206896552	18	6.8333333333
852	1441	Fatal Instinct	N/A	1993	Comedy, Crime, Thriller	tt0106873	0.222222	0.931781	0.122293	0.269624	7.238788	1.38409	2.428352	1.463452	2.002	109.275833	8.405833	27.958776	3.461538	473.794265	0	0	525.551665	2.139612	2384.673703	360124.869156	9.36642	3444303.101184	23.98	108	44	2.4545454545	12	9
853	1444	Fear	N/A	1996	Drama, Thriller	tt0116287	0.051948	0.72362	0.310972	1.338883	9.371496	1.294852	1.914721	0.669515	1.626625	103.394958	6.892997	7.144004	3.6	682.949333	0	0	1235.979767	3.031886	3162.418245	1419223.067327	17.310374	5695028.41041	23.98	99	53	1.8679245283	14	7.0714285714
854	1445	Fear and Loathing in Las Vegas	N/A	1998	Comedy, Drama	tt0120669	0.240741	1.301432	0.798645	0.678137	14.273691	1.574699	2.632824	1.693993	2.184	134.274	8.9516	17.091717	3.4	558.029333	0.007447	0.007447	285.653861	1.880383	1949.110321	96194.886244	4.993724	1978168.955533	23.81	134	50	2.68	14	9.5714285714
855	1446	Feast of Love	http://www.feastoflovefilm.com/	2007	Drama, Romance	tt0800027	0.038961	0.425925	0.156295	1.410831	4.934241	1.016939	2.180556	1.16763	1.791667	150.458333	7.91886	6.936673	3.631579	1198.956845	0	0.006646	308.079757	0.827894	1029.596927	121673.68601	1.589114	549852.803202	24	142	68	2.0882352941	18	7.8888888889
856	1448	Felony	http://www.facebook.com/FelonyFilm	2013	Thriller	tt2402603	0	0.439772	0.098534	0.716004	6.494382	1.090253	2.047619	0.770532	1.92	129	6.45	10.3363	3.15	988.736375	0	0.031008	511.11558	1.195873	1542.634292	219407.963259	3.257919	886084.547214	25	128	62	2.064516129	19	6.7368421053
857	1450	Festival in Cannes	http://www.paramountclassics.com/festivalincannes	2001	Comedy	tt0273607	0.037037	0.586529	0.058486	0.342029	9.0626	1.35684	3.824874	2.60113	3.370033	145.3452	12.1121	26.55915	3.166667	349.358796	0	0.020641	211.299569	0.395184	1658.539437	86564.677475	0.442833	881573.694489	29.97	144	37	3.8918918919	11	13.0909090909
858	1454	Fido	http://www.anagrampictures.ca/films_fido.html	2006	Comedy, Drama, Horror	tt0457572	0.018519	0.613219	0.19194	0.642131	10.966753	1.272351	3.5946	5.178581	2.002	136.594792	11.382899	99.736344	3.166667	350.525463	0	0	311.75116	0.678452	1604.842644	91115.031167	0.87345	3405114.10473	23.98	104	37	2.8108108108	11	9.4545454545
859	1455	Field of Dreams	http://www.fieldofdreamsdvd.com	1989	Drama, Family, Fantasy	tt0097351	0.055556	0.537246	0.223327	1.083546	4.609421	1.069313	3.065119	1.788713	2.377375	144.060583	9.604039	29.39121	3.133333	551.941037	0	0.006942	365.434751	0.855491	892.740007	107761.696328	4.034549	469641.394909	23.98	140	46	3.0434782609	14	10
860	1457	Fierce Creatures	N/A	1997	Comedy	tt0119115	0.311688	1.214378	0.405973	0.66713	13.011157	1.684605	2.543477	1.138148	2.127125	144.978167	8.528127	13.468506	3.352941	810.061877	0	0.006898	323.748269	1.426251	1188.617319	59426.119694	9.353357	679475.690719	23.98	141	56	2.5178571429	16	8.8125
861	1458	Fifty Shades of Grey	http://www.fiftyshadesmovie.com/	2015	Drama, Romance	tt2322441	0.388889	0.372535	0.168327	0.433304	4.194458	0.796685	3.517742	2.666385	2.75275	144.227417	11.094417	39.473862	3.153846	331.223031	0.013867	0.0208	567.611565	0.998801	1681.305798	616047.485174	1.880319	2234723.286776	23.98	142	40	3.55	12	11.8333333333
862	1460	Fighting	http://www.fightingmovie.net	2009	Action, Drama, Sport	tt1082601	0.28	0.530513	0.247923	0.691145	6.888858	1.09064	1.820091	0.49914	1.710042	151.067583	5.810292	5.929813	3.192308	1629.278163	0	0	1104.611388	4.266258	3043.405474	856564.645264	27.863424	4118473.629115	23.98	148	82	1.8048780488	25	5.92
863	1462	Filly Brown	http://www.fillybrown.com/	2012	Drama, Music	tt1869425	0.055556	0.726421	0.361921	0.580376	8.203555	1.345308	2.603295	1.335069	2.085417	124.958167	9.612167	31.830289	3.692308	571.566682	0	0.008003	464.699912	1.918256	1779.236206	250454.837814	6.076131	1723399.518308	23.98	120	47	2.5531914894	12	10
864	1464	Filth	http://www.facebook.com/Filththefilm	2013	Comedy, Crime, Drama	tt1450321	0.012987	0.488094	0.238125	1.108661	7.984751	1.054081	2.020739	0.879151	1.710042	139.430958	6.639569	10.537184	3.285714	1406.152575	0	0	954.922201	2.149728	2501.304545	760932.16454	6.143152	3554487.863199	23.98	138	68	2.0294117647	20	6.9
865	1466	Final Destination 3	http://www.fd3movie.com/	2006	Fantasy, Horror, Thriller	tt0414982	0.111111	0.62478	0.72033	1.605483	5.350682	1.006607	2.205446	1.433312	1.68168	81.60152	7.41832	13.759869	3.363636	296.954921	0.024509	0	2505.402006	2.570462	4357.955218	4134673.813411	6.422851	9185049.281431	24.98	80	36	2.2222222222	10	8
866	1468	Final Girl	N/A	2015	Action, Drama, Horror	tt2124787	0.194805	0.365141	0.261039	0.208921	5.085211	0.819847	2.241739	0.932441	2.04	154.68	8.141053	17.148357	3.631579	1208.294795	0	0.006465	793.787586	0.59745	1654.121813	588892.64302	1.061733	2566955.142928	25	153	68	2.25	18	8.5
867	1469	Finder's Fee	N/A	2001	Drama, Thriller	tt0192023	0.296296	0.581748	0.300167	0.441936	4.675725	1.065277	2.80067	4.229951	1.918583	131.6315	9.40225	61.788251	3.357143	488.465379	0	0	854.924145	1.061517	2584.78544	395571.020468	1.888901	1869946.688129	23.98	100	46	2.1739130435	13	7.6923076923
868	1470	Finding Joy	http://www.findingjoythemovie.com/	2013	Comedy, Drama	tt1975158	0.018519	0.646761	0.174453	0.44237	9.068452	1.345065	2.534845	1.354031	2.127125	124.207417	8.871958	12.981884	3.5	484.660714	0	0	420.193555	1.165885	1507.071428	191833.774218	3.446611	1403427.819111	23.98	121	48	2.5208333333	13	9.3076923077
869	1471	Finding Neverland	http://www.miramax.com/jmbarries_neverland/	2004	Biography, Drama, Family	tt0308644	0.155844	0.998833	0.356227	0.678408	8.199514	1.532919	2.014118	0.691895	1.88	136.96	6.848	9.272096	3.4	1267.672	0	0.021904	912.761239	1.666307	2395.314219	830247.827963	4.636502	3269414.637838	25	133	67	1.9850746269	19	7
870	1476	Firestarter	N/A	1984	Action, Horror, SciFi	tt0087262	0	0.930345	0.297447	0.221272	6.716448	1.478081	2.32925	1.547395	1.793458	90.84075	8.25825	9.828972	3.545455	288.237415	0	0	309.633308	2.321715	1706.650933	61500.873109	27.778708	1177950.76108	23.98	81	38	2.1315789474	10	8.1
871	1477	Firewalker	N/A	1986	Action, Adventure, Comedy	tt0091055	0.018519	0.878739	0.55325	0.317732	6.367961	1.28513	2.218883	1.243188	1.918583	110.944167	7.396278	10.224972	3.333333	618.948148	0	0	638.02239	2.633232	2319.751743	376241.392609	10.497145	3491728.17511	23.98	110	49	2.2448979592	14	7.8571428571
872	1478	First Winter	http://firstwintermovie.com/	2012	Drama	tt2294619	0.055556	1.535104	0.395072	0.197599	8.398071	1.61708	4.758786	3.070766	3.75375	147.522375	18.440297	183.79779	3.875	161.451172	0	0.013557	421.613004	2.005283	1206.722907	239755.431358	10.917811	1336260.34018	23.98	143	30	4.7666666667	7	20.4285714286
873	1479	Five Days One Summer	N/A	1982	Drama	tt0083947	0.055556	0.609717	0.369717	0.672158	7.141132	1.092222	3.83812	2.445112	3.003	134.3342	12.2122	25.242328	3.181818	279.674681	0.014888	0	358.473584	2.005437	1399.942107	121509.703809	7.284639	1413650.113576	29.97	133	34	3.9117647059	10	13.3
874	1481	Flash Gordon	N/A	1980	Action, Adventure, SciFi	tt0080745	0.037037	0.803673	0.286474	0.610363	7.608599	1.262171	2.396952	3.773635	1.835167	117.450667	8.389333	69.73322	3.5	590.232143	0	0	1302.29804	2.494049	4437.630815	1291209.171037	4.798868	9458071.355637	23.98	116	48	2.4166666667	13	8.9230769231
875	1482	Flash of Genius	http://www.flashofgenius.net/	2008	Biography, Drama	tt1054588	0.038961	0.548473	0.28986	0.327028	6.262199	1.022808	2.783645	1.664964	2.235567	150.316833	10.736917	32.521959	3.857143	619.51895	0.006653	0.013305	307.074406	1.692868	1295.013545	111568.144205	5.433388	760256.103823	29.97	146	53	2.7547169811	13	11.2307692308
876	1484	Flawless	http://www.mgm.com/flawless	1999	Comedy, Crime, Drama	tt0155711	0.025974	0.57436	0.315218	0.739231	6.26495	1.152268	2.189385	0.982509	1.918583	151.067583	7.553379	9.158898	3.45	1317.402375	0	0	872.639946	2.578005	2134.903486	952107.848292	10.955931	2587912.473954	23.98	146	68	2.1470588235	19	7.6842105263
877	1485	Flesh+Blood	N/A	1985	Adventure, Drama	tt0089153	0	0.641383	0.230024	0.489297	5.907281	1.134554	2.804885	1.864358	2.210542	157.073583	8.72631	15.96138	3.111111	777.388203	0	0	1701.301114	5.903781	4701.891429	2286497.122016	15.20311	9117911.458408	23.98	156	55	2.8363636364	17	9.1764705882
878	1486	Fletch Lives	N/A	1989	Comedy, Mystery, Crime	tt0097366	0	1.089827	0.688424	0.886293	8.453042	1.398694	2.4167	1.184138	2.168833	84.5845	8.45845	12.525291	3.5	244.825	0	0	383.117957	0.902499	1091.349348	289214.038788	1.542257	808135.919649	29.97	84	34	2.4705882353	9	9.3333333333
879	1487	Fletch	N/A	1985	Comedy, Crime, Mystery	tt0089155	0	1.218183	0.394145	0.394892	13.033649	1.765302	2.304653	0.982411	2.168833	89.881458	7.490122	8.211264	3.25	335.848958	0	0	486.011562	2.057338	1455.3407	223488.272053	10.5281	1261003.134427	23.98	86	38	2.2631578947	11	7.8181818182
880	1488	Flick	N/A	2008	Horror	tt0950749	0.06	0.566777	0.160042	1.32367	8.393813	1.235443	2.508187	2.677129	1.793458	220.7205	9.596543	38.269194	3.826087	2070.667872	0	0.027184	958.724053	1.718813	2901.250878	849042.079779	7.500039	3860147.712741	23.98	195	87	2.2413793103	22	8.8636363636
881	1489	Flight	http://www.paramount.com/flight/	2012	Drama, Thriller	tt1907668	0.025974	0.60503	0.139657	0.454874	8.880095	1.27326	2.617954	2.459907	1.918583	180.638792	8.601847	30.085031	3.285714	1320.397473	0	0	608.736689	1.609762	2522.296786	330178.51141	3.728299	3452495.973078	23.98	167	68	2.4558823529	20	8.35
882	1491	Flight of the Butterflies	http://www.flightofthebutterflies.com/	2012	Documentary, Biography, Drama	tt2174750	0	0.72118	0.303511	0.651629	8.814799	1.229827	2.839642	1.058022	2.419083	68.151417	9.735917	3.291721	3.428571	84.034985	0	0	172.64672	0.661778	570.802443	70319.725428	6.71486	367853.153898	23.98	65	23	2.8260869565	6	10.8333333333
883	1492	Flight of the Intruder	N/A	1991	Action, Drama, Thriller	tt0099587	0.038961	0.618268	0.119735	0.653679	7.858632	1.354366	3.5763	4.21323	2.210542	196.6965	10.927583	58.24672	3.055556	839.027606	0	0	276.8361	1.089136	1945.36345	107486.83225	2.182345	3169548.243687	23.98	166	54	3.0740740741	17	9.7647058824
884	1493	Flipped	http://www.flipped-movie.com/	2010	Comedy, Drama, Romance	tt0817177	0.116883	0.634262	0.131241	0.581338	6.852676	1.305997	2.03469	0.775707	1.876875	150.567083	7.528354	8.709146	3.7	1397.4255	0	0	386.004153	0.835222	1255.013533	128569.012096	2.504556	799016.567265	23.98	149	73	2.0410958904	19	7.8421052632
885	1495	Flipper	N/A	1996	Family, Adventure	tt0116322	0	1.90341	0.460804	0.962565	15.850438	1.88464	2.168151	1.047198	1.848	114.912	7.6608	14.229318	3.533333	607.416593	0	0.008702	660.080586	2.467384	2622.907917	421486.816634	10.196846	4043412.726046	23.81	108	52	2.0769230769	14	7.7142857143
886	1497	Flirting with Disaster	http://www.miramax.com/movie/flirting-with-disaster/	1996	Comedy	tt0116324	0.337662	0.637006	0.284418	0.49138	6.234258	1.115098	2.272332	0.85923	2.085417	122.705917	6.458206	5.262385	2.842105	758.777081	0	0	386.577998	1.819354	1447.14959	139623.940298	7.970262	1095888.862264	23.98	116	53	2.1886792453	18	6.4444444444
887	1498	Fluke	N/A	1995	Drama, Family, Fantasy	tt0113089	0	1.10988	0.431366	0.293399	6.620658	1.377597	2.224722	1.150534	1.793458	111.236125	6.952258	9.314765	3.125	612.983398	0	0	934.827179	3.356976	2541.262207	997216.942579	16.984072	2866638.237535	23.98	109	49	2.2244897959	15	7.2666666667
888	1499	Flyboys	http://www.flyboysthemovie.com/	2006	Action, Adventure, Drama	tt0454824	0.285714	1.972121	0.898968	0.2804	7.524006	1.479049	2.396839	1.30662	1.835167	143.810333	7.568965	23.116223	3.157895	862.06794	0.006954	0.006954	1002.757033	4.82469	3205.50347	588202.525753	21.290255	3763124.933508	23.98	140	59	2.3728813559	18	7.7777777778
889	1501	Flying Lessons	N/A	2007	Drama	tt0447659	0.018519	0.825026	0.363344	0.580142	9.279478	1.381935	3.027211	1.569749	2.333333	148.333333	10.595238	39.15834	3.5	622.232143	0	0.026966	355.228663	0.595256	1572.065049	106754.52408	0.68043	1009878.177485	24	142	48	2.9583333333	13	10.9230769231
890	1503	Focus	http://focusmovie.com/	2015	Comedy, Crime, Drama	tt2381941	0.012987	1.091181	0.921519	1.090514	11.631473	1.389512	2.563295	1.669682	2.043708	151.234417	8.896142	20.730894	3.470588	960.675555	0	0.006612	908.980133	3.000681	1988.370368	618199.413732	14.433846	1682362.31615	23.98	147	58	2.5344827586	16	9.1875
891	1511	For Ellen	http://www.tribecafilm.com/tribecafilm/For_Ellen.html#.UAXCkZGX18E	2012	Drama	tt1570583	0.518519	0.45841	0.260167	1.367025	3.946868	0.79474	3.626242	2.271476	3.169833	126.918458	14.102051	26.045239	3.888889	239.30727	0	0.023637	349.746018	0.821338	879.759939	155201.377737	1.196421	494652.560156	23.98	126	34	3.7058823529	8	15.75
892	1513	For Love of the Game	http://www.universalpictures.com/forloveofthegame	1999	Drama, Romance, Sport	tt0126916	0.222222	1.057624	0.592736	0.681098	10.791346	1.451203	3.214322	2.176545	2.627625	144.6445	10.33175	24.40897	3.214286	492.879373	0	0.020741	870.55442	3.193548	2680.881783	841570.763388	17.963588	5106730.530816	23.98	143	44	3.25	13	11
893	1516	For Your Eyes Only	N/A	1981	Action, Adventure, Thriller	tt0082398	0.02	1.259218	0.525874	0.73701	9.395022	1.653418	2.374741	1.861468	1.876875	225.600375	8.355569	19.080027	3.518519	2511.28771	0	0.004433	687.744218	5.071654	2885.02246	469749.986589	38.265672	4054938.654613	23.98	222	94	2.3617021277	26	8.5384615385
894	1519	For a Good Time, Call...	http://focusfeatures.com/for_a_good_time_call	2012	Comedy	tt1996264	0.181818	1.006771	0.854667	0.648557	6.064704	1.198654	2.378658	1.123948	2.043708	154.612792	8.5896	10.075575	3.611111	1070.821845	0	0	337.788768	1.393486	976.300853	204555.375425	10.321168	736014.991341	23.98	148	64	2.3125	17	8.7058823529
895	1520	For the Love of Money	http://www.fortheloveofmoneythemovie.com/	2012	Action, Crime, Drama	tt1730294	0.462963	0.532879	0.539267	1.229495	5.96628	0.899798	1.776775	0.709765	1.626625	71.071	6.461	11.852411	3.636364	361.202855	0	0	1608.151503	2.054782	2659.517065	2114257.001642	8.626891	4694961.009601	23.98	70	39	1.7948717949	10	7
896	1524	Forgetting Sarah Marshall	http://www.forgettingsarahmarshall.com/	2008	Comedy, Drama, Romance	tt0800039	0	1.720115	0.556514	1.071672	12.782707	1.909455	2.139998	0.830364	1.960292	173.339833	7.222493	9.25034	3.375	1702.770182	0	0	409.74433	1.189828	1109.328869	228100.510911	11.445935	1031432.521888	23.98	172	80	2.15	23	7.4782608696
897	1527	Four Rooms	N/A	1995	Comedy, Crime	tt0113101	0.025974	0.881087	0.113488	0.937251	12.112641	1.694115	2.086237	1.845423	1.5015	127.260467	7.953779	30.280035	3.8125	931.400146	0	0	528.248093	0.880622	1959.495293	265135.114314	1.083403	1883630.499371	29.97	122	60	2.0333333333	15	8.1333333333
898	1528	Four Weddings and a Funeral	N/A	1994	Comedy, Drama, Romance	tt0109831	0.148148	0.987434	0.282939	0.379928	9.036881	1.632759	3.232396	2.279981	2.293958	122.831042	12.283104	29.830492	3.8	261.056	0.008141	0	447.899237	1.0789	1493.473164	143642.450669	3.336844	950509.40475	23.98	114	37	3.0810810811	9	12.6666666667
899	1530	Foxcatcher	http://sonyclassics.com/foxcatcher/	2014	Biography, Drama, Sport	tt1100089	0.337662	0.554496	0.164168	0.278288	5.780339	1.065271	2.131617	0.746859	2.002	138.555083	7.292373	7.517436	3.421053	1200.046071	0	0.007217	465.122598	0.870122	1129.373088	142440.306293	3.082149	750684.658105	23.98	137	64	2.140625	18	7.6111111111
900	1531	Foxes	N/A	1980	Drama	tt0080756	0.298701	0.635992	0.140942	0.251746	6.73239	1.238038	2.234272	0.811646	2.085417	129.587792	6.82041	6.906953	3.052632	918.781018	0	0.007717	742.17792	2.797798	2689.139692	382996.090366	9.444866	2089050.073254	23.98	128	57	2.2456140351	18	7.1111111111
901	1533	Fragments	N/A	2008	Crime, Drama	tt0948547	0.103896	0.734408	0.233341	0.47031	7.060842	1.319963	3.011342	3.165411	2.043708	180.6805	8.603833	45.210514	2.857143	878.393586	0	0.011069	792.357004	1.21951	2300.947653	488645.757657	1.598372	1561343.40634	23.98	157	59	2.6610169492	20	7.85
902	1534	Frances Ha	http://www.ifcfilms.com/films/frances-ha	2012	Comedy, Drama, Romance	tt2347569	0.981481	0.800368	0.246361	0.093185	8.946165	1.296865	2.50463	1.963266	1.916667	112.708333	8.050595	18.207882	3.214286	472.838557	0.008872	0	419.540071	1.551661	1352.501899	120531.633203	12.397005	1459499.553636	24	112	44	2.5454545455	13	8.6153846154
903	1535	Frank	http://www.magpictures.com/frank/	2014	Comedy, Drama, Music	tt1605717	0.012987	0.381913	0.09174	0.485607	6.967487	0.898296	2.161642	0.898129	1.876875	125.37525	7.375015	13.437831	3.411765	759.301445	0	0.007976	466.473854	0.804383	1338.978614	154801.742289	2.123461	826233.186861	23.98	123	57	2.1578947368	16	7.6875
904	1538	Frankenstein's Army	http://frankensteinsarmy.com/	2013	Action, Horror, SciFi	tt1925435	0.662338	0.308298	0.295597	0.171848	2.053375	0.546151	2.035985	0.811303	1.793458	109.943167	7.329544	12.440229	3.6	633.096	0	0	1855.651335	5.696544	3264.156898	3207103.51182	24.722042	6052179.787019	23.98	107	53	2.0188679245	14	7.6428571429
905	1539	Frankenweenie	http://disney.go.com/frankenweenie	2012	Animation, Comedy, Family	tt1142977	0.766234	0.515312	0.187598	0.258884	5.672378	1.086024	2.201475	0.876317	1.918583	151.90175	6.604424	17.768819	3	1199.304348	0	0	859.285403	0.83069	2250.739399	3944159.455889	2.149499	5126824.093087	23.98	149	68	2.1911764706	22	6.7727272727
906	1540	Frankie & Alice	http://www.frankieandalicemovie.com/	2010	Biography, Drama	tt1221208	0.07	0.37592	0.181488	0.683085	5.261134	0.850052	1.960292	0.732564	1.75175	150.942458	6.562716	11.723988	3.347826	1467.412509	0	0.01325	898.890283	2.032532	2655.602489	747922.413935	6.939749	4783509.187286	23.98	149	76	1.9605263158	22	6.7727272727
907	1542	Frantic	N/A	1988	Crime, Drama, Mystery	tt0095174	0	0.485935	0.155572	0.915669	7.738614	1.088953	2.972303	1.594045	2.7027	74.307567	9.288446	17.35798	3.125	88.357422	0	0	281.526061	0.544635	1127.149569	56880.462494	0.391239	642642.412593	29.97	73	24	3.0416666667	7	10.4285714286
908	1544	Freaky Deaky	N/A	2012	Comedy, Crime, Thriller	tt0938305	0.018519	0.50961	0.161828	1.4218	4.206946	1.086906	2.387306	1.190831	1.876875	100.266833	8.355569	14.251067	3.5	370.895833	0	0	347.062931	1.199117	1198.17505	91001.634359	3.363162	2041916.448282	23.98	99	41	2.4146341463	11	9
909	1545	Free Birds	http://freebirdsmovie.com	2013	Animation, Adventure, Comedy	tt1621039	0.012987	1.142558	1.340961	1.430911	7.516303	1.213739	2.150035	1.139519	1.835167	152.6525	6.637065	12.577397	3.086957	1476.880579	0	0.006551	931.637847	1.93552	2738.072597	1033631.881695	7.86058	6616725.961568	23.98	149	70	2.1285714286	22	6.7727272727
910	1547	Free Fall	http://www.freierfall-film.de/	2013	Drama	tt2617828	0.166667	0.232956	0.08031	0.556507	3.29331	0.643374	2.153594	0.996076	1.75175	111.986875	8.614375	22.070147	4	722.769231	0	0	1126.373891	1.123279	2249.232323	890413.506591	1.858863	1891083.774428	23.98	107	51	2.0980392157	12	8.9166666667
911	1548	Free Samples	N/A	2012	Comedy, Drama	tt1793223	0.018519	0.810038	0.116319	0.338698	7.6631	1.519919	3.061139	1.878768	2.293958	101.017583	10.101758	22.622886	3.3	224.761	0	0	269.559091	0.676236	1111.651805	46531.90417	0.798911	355930.819168	23.98	90	32	2.8125	9	10
912	1551	Freedom	http://themoviefreedom.com/	2014	Drama, Family, Music	tt2584018	0.350649	0.323021	0.218048	0.509525	4.762683	0.672158	2.532191	1.721033	2.085417	149.39925	9.337453	24.721216	3.6875	845.325928	0.006693	0.013387	741.230767	1.388431	1988.670921	378792.653095	3.472076	2451986.588901	23.98	149	58	2.5689655172	15	9.9333333333
913	1552	Freeheld	http://www.freeheld.movie/	2015	Biography, Drama, Romance	tt1658801	0.181818	0.67572	0.345505	0.894837	5.363217	1.184015	2.166343	0.863978	1.960292	145.145	6.310652	6.122649	2.913043	1197.232185	0	0	705.640321	1.216416	1355.365448	482961.249218	6.079935	1379938.63327	23.98	141	66	2.1363636364	22	6.4090909091
914	1553	Freejack	N/A	1992	Action, Crime, SciFi	tt0104299	0.311688	0.671618	0.14693	0.560733	11.843508	1.303805	1.73264	0.839352	1.534867	95.2952	5.015537	3.792609	2.894737	811.060359	0	0	2093.383184	3.335279	4460.323486	4069140.334679	14.759746	16166186.613608	29.97	94	54	1.7407407407	18	5.2222222222
915	1554	Freelancers	N/A	2012	Action, Crime, Drama	tt1815708	0.22	0.646619	0.40105	0.879317	11.317499	1.104753	1.617582	0.670381	1.433333	147.2	5.075862	6.012636	3.137931	2251.86498	0.006793	0.054348	846.127325	2.128422	2165.46402	708063.132832	7.154717	2512169.056108	30	146	90	1.6222222222	28	5.2142857143
916	1558	Fresh	N/A	1994	Crime, Drama, Thriller	tt0109842	0.259259	0.770544	0.398974	0.427908	6.900074	1.226455	2.120637	1.016062	1.876875	95.428667	6.361911	9.602943	3	494.866667	0	0	1328.871745	1.902018	2587.681509	2929736.870396	8.914688	4294397.035534	23.98	89	44	2.0227272727	14	6.3571428571
917	1559	Frida	http://www.miramax.com/frida/	2002	Biography, Drama, Romance	tt0120679	0.018519	0.351679	0.068621	0.494408	5.714323	0.950808	3.923274	3.795716	2.75275	121.6215	13.5135	60.736646	3.444444	155.916324	0	0.016444	526.487228	0.991723	1754.085198	496814.801227	1.376538	1348025.561032	23.98	111	30	3.7	8	13.875
918	1560	Friday	N/A	1995	Comedy, Drama	tt0113118	0.01	0.480183	0.146076	0.68885	4.47019	1.049861	1.922705	0.973631	1.534867	163.429933	6.285767	3.693365	3.269231	1927.117035	0	0	471.787103	0.690879	1535.943623	705827.39743	3.474683	1510763.364534	29.97	161	84	1.9166666667	25	6.44
919	1563	Friday the 13th: The Final Chapter	N/A	1984	Horror, Thriller	tt0087298	0.193548	0.226279	0.161744	0.641398	1.648366	0.456065	3.310251	2.603493	2.335667	99.307542	11.034171	36.223616	3.333333	137.987654	0.020139	0	554.62808	2.152824	1497.306785	205614.696628	8.20406	1371318.120783	23.98	98	29	3.3793103448	8	12.25
920	1564	Friday the 13th	N/A	1980	Horror, Mystery, Thriller	tt0080761	0.111111	0.463114	0.192046	0.635355	7.226478	0.893842	4.116612	5.103311	2.210542	164.6645	12.6665	102.855077	3.076923	310.514338	0	0.006073	349.200892	0.794298	1476.613652	117597.749929	2.132395	2425143.033241	23.98	134	39	3.4358974359	12	11.1666666667
921	1566	Friends with Kids	http://friendswithkids.com/	2011	Comedy, Drama, Romance	tt1720616	0.103896	0.645959	0.221228	1.020194	5.324154	1.221587	2.087155	0.723427	1.960292	150.275125	11.559625	107.606142	5.538462	542.226218	0.013309	0	358.486372	0.424283	1068.547024	77176.217887	0.354233	457561.372867	23.98	150	71	2.1126760563	12	12.5
922	1571	From Hell	http://www.fromhellmovie.com	2001	Mystery, Thriller	tt0120681	0.037037	0.28353	0.086914	0.723472	3.679893	0.764048	3.533912	2.977424	2.669333	169.627792	12.116271	42.470416	3.428571	430.068513	0	0.029476	1027.05697	2.249858	3230.049384	627837.983821	4.156082	4807389.270139	23.98	150	47	3.1914893617	13	11.5384615385
923	1574	From Paris with Love	http://www.frompariswithlovefilm.com/	2010	Action, Thriller	tt1179034	0.012987	0.831813	0.427372	0.646345	8.431601	1.407767	1.714356	0.600413	1.5015	99.432667	6.628844	5.349216	3.866667	812.692148	0	0	780.268999	4.148163	3533.411337	292365.966114	12.303285	5083370.585896	23.98	94	57	1.649122807	14	6.7142857143
924	1576	From the Rough	http://www.fromtherough.com	2013	Drama, Sport	tt1704586	0.155844	0.921191	0.301002	0.458933	5.90128	1.368338	2.112643	0.789867	1.876875	152.110292	7.243347	14.884939	3.428571	1205.045675	0	0	586.066693	1.227085	1536.769172	593113.158466	5.802705	2072038.820528	23.98	150	71	2.1126760563	20	7.5
925	1577	From Up on Poppy Hill	http://www.gkids.tv/poppyhill/	2011	Animation, Drama, Family	tt1798188	0.233766	1.071439	0.667387	1.216935	6.929599	1.331103	2.409946	1.026399	2	149.416667	7.115079	8.888542	2.952381	999.070187	0	0.013385	327.331362	1.148295	1185.559763	133572.649161	5.73909	1247652.242444	24	145	61	2.3770491803	20	7.25
926	1578	From the Head	http://www.FromTheHead.com	2011	Drama	tt1714051	0.548387	0.10155	0.014897	0.051659	1.504388	0.358888	7.726469	7.489209	4.004	123.6235	24.7247	138.773242	3.2	33.072	0	0.008089	122.807663	0.217434	517.601681	17367.600611	0.126736	57966.509573	23.98	93	15	6.2	4	23.25
927	1579	Frontera	http://www.magpictures.com/frontera/	2014	Drama, Western	tt2510028	0.077922	0.506522	0.216554	0.450774	6.843583	0.970379	2.39194	1.076857	2.127125	150.692208	8.371789	30.398438	3.5	983.236111	0.006636	0.013272	958.854882	2.358343	2552.481509	636210.865201	7.21727	3115745.854958	23.98	149	62	2.4032258065	17	8.7647058824
928	1582	Frozen	http://www.disney.com/frozen	2013	Animation, Adventure, Comedy	tt2294629	0.012987	0.968131	0.639193	1.194458	6.810334	1.091186	2.337012	1.38201	1.960292	144.89475	6.89975	6.610187	2.952381	967.047511	0	0.006902	662.330817	2.993538	2097.851502	406665.432521	31.086716	1506053.22329	23.98	143	61	2.3442622951	20	7.15
929	1584	Full Metal Jacket	N/A	1987	Drama, War	tt0093058	0.296296	0.910029	0.493197	0.282726	12.086866	1.310695	3.469091	2.053641	2.877875	138.763625	11.563635	24.991205	3.333333	319.240741	0	0	319.201693	1.956396	1189.532865	256818.838932	32.181875	1895510.433577	23.98	135	39	3.4615384615	11	12.2727272727
930	1585	Full of It	N/A	2007	Drama, Comedy	tt0446752	0	0.90623	0.802402	0.460942	7.176091	1.344179	2.295944	2.18047	1.835167	144.6445	7.232225	26.777503	3.15	985.946375	0	0	881.115276	1.904845	2059.767523	2198057.807236	24.280081	4349477.518155	23.98	131	62	2.1129032258	19	6.8947368421
931	1586	Fun Size	http://www.paramount.com/funsize/	2012	Adventure, Comedy	tt1663143	0.01	1.145636	0.55252	1.250452	6.14868	1.200767	1.914412	0.668395	1.668333	153.153	6.381375	9.34882	3.333333	1677.74537	0	0	326.339007	1.500394	1453.940351	90301.605507	6.110587	994940.178924	23.98	151	79	1.9113924051	23	6.5652173913
932	1587	Funny People	http://www.funnypeoplemovie.com/	2009	Comedy, Drama	tt1201167	0.2	0.769353	0.301933	0.487833	7.80329	1.366598	2.406286	0.90142	2.25225	211.753208	8.144354	10.638708	3.384615	2267.68366	0	0	378.454264	0.779618	960.693687	171804.027915	4.354697	715343.200373	23.98	210	87	2.4137931034	25	8.4
933	1588	Fur: An Imaginary Portrait of Diane Arbus	http://www.furmovie.com/	2006	Biography, Drama, Romance	tt0422295	0.324675	0.311935	0.100721	1.459017	4.398231	0.742434	2.205072	1.043664	1.918583	134.509375	8.967292	9.184081	4.066667	819.039704	0.029738	0	520.285967	1.126973	1155.212273	313784.108665	3.720661	816276.489986	23.98	133	60	2.2166666667	14	9.5
934	1592	Furious 7	http://www.furious7.com/	2015	Action, Crime, Thriller	tt2820852	0.038961	0.999854	0.470128	0.703682	14.084308	1.498829	2.452329	1.500452	1.876875	169.210708	9.953571	24.82223	4.058824	1151.124364	0	0.00591	1484.39823	4.958276	4171.548287	2963729.80331	21.909574	6616576.233673	23.98	159	68	2.3382352941	16	9.9375
935	1594	Furry Vengeance	http://www.artistviewent.com/	2010	Comedy, Family	tt0492389	0.012987	1.081788	0.764219	0.837494	9.711374	1.532795	1.950146	0.975616	1.668333	144.310833	5.772433	8.141119	2.96	1440.769536	0	0	543.443107	1.339695	1704.690996	212385.69708	5.716263	1983435.191953	23.98	142	73	1.9452054795	24	5.9166666667
936	1599	Future Weather	http://futureweathermovie.com/	2012	Drama	tt1701215	0.277778	0.60657	0.262147	0.695208	6.084392	1.11693	2.440844	0.949614	2.085417	112.278833	8.019917	19.42158	3.285714	562.514577	0	0	635.677325	1.756916	1825.194367	522775.44929	9.763921	1909191.340692	23.98	110	45	2.4444444444	13	8.4615384615
937	1600	G.B.F.	http://www.gbfmovie.com/	2013	Comedy, Romance	tt2429074	0.222222	0.816826	0.461287	0.362453	11.127719	1.26911	2.464418	1.783877	1.960292	113.36325	7.085203	11.073736	2.875	466.592773	0	0	1174.942345	1.207494	2597.627692	1001338.223215	1.263292	2683098.651119	23.98	100	45	2.2222222222	15	6.6666666667
938	1601	Gainsbourg: A Heroic Life	http://www.gainsbourgaheroiclife.com/	2010	Biography, Drama, Music	tt1329457	0.518519	0.502361	0.736523	0.924409	3.610111	0.653908	2.388889	1.124228	1.875	86	10.75	5.44401	4.5	224.46875	0.011628	0.011628	756.949806	1.131546	2269.78534	912484.529753	4.212148	1921496.148479	24	81	35	2.3142857143	7	11.5714285714
939	1602	Galaxina	N/A	1980	Comedy, SciFi	tt0080771	0.018519	0.669202	0.353763	0.461623	5.738439	1.174898	3.6465	2.772604	2.544208	178.6785	14.889875	27.240742	4.083333	606.631366	0	0.011193	325.800176	0.707811	1108.012398	268459.917	1.433416	1224613.662521	23.98	174	48	3.625	11	15.8181818182
940	1603	Game Box 1.0	N/A	2004	SciFi, Fantasy	tt0414036	0.025974	0.394963	0.170046	0.555526	6.166438	0.966193	2.511769	1.782624	2.002	135.6355	9.68825	26.948516	3.857143	582.876093	0	0	564.875071	1.26119	2279.821846	483261.781784	1.412195	2015171.938838	23.98	122	53	2.3018867925	13	9.3846153846
941	1604	Gang Related	N/A	1997	Action, Crime, Drama	tt0118900	0	0.935909	0.313706	0.704089	7.700026	1.473101	1.929492	0.669706	1.668333	125.416958	5.972236	5.28579	3.095238	888.614081	0	0	1235.535421	2.187492	2688.401647	1188752.210815	6.920887	2616557.756546	23.98	123	64	1.921875	20	6.15
942	1605	The Gang of the Jotas	N/A	2012	Comedy, Crime	tt2459758	0.018519	0.433477	0.231004	0.544779	6.047591	0.84693	2.341538	1.240508	2.04	91.32	8.301818	29.95676	3.545455	352.807663	0	0	419.742668	0.842895	1006.546003	137381.983639	6.263671	712121.491051	25	90	38	2.3684210526	10	9
943	1606	Gangs of New York	http://www.gangsofnewyork.com/	2002	Crime, Drama, History	tt0217505	0.363636	0.477498	0.675617	0.937137	3.524277	0.690031	2.548917	1.585538	1.918583	158.032875	8.31752	28.470107	3.263158	984.270593	0.012656	0.012656	1009.897763	1.403893	2295.408718	717904.234317	2.925059	3125556.099064	23.98	152	61	2.4918032787	18	8.4444444444
944	1607	Gangster No. 1	http://www.gangsterno1.co.uk/front.html	2000	Crime, Drama, Thriller	tt0210065	0.240741	0.530481	0.314959	1.920731	5.560458	1.010783	2.042727	0.916134	1.72	89.88	6.913846	14.931654	3.384615	404.34365	0.011126	0	1206.881024	1.709064	2764.0303	1985454.07746	3.426945	4619198.301365	25	88	43	2.0465116279	12	7.3333333333
945	1610	Garfield	http://www.garfieldmovie.com	2004	Animation, Comedy, Family	tt0356634	0.055556	0.369632	0.068746	0.46851	6.555338	1.017765	3.183736	3.636952	2.210542	114.6145	8.8165	42.565382	2.769231	274.463359	0	0.008725	342.76673	0.938335	2842.641923	157938.467173	1.026397	3585503.623996	23.98	91	35	2.6	12	7.5833333333
946	1613	General Education	http://www.generaleducationmovie.com	2012	Comedy	tt1971403	0	1.190669	0.355549	0.61568	10.097585	1.602965	2.008542	0.729756	1.793458	102.435667	6.829044	5.989848	3.4	551.429333	0	0	343.995745	0.777071	1066.473282	191802.582463	1.761919	576356.126143	23.98	101	50	2.02	14	7.2142857143
947	1614	Generation Iron	http://generation-iron.com/	2013	Documentary, Drama, Sport	tt2205904	0	1.176759	0.572217	0.344461	8.803975	1.496753	2.448077	1.866956	2.041667	159.125	8.840278	16.546923	3.611111	1090.710734	0	0.006284	515.239861	1.01502	1587.993371	195592.26826	2.006153	1400784.54547	24	143	64	2.234375	17	8.4117647059
948	1615	Generation Um...	http://generationum.com	2012	Drama	tt1718158	0.037037	1.149335	0.37702	0.562712	6.652522	1.342648	1.975012	0.779496	1.75175	67.150417	8.393802	17.778451	4.25	244.617188	0	0	918.209453	2.522715	2373.265769	702269.238838	6.578164	2389121.821709	23.98	65	33	1.9696969697	7	9.2857142857
949	1618	George of the Jungle 2	N/A	2003	Comedy, Family, Adventure	tt0322389	0	0.708415	0.163014	1.326334	5.66934	1.426169	1.83762	0.705203	1.710042	62.479083	6.247908	5.429871	3.4	233.824	0	0	1874.369853	7.842605	5696.538994	4842561.391171	85.884706	14542754.737499	23.98	61	33	1.8484848485	9	6.7777777778
950	1619	Georgia Rule	http://www.georgiarulemovie.net	2007	Comedy, Drama	tt0791304	0.23	0.812318	0.227299	0.627333	9.803358	1.484839	1.878646	0.630607	1.708333	150.291667	6.011667	6.253128	3.2	1516.2704	0	0	345.685993	2.162841	1286.039891	180652.413788	12.172168	630473.111646	24	148	79	1.8734177215	24	6.1666666667
951	1623	Get Hard	http://www.GetHardMovie.com	2015	Comedy, Crime	tt2561572	0.051948	1.346662	0.597777	0.563332	9.482572	1.689846	1.95691	0.538282	1.793458	144.811333	6.296145	6.716686	3.217391	1411.353333	0	0	527.106264	2.180465	1570.660641	355250.719388	14.034428	1169839.487082	23.98	142	73	1.9452054795	22	6.4545454545
952	1625	Get on Up	http://www.getonupmovie.com/	2014	Biography, Drama, Music	tt2473602	0.04	0.599404	0.263942	1.183926	6.803607	1.19311	2.037605	0.760356	1.876875	167.083583	6.683343	7.38075	3.28	1750.148864	0.005985	0.017955	744.277832	2.185416	1774.96138	387466.156403	10.341759	1785023.437434	23.98	165	81	2.037037037	24	6.875
953	1628	Get Over It	http://Alloy.com/GetOverIt	2001	Comedy, Romance	tt0192071	0.018519	0.299935	0.090502	1.451288	4.212684	0.761568	2.212995	1.225855	1.8018	75.241833	7.524183	8.817219	3.4	235.664	0	0	707.463998	1.50493	2053.053022	454214.322394	3.240916	1816807.681512	29.97	72	33	2.1818181818	9	8
954	1629	Get Rich or Die Tryin'	http://www.getrichordietryinmovie.com/home.html	2005	Biography, Crime, Drama	tt0430308	0.116883	0.428168	0.156121	0.439734	8.674644	0.980099	2.994927	3.18561	2.002	185.6855	10.922676	46.421724	3.647059	1062.501323	0	0.026927	560.39224	0.843133	3013.119412	233626.809851	0.877614	2755199.44335	23.98	162	61	2.6557377049	16	10.125
955	1630	Get Shorty	N/A	1995	Comedy, Crime, Thriller	tt0113161	0	0.960164	0.327801	0.373819	9.040487	1.548808	2.976531	1.860459	2.460792	154.779625	11.055687	22.710895	3.714286	572.922741	0.006461	0.006461	587.584442	2.13179	1711.539714	346143.455356	10.367856	1682570.667354	23.98	152	51	2.9803921569	13	11.6923076923
956	1632	Get Well Soon	N/A	2001	Comedy, Drama, Romance	tt0293176	0.037037	0.366349	0.069647	0.678608	5.47574	0.977303	2.584214	2.508309	1.960292	126.6265	7.914156	40.01187	3.0625	595.9646	0	0	313.156903	0.771345	1254.687536	127589.20515	1.20488	498980.975958	23.98	108	48	2.25	15	7.2
957	1634	Get the Gringo	N/A	2012	Action, Crime, Drama	tt1567609	0.02	1.243752	0.445535	0.944081	11.970484	1.738715	1.758333	0.682475	1.583333	140.666667	5.626667	4.119511	3.2	1772.7824	0	0	1594.471604	3.515404	4093.241384	2746021.524107	12.516202	5945689.67878	24	140	79	1.7721518987	24	5.8333333333
958	1635	Getting Even with Dad	N/A	1994	Comedy, Crime, Family	tt0109891	0.038961	0.835179	0.25211	0.610944	6.433348	1.370362	2.49588	1.300936	2.085417	157.240417	7.862021	27.120392	3.15	956.606375	0	0.012719	436.722163	1.929033	1480.158759	150040.688718	9.739552	1610115.804804	23.98	153	62	2.4677419355	19	8.0526315789
959	1636	Gettysburg	N/A	1993	Drama, History, War	tt0107007	0.592593	0.472629	0.087247	0.336985	9.805981	0.967214	5.042411	3.612546	4.270933	166.399567	16.639957	67.224036	3.3	229.601	0	0	382.705469	1.544359	1303.241867	76172.077807	8.224283	972535.503288	29.97	162	32	5.0625	9	18
960	1637	Ghost Dad	N/A	1990	Comedy, Family, Fantasy	tt0099654	0	1.137387	0.231031	0.458918	12.558829	1.775711	2.382113	1.205886	2.142	126.252	9.711692	22.409898	4.076923	592.401912	0.007921	0	417.595729	3.544433	1687.568946	173310.911525	31.478552	1708816.981152	23.81	125	52	2.4038461538	12	10.4166666667
961	1638	Ghost Story	N/A	1981	Drama, Horror, Thriller	tt0082449	0	0.744098	0.289745	0.50583	7.347617	1.285985	3.132659	3.705008	2.043708	144.102292	9.606819	59.399563	3.066667	494.955259	0.00694	0	516.432607	1.484028	1328.362367	308334.076029	6.401213	1561517.33255	23.98	143	45	3.1777777778	14	10.2142857143
962	1640	Ghost World	http://www.ghostworld-themovie.com	2001	Comedy, Drama	tt0162346	0.055556	1.008512	0.170744	0.437668	8.327686	1.598709	2.509583	1.161626	2.210542	133.007875	8.867192	11.111495	3.533333	658.683259	0	0.015037	465.969706	1.232806	1380.214348	204788.619121	3.667542	1151019.447633	23.98	132	52	2.5384615385	14	9.4285714286
963	1641	Ghoulies	N/A	1984	Comedy, Fantasy, Horror	tt0089200	0.314815	0.824875	0.11866	0.409696	8.836047	1.556869	2.86432	1.714446	2.210542	114.572792	10.415708	32.197534	3.636364	381.103681	0	0	228.111927	0.86636	1278.786485	36696.250798	2.006574	1495418.846582	23.98	113	39	2.8974358974	10	11.3
964	1644	Gimme Shelter	http://gimmeshelterthemovie.com/	2013	Drama	tt1657510	0.314815	0.395926	0.103252	0.409783	4.343669	0.936944	2.816917	1.701559	2.335667	146.479667	10.462833	41.086727	3.714286	618.698251	0	0	589.997892	2.119415	1873.730782	260113.993464	11.072816	3079983.05635	23.98	143	51	2.8039215686	13	11
965	1645	Gimme the Loot	http://gimmethelootmovie.com/	2012	Comedy, Crime, Drama	tt2139919	0.074074	1.012199	0.304474	0.673827	4.660264	1.200097	2.320715	1.025012	2.002	122.997875	8.199858	25.745349	3.533333	505.19437	0	0	405.006565	2.690151	1454.413232	174266.381843	15.641146	1382702.282921	23.98	121	52	2.3269230769	14	8.6428571429
966	1647	Ginger & Rosa	http://www.facebook.com/GingerAndRosa	2012	Drama	tt2115295	0.324675	0.504961	0.23593	0.38444	7.414737	0.995125	2.260592	1.064351	1.876875	124.332542	7.313679	12.711034	3.235294	711.841034	0	0.008043	664.659292	2.523389	1972.805678	401057.252274	13.510247	4016386.804974	23.98	120	54	2.2222222222	16	7.5
967	1648	Girl Fever	N/A	2002	Comedy, Romance	tt0265010	0.018519	0.341322	0.054724	0.782902	4.304452	0.962289	3.012625	1.966606	2.043708	156.6565	13.054708	68.322494	4.333333	459.62963	0	0.006383	457.984685	0.741445	1706.232827	463392.596555	0.605647	1715744.44283	23.98	152	51	2.9803921569	11	13.8181818182
968	1650	Girl in Progress	http://www.girlinprogressmovie.com/index.html	2012	Comedy, Drama	tt1817676	0.012987	1.014698	0.909632	0.79497	11.811382	1.303411	2.080283	0.854908	1.793458	135.218417	6.438972	13.359761	3.095238	1046.344239	0.007395	0	470.647503	1.490846	1543.659162	114964.080475	4.919717	1176334.779693	23.98	133	64	2.078125	20	6.65
969	1651	Girlfight	http://www.sony.com/girlfight	2000	Drama, Sport	tt0210075	0.116883	0.767471	0.509425	0.574836	7.751829	1.267458	2.784368	2.377501	1.918583	172.630792	10.789424	45.211755	3.875	1018.905273	0	0.005793	1356.322912	1.342431	3278.370845	2013827.492951	1.554345	4513950.33405	23.98	158	61	2.5901639344	15	10.5333333333
970	1652	Girls Against Boys	http://www.g-vs-b.com/Girls_V_Boys/COMING_SOON.html	2012	Drama, Horror, Thriller	tt2036376	0.428571	0.46808	0.211938	0.554126	4.375541	0.986284	1.882833	0.58346	1.710042	105.438667	6.202275	11.016846	3.294118	766.423977	0	0	945.24891	1.347485	1929.269093	846747.88243	3.291383	1687485.959345	23.98	104	55	1.8909090909	16	6.5
971	1653	Girls Just Wanna Have Fun	N/A	2012	Short, Comedy	tt5074522	0	0.539932	0.119935	1.196288	6.214916	1.220782	2.581526	2.045607	1.793458	98.098	9.8098	29.999771	3.8	299.076	0	0.010194	743.580996	3.106966	2696.23873	373556.48138	19.787089	4063411.700472	23.98	96	37	2.5945945946	9	10.6666666667
972	1655	Giving It Up	N/A	1999	Comedy, Romance	tt0120628	0	0.332562	0.032567	0.281086	5.727391	0.975318	3.442833	4.419677	2.5025	113.6135	11.36135	54.53467	3.3	248.321	0	0	238.50373	0.934839	2067.334859	69120.787888	1.290626	2824531.789944	23.98	109	32	3.40625	9	12.1111111111
973	1657	Glory Road	N/A	2006	Biography, Drama, Sport	tt0385726	0.018519	0.289055	0.046442	0.453778	5.636747	0.8637	4.13409	2.902284	2.836167	173.631792	17.363179	51.93185	4.2	317.876	0	0.011519	243.534107	0.618373	1736.622552	79154.649209	0.264317	1266911.312987	23.98	160	41	3.9024390244	9	17.7777777778
974	1658	Go Fish	N/A	1994	Drama, Romance	tt0109913	1	1.071331	0.540375	0	12.575429	1.457813	2.066781	0.632117	2.002	97.138708	6.938479	8.365567	3.357143	493.934767	0	0.010295	784.268361	4.873342	2019.852773	603582.565095	55.30415	2610024.684079	23.98	95	46	2.0652173913	13	7.3076923077
975	1661	Golden Goal	N/A	2006	Comedy, GameShow, Sport	tt0866613	0.018519	0.397724	0.023282	0.450293	8.531774	1.084375	4.186092	3.125944	2.669333	171.629792	13.202292	31.354178	3.153846	332.08102	0	0.005826	163.228122	0.506939	1980.326321	28813.020245	0.536141	1696270.905038	23.98	158	40	3.95	12	13.1666666667
976	1662	Goats	http://www.watchimage.com/goats	2012	Comedy	tt1577052	0	0.402269	0.074271	0.589012	4.564777	1.018694	2.745089	1.721281	2.085417	134.509375	9.607812	32.140725	3.5	631.089286	0	0	501.324944	1.033383	1316.877322	128001.286458	1.735505	1001842.957475	23.98	133	48	2.7708333333	13	10.2307692308
977	1663	God Help the Girl	http://www.godhelpthegirl.com/	2014	Drama, Musical, Romance	tt2141751	0	0.840567	0.076146	1.178311	6.100306	1.590637	1.95	0.583911	1.625	68.25	6.204545	1.621356	3.181818	272.955672	0	0	592.784221	3.346793	2043.523926	200928.417366	14.179577	2514733.13746	24	66	34	1.9411764706	10	6.6
978	1665	God's Not Dead	http://www.facebook.com/GodsNotDeadTheMovie	2014	Drama	tt2528814	0.12987	0.740757	0.283581	0.34766	6.706582	1.300558	2.364267	1.842458	1.918583	165.498667	8.274933	33.628684	3.5	1319.4375	0	0.012085	669.305737	1.812563	1548.554845	351739.917432	15.242611	1045556.560607	23.98	150	69	2.1739130435	19	7.8947368421
979	1666	God's Pocket	http://www.ifcfilms.com/films/gods-pocket	2014	Crime, Drama	tt2920808	0.116883	1.100867	1.232868	0.408092	6.890533	1.265051	2.305394	1.228899	1.835167	142.934458	6.497021	11.827744	2.818182	990.738167	0.013992	0	327.271692	1.902256	1273.485687	78751.931472	11.389977	843164.066481	23.98	137	61	2.2459016393	21	6.5238095238
980	1667	Gods and Generals	http://www.godsandgenerals.com/	2003	Drama, History, War	tt0279111	0.677419	0.327985	0.108682	0.091052	5.374785	0.778672	8.502939	6.068344	7.841167	102.035267	34.011756	379.288799	4	8.333333	0.019601	0.058803	319.673029	2.373184	1773.501161	44741.661579	4.36192	994960.58889	29.97	101	11	9.1818181818	2	50.5
981	1668	Gods and Monsters	N/A	1998	Biography, Drama	tt0120684	0.38961	0.578282	0.267736	0.427838	5.785745	1.060143	2.686326	1.946944	2.25225	145.061583	10.361542	34.79163	3.857143	686.845481	0.006894	0.006894	595.53068	0.644072	1360.502645	240404.150966	0.738926	1198303.510884	23.98	144	53	2.7169811321	13	11.0769230769
982	1675	Going Shopping	http://www.goingshopping-themovie.com	2005	Drama, Romance	tt0295605	0.055556	0.593454	0.118744	0.359164	7.123831	1.286546	4.570355	3.670753	2.5025	173.6735	17.36735	116.118069	3.8	281.956	0	0	269.003097	0.538319	945.222303	164181.074333	0.442544	545018.122091	23.98	160	37	4.3243243243	9	17.7777777778
983	1680	Gone Baby Gone	http://gonebabygone-themovie.com	2007	Crime, Drama, Mystery	tt0452623	0.272727	0.384054	0.159844	0.716544	4.344264	0.872721	2.451903	1.417784	2.127125	149.566083	7.871899	24.422464	3.210526	1040.776061	0	0.006686	885.530706	1.7939	2198.29007	502598.456326	6.271192	1984017.612968	23.98	143	60	2.3833333333	18	7.9444444444
984	1681	Gone Girl	http://www.findamazingamy.com/	2014	Crime, Drama, Mystery	tt2267998	0.277778	0.260339	0.121243	1.389408	2.988254	0.631722	2.2571	1.038927	1.918583	97.055292	7.465792	13.302473	3.307692	474.42467	0	0.010303	342.489962	1.202422	1009.958723	105940.980082	5.113096	663186.427619	23.98	93	42	2.2142857143	12	7.75
985	1685	Good Burger	N/A	1997	Comedy	tt0119215	0	1.00247	0.147517	0.684105	13.900757	1.784531	2.934304	2.187216	2.127125	149.6495	9.353094	38.740668	3.1875	580.079834	0	0.020047	386.134974	1.491878	2543.812652	146324.141471	2.29377	3556166.378312	23.98	137	50	2.74	15	9.1333333333
986	1687	Good Kill	N/A	2014	Drama, Thriller	tt3297330	0.166667	0.47225	0.165839	0.76969	7.157688	0.988676	2.475958	1.015512	2.419083	108.942167	10.894217	22.467715	4.4	420.724	0.009179	0	873.369373	1.168021	1806.154723	319864.421684	1.607415	841889.81968	23.98	106	43	2.4651162791	9	11.7777777778
987	1688	Good Luck Chuck	http://www.lionsgate.com/goodluckchuck	2007	Comedy, Romance	tt0452625	0	1.080573	0.376421	1.063316	7.812439	1.622953	1.993537	0.712414	1.876875	137.554083	6.877704	8.757228	3.45	1283.712375	0.00727	0	618.041145	1.733687	1931.756541	408703.95795	7.794702	1873198.28926	23.98	137	68	2.0147058824	19	7.2105263158
988	1690	Good Night, and Good Luck.	http://wippub.warnerbros.com/movie/goodnight/goodnight.html	2005	Biography, Drama, History	tt0433383	0.987013	0.39491	0.13738	0.028351	6.580486	0.900764	2.45874	1.239375	1.960292	149.983167	7.893851	13.264216	3.210526	1094.496282	0	0.006667	900.063108	1.722552	1857.705511	1207060.825035	5.190676	2154065.219489	23.98	149	60	2.4833333333	18	8.2777777778
989	1691	Good People	http://www.goodpeople-movie.com/	2014	Action, Crime, Thriller	tt1361318	0.220779	0.43194	0.134566	0.587534	5.461472	0.964964	1.909996	0.654387	1.75175	129.87975	6.835776	7.414092	3.578947	1229.068232	0	0	1071.438039	1.977463	2054.41515	1183274.728385	7.140528	2200392.859822	23.98	127	67	1.8955223881	18	7.0555555556
990	1692	Good Will Hunting	http://www.miramax.com/movie/good-will-hunting/	1997	Drama	tt0119217	0.051948	1.020553	0.350301	0.262453	7.772291	1.438697	2.406776	1.153394	2.085417	146.813333	7.727018	14.834786	3.210526	922.936725	0	0.020434	704.10437	3.511535	2000.060762	592577.990597	27.787761	3960342.722969	23.98	144	60	2.4	18	8
991	1693	Goodbye First Love	http://www.ifcfilms.com/films/goodbye-first-love	2011	Drama, Romance	tt1618447	0.018519	0.722214	0.268696	0.962282	7.935515	1.327166	2.487241	0.974573	2.335667	101.976875	10.197687	15.877628	4.1	328.409	0	0.009806	531.304991	2.269565	1298.578833	283975.41077	15.95326	1201604.553323	23.98	97	40	2.425	9	10.7777777778
992	1698	Goodfellas	N/A	1990	Biography, Crime, Drama	tt0099685	0.194805	0.595896	0.271653	0.512766	4.93372	1.103395	2.662183	1.392512	2.335667	186.352833	10.961931	12.53468	4.117647	1181.988805	0	0.010732	471.264155	1.866121	1417.444498	264921.356705	11.169371	939016.152015	23.98	183	69	2.652173913	16	11.4375
993	1700	Goosebumps	http://www.goosebumpsfanrewards.com/	2015	Adventure, Comedy, Family	tt1051904	0.025974	0.290329	0.108075	0.650805	4.147129	0.776412	1.976637	0.742558	1.75175	146.271125	6.965292	15.341981	3.52381	1618.501674	0	0	812.546685	2.431373	2927.030926	552513.867826	7.467615	5036004.498645	23.98	144	73	1.9726027397	20	7.2
994	1701	Gorillas in the Mist	N/A	1988	Biography, Drama	tt0095243	0.376623	0.604941	0.187399	0.247533	6.0025	1.168703	2.212704	1.362034	1.668333	119.486033	7.467877	9.583474	3.375	684.538086	0.008369	0.008369	565.63327	2.982159	1812.85019	489504.673175	33.598421	2827292.957617	29.97	117	53	2.2075471698	15	7.8
995	1702	Gorky Park	N/A	1983	Crime, Drama, Mystery	tt0085615	0.337662	0.499733	0.262363	0.186765	4.72216	0.917223	2.383229	0.984288	2.210542	135.844042	7.546891	9.014041	3.166667	847.841049	0	0	600.42242	3.21667	1700.551321	429148.677799	37.361033	4110279.128491	23.98	135	56	2.4107142857	17	7.9411764706
996	1703	Gossip	http://www.believegossip.com	2000	Drama, Mystery, Thriller	tt0176783	0.051948	0.542729	0.06996	0.338266	5.766768	1.26505	2.215078	1.751969	1.468133	126.259467	9.018533	17.540334	4.071429	752.065962	0	0.01584	1189.880015	2.690324	3401.305886	968027.704753	6.920474	3723976.237175	29.97	121	56	2.1607142857	13	9.3076923077
997	1704	Gothika	http://gothikamovie.warnerbros.com/	2003	Horror, Thriller	tt0348836	0.185185	0.459604	0.611435	0.74412	5.726037	0.70424	2.496083	1.443647	2.168833	129.796333	8.653089	14.14929	3.466667	682.87437	0.015409	0.015409	2106.048931	2.180888	3389.096701	4885476.368212	4.58258	6590667.000669	23.98	128	51	2.5098039216	14	9.1428571429
998	1705	Grabbers	http://www.facebook.com/GrabbersTheMovie	2012	Comedy, Horror, SciFi	tt1525366	0.415584	0.326464	0.132612	0.563887	5.197624	0.792795	1.88981	0.701048	1.740181	103.939577	5.470504	4.267981	2.894737	814.556204	0.009621	0	589.404584	2.360554	1951.963669	372354.375063	17.40969	3333280.493073	27.58	102	54	1.8888888889	18	5.6666666667
999	1706	Grace of Monaco	http://www.beyondgracekelly.com/grace-of-monaco-film/making-grace-of-monaco-movie/	2014	Biography, Drama, Romance	tt2095649	0.314815	0.442194	0.190085	0.217167	5.493954	0.909209	3.031437	2.568517	2.25225	133.38325	10.26025	34.599812	3.384615	450.160218	0.007497	0.007497	488.519262	1.811293	1467.280137	124552.256561	13.98076	988740.296926	23.98	130	43	3.023255814	12	10.8333333333
1000	1707	Grace of My Heart	N/A	1996	Comedy, Drama, Music	tt0116442	0.037037	0.737613	0.240227	0.446991	9.629674	1.38915	2.83526	1.339037	2.25225	130.421958	8.151372	12.648951	2.875	496.295898	0	0.03067	356.981332	0.981329	1145.123271	104326.889042	2.681416	968451.403976	23.98	125	45	2.7777777778	15	8.3333333333
1001	1708	Graffiti Bridge	http://www.wbshop.com/	1990	Drama, Music, Musical	tt0099691	0.025974	1.119356	0.476081	1.077812	6.438367	1.353258	1.703289	0.805277	1.434767	107.3072	5.647747	10.201524	3.315789	1103.548768	0	0	1585.867086	4.30407	3258.34963	1830691.352652	27.273689	7404910.164959	29.97	104	62	1.6774193548	18	5.7777777778
1002	1709	Gran Torino	http://www.thegrantorino.com/	2008	Drama	tt1205489	0.207792	0.443897	0.164293	0.700004	4.20476	0.984126	2.130805	1.023536	1.876875	144.89475	6.89975	12.020628	3.238095	1282.693446	0.020705	0.013803	366.527506	1.616118	1209.204125	177819.380438	7.056155	795557.86216	23.98	143	67	2.1343283582	20	7.15
1003	1712	Grand Piano	http://www.magnetreleasing.com/grandpiano/	2013	Music, Mystery, Thriller	tt2039345	0.038961	0.308056	0.117914	1.362573	3.42275	0.769818	2.21549	0.967359	1.960292	130.713917	7.261884	7.233367	3.277778	851.591392	0.015301	0	486.322605	2.444281	1452.390088	205506.814659	12.330856	1219519.601471	23.98	130	58	2.2413793103	17	7.6470588235
1004	1713	Grassroots	http://www.grassrootsthefilm.com/	2012	Comedy, Drama	tt1634286	0.155844	0.569229	0.215044	1.5131	7.986238	1.075296	2.201204	0.96149	1.793458	147.480667	7.022889	8.844958	3.190476	1114.367887	0	0.006781	439.179741	2.017484	1685.668629	190381.060044	7.56607	1800526.538166	23.98	146	66	2.2121212121	20	7.3
1005	1714	Grave Encounters 2	http://www.facebook.com/graveencounters2themovie	2012	Horror, Thriller	tt2231554	0.537037	0.451202	0.446918	0.644721	3.991513	0.72883	2.191327	0.80063	2.041667	107.375	8.947917	10.082791	4.083333	600.673032	0	0	1624.957425	3.846211	3842.041886	1439805.345562	16.54135	6179893.744454	24	103	48	2.1458333333	11	9.3636363636
1006	1720	Great Expectations	N/A	2013	Drama	tt2736822	0.077922	0.3468	0.14208	0.28746	5.503934	0.825613	2.087734	0.795407	1.918583	150.316833	6.832583	12.465967	3.272727	1421.471826	0	0	660.232162	1.04248	1977.429077	546361.601991	3.654744	1874078.401441	23.98	145	71	2.0422535211	21	6.9047619048
1007	1722	Greedy	N/A	1994	Comedy	tt0109936	0	1.01418	0.15274	0.617777	12.772537	1.748439	2.310811	1.024223	2.099958	113.229735	8.087838	7.904348	3.5	523.375	0	0	313.530562	1.308133	1371.606457	66861.842743	6.454368	1407889.957582	23.81	108	48	2.25	13	8.3076923077
1008	1723	Green Flash	N/A	2008	Comedy, Drama, Sport	tt1104066	0.032258	1.935239	1.097957	1.085079	13.710302	1.598362	1.9575	0.904313	1.596	54.81	6.85125	8.175451	3.5	133.71875	0	0	2598.740507	8.175966	6450.500524	2581419.698288	30.747604	12484725.010766	23.81	53	27	1.962962963	7	7.5714285714
1009	1725	Greenberg	http://www.filminfocus.com/focusfeatures/film/greenberg	2010	Comedy, Drama, Romance	tt1234654	0	0.926751	0.25838	0.570618	7.759375	1.527619	2.626162	1.536757	2.168833	149.691208	7.878485	20.17697	3	873.052632	0.00668	0	166.605115	0.595368	767.3913	51684.323481	1.611306	883652.369587	23.98	141	56	2.5178571429	18	7.8333333333
1010	1726	Greetings from Tim Buckley	http://www.tribecafilm.com/buckley	2012	Drama	tt1823125	0.12963	0.833712	0.720571	0.141054	3.759087	1.044112	2.296319	1.096469	1.918583	121.704917	8.113661	28.227172	3.533333	493.55437	0	0.008217	509.292843	1.676262	1904.477081	155116.462111	7.689281	1548134.949842	23.98	114	52	2.1923076923	14	8.1428571429
1011	1727	Gregory Crewdson: Brief Encounters	http://www.gregorycrewdsonmovie.com/	2012	Documentary, Biography, Drama	tt2281267	0	0.828505	0.223594	0.294977	8.737269	1.475647	2.245577	0.866986	2.002	112.278833	7.017427	7.465538	3.125	567.217773	0	0.008906	464.660669	2.297232	1214.79193	212712.562926	20.142578	1038281.613725	23.98	109	49	2.2244897959	15	7.2666666667
1012	1728	Gremlins	N/A	1984	Comedy, Fantasy, Horror	tt0087363	0.388889	0.385913	0.063598	0.565866	4.904617	0.989332	3.452571	1.799042	3.52	120.84	10.985455	26.895788	3.181818	207.76559	0	0	290.002598	1.199426	1465.260736	107456.753543	7.542125	1367805.711194	25	119	34	3.5	10	11.9
1013	1729	Gremlins 2: The New Batch	N/A	1990	Comedy, Fantasy, Horror	tt0099700	0.387097	0.444648	0.205503	0.933709	4.78208	0.953347	3.4704	2.518216	2.72	86.76	14.46	22.498	4.166667	99.24537	0	0	607.451979	1.609529	2245.263085	475160.818867	4.465174	3276813.711366	25	80	24	3.3333333333	5	16
1014	1730	Grey Gardens	N/A	2009	Biography, Drama	tt0758751	0.055556	0.609092	0.35689	0.142678	5.468085	1.135889	2.714833	3.774244	1.960292	89.5895	8.1445	59.29173	3	283.545455	0	0	998.861498	1.190415	2506.22743	612331.113106	1.472743	2271488.859429	23.98	66	32	2.0625	10	6.6
1015	1731	Grilled	N/A	2006	Comedy, Crime	tt0409043	0.077922	0.654708	0.240991	0.841861	8.131583	1.27506	1.744665	0.625465	1.634967	127.360567	6.368028	11.504672	3.65	1266.066375	0	0	657.576882	3.04524	2090.910687	300158.600296	16.537364	2122538.54668	29.97	126	72	1.75	19	6.6315789474
1016	1732	Grind	http://grindmovie.warnerbros.com/	2003	Adventure, Comedy, Sport	tt0338077	0	1.477125	0.462309	0.865838	12.745106	1.864445	1.522668	0.490651	1.4014	141.608133	4.883039	3.602541	3.206897	2191.508631	0	0	1404.479701	4.110695	3069.962154	1846048.474732	34.184846	3802825.59914	29.97	140	92	1.5217391304	28	5
1017	1734	Groove	N/A	2000	Drama, Music	tt0212974	0.181818	0.332519	0.181555	0.673261	5.675733	0.74875	2.639623	2.280946	1.668333	192.6925	9.175833	37.818248	3.47619	1411.635461	0	0.010379	980.406675	1.146124	2787.710638	836479.62921	2.028945	3884223.612487	23.98	181	72	2.5138888889	20	9.05
1018	1735	Grow Up, Tony Phillips	http://arcanumpictures.com/	2013	Comedy	tt2630096	0.032258	0.472792	0.143452	1.501981	4.900324	1.054622	3.59773	1.887831	3.128125	97.138708	16.189785	80.96227	4.5	100.875	0	0.020589	249.609298	1.222742	1303.240611	66684.522223	4.486099	1688300.28681	23.98	96	26	3.6923076923	5	19.2
1019	1736	Growing Up and Other Lies	N/A	2014	Comedy	tt2399406	0.018519	0.7927	0.243595	0.666295	8.808776	1.288454	2.43243	2.066705	1.960292	121.6215	7.601344	17.085443	3.125	638.030273	0	0.008222	501.670138	2.13982	1409.943368	366219.547174	16.195393	816641.971102	23.98	106	49	2.1632653061	15	7.0666666667
1020	1738	Grown Ups 2	http://www.GrownUps2-Movie.com/	2013	Comedy	tt2191701	0.012987	1.288895	0.580372	0.953733	9.102507	1.707455	2.107205	0.918612	1.835167	141.182708	6.417396	6.384798	3.045455	1078.076352	0	0.021249	464.063438	1.711232	1558.048651	210650.220689	8.119843	1674475.240013	23.98	137	66	2.0757575758	21	6.5238095238
1021	1739	Growth	http://www.growththemovie.com/	2010	Horror, Mystery, SciFi	tt1300159	0.16129	1.012281	0.277802	0.093475	9.040379	1.559983	6.209907	10.290938	1.876875	167.6675	23.9525	659.778252	3.857143	124.099125	0	0.005964	1349.715208	5.908619	10366.603547	782713.453618	14.093195	44854476.087058	23.98	137	26	5.2692307692	6	22.8333333333
1022	1741	Grudge Match	http://grudgematchmovie.com	2013	Comedy, Sport	tt1661382	0.012987	0.625778	0.220298	0.726184	8.282969	1.284102	1.994866	0.645306	1.835167	151.609792	6.59173	7.107109	3.304348	1294.077258	0	0	615.870698	1.799934	1787.128997	353794.615779	9.566948	1803944.643992	23.98	149	75	1.9866666667	22	6.7727272727
1023	1743	Grumpier Old Men	N/A	1995	Comedy, Romance	tt0113228	0.166667	0.390967	0.044935	0.76686	3.896459	1.030773	2.28051	1.417722	1.835167	111.744967	8.595767	12.004749	3.769231	556.546199	0	0	454.231382	2.367907	1595.420248	148022.972629	10.738607	1064786.104155	29.97	110	48	2.2916666667	12	9.1666666667
1024	1747	Guardians of the Galaxy	http://marvel.com/guardians	2014	Action, Adventure, SciFi	tt2015381	0.092593	0.373518	0.17027	0.770662	4.3774	0.849397	3.076202	2.352727	2.043708	150.733917	12.56116	38.143833	4.083333	426.131366	0.006634	0.013268	374.306236	1.868468	1305.138684	229363.859368	11.744938	2937985.816804	23.98	148	48	3.0833333333	11	13.4545454545
1025	1752	Gut	http://www.gutmovie.com/	2012	Drama, Horror, Thriller	tt1506459	0.376623	0.587553	0.359112	0.332666	6.148679	1.072727	2.368594	0.824775	2.002	135.009875	7.941757	8.430246	3.352941	902.428659	0.007407	0	272.966496	0.418914	672.901063	57332.596527	1.480767	399695.540947	23.98	133	56	2.375	16	8.3125
1026	1754	Hackers	N/A	1995	Comedy, Crime, Drama	tt0113243	0.24	0.934073	0.534698	0.514529	8.181026	1.30555	2.069255	1.459769	1.710042	165.540375	8.712651	29.768127	4.210526	1343.249745	0.006041	0.006041	910.386557	2.552448	3461.888293	1010488.31731	10.356648	12753116.36829	23.98	164	79	2.0759493671	18	9.1111111111
1027	1756	Hairspray	http://www.hairspraymovie.com/	2007	Comedy, Musical, Romance	tt0427327	0.012987	0.680004	0.135176	0.322608	7.803097	1.433444	2.824856	2.538365	1.960292	166.6665	8.771921	31.238013	3.105263	864.824902	0	0.006	552.271735	0.978831	1887.803388	387268.475921	3.520658	2089109.668466	23.98	162	58	2.7931034483	18	9
1028	1757	Half Baked	N/A	1998	Comedy, Crime	tt0120693	0.298701	1.363932	0.415128	0.539055	12.780761	1.703026	2.436958	1.705783	2.085417	136.469667	10.497667	39.49591	4.307692	781.454256	0.007328	0	286.900556	1.541025	1392.736303	89270.324443	15.93606	814185.121847	23.98	135	55	2.4545454545	12	11.25
1029	1758	Half of a Yellow Sun	http://www.montereymedia.com/halfofayellowsun/	2013	Drama, Romance	tt2215077	0.055556	0.647384	0.225713	0.962289	6.710794	1.27192	2.551291	1.45159	2.168833	135.218417	9.014561	19.620633	3.533333	631.23437	0	0.007395	719.334809	1.669674	2123.940268	455200.34547	3.569227	2001929.284095	23.98	134	52	2.5769230769	14	9.5714285714
1030	1760	Halloween 2: The Story of the Ghost	N/A	2015	Short, Drama, Horror	tt4557910	0.018519	0.624256	0.52405	0.71662	6.6998	1.099139	2.914085	2.597976	2.226	136.962	12.451091	102.327512	4.272727	613.819684	0.007301	0	457.845089	1.485476	1333.083051	415055.783597	5.109034	1485500.199554	23.81	134	46	2.9130434783	10	13.4
1031	1761	Hamlet	N/A	1990	Drama	tt0099726	0.148148	0.374475	0.15018	0.710359	4.58011	0.877746	2.078267	1.500327	1.634967	101.835067	6.789004	12.019687	3.266667	565.368593	0	0	720.070394	4.148719	2041.945113	425828.363292	21.035183	3455919.566394	29.97	98	48	2.0416666667	14	7
1032	1762	Hamlet	http://www.miramax.com/mm_front/owa/mp.entryPoint?action=0&midStr=1338	2000	Drama, Romance, Thriller	tt0171359	0.185185	0.452468	0.087093	0.333253	7.216722	1.111554	4.282464	4.121494	3.003	145.603792	14.560379	80.355418	3.4	218.304	0	0.006868	314.407427	0.63724	1549.137845	129062.064309	0.445343	958667.441235	23.98	122	33	3.696969697	9	13.5555555556
1033	1763	Hamlet 2	http://www.hamlet2.com	2008	Comedy, Music	tt1104733	0.051948	0.940987	0.197751	1.266455	9.667766	1.665712	2.182367	0.70622	2.083333	150.583333	6.023333	5.854456	2.76	1246.130496	0	0	418.472505	1.69594	1597.099006	88212.289789	6.282361	1525243.522523	24	148	68	2.1764705882	24	6.1666666667
1034	1765	Hammer of the Gods	http://www.hammerofthegodsfilm.com/	2013	Action, Adventure, History	tt2193418	0.444444	0.217336	0.079885	0.412877	3.17166	0.564499	2.264167	1.021775	1.876875	95.095	7.315	11.518874	3.230769	427.522531	0.021032	0	901.304626	2.467015	2491.119486	635370.839491	8.778334	4648862.725853	23.98	93	41	2.2682926829	12	7.75
1035	1767	Hanging Up	http://www.spe.sony.com/movies/hangingup/index.html	2000	Comedy, Drama	tt0162983	0	0.681171	0.176335	0.472877	9.605714	1.405061	3.856125	2.842592	2.627625	169.6695	15.4245	75.169311	4	404.090909	0	0.005894	311.561241	0.783672	1589.164724	108654.044738	0.826099	1650556.189679	23.98	161	43	3.7441860465	10	16.1
1036	1769	Hannah Arendt	http://www.zeitgeistfilms.com/hannaharendt/	2012	Biography, Drama	tt1674773	0.074074	0.880065	0.34134	0.256702	9.215956	1.402436	3.132296	2.311218	2.293958	125.291833	10.440986	24.51201	3.333333	318.768519	0	0.007981	451.438337	0.840061	1021.079208	205258.39239	1.990407	553659.470205	23.98	116	39	2.9743589744	11	10.5454545455
1037	1770	Hannibal	http://www.mgm.com/hannibal	2001	Crime, Drama, Thriller	tt0212985	0.12963	0.315554	0.130023	1.656731	4.786178	0.766281	3.827778	2.955008	2.6	137.8	13.78	70.40488	3.6	206.244	0.014514	0.021771	1169.969045	2.518681	2790.95484	1440151.990014	11.284675	7104828.250715	25	136	35	3.8857142857	9	15.1111111111
1038	1772	Hansel & Gretel Get Baked	http://www.hg420movie.com/	2013	Comedy, Horror	tt2081194	0.077922	0.474217	0.399975	0.996883	5.487002	0.889987	1.741414	0.726693	1.5	114.933333	5.746667	4.422378	3.3	1127.2655	0.008701	0.008701	754.352826	1.476767	1647.80025	458799.610262	5.763402	1483162.001894	30	110	65	1.6923076923	19	5.7894736842
1039	1774	Happily N'Ever After 2	http://www.happilyneverafterthefilm.com/	2009	Animation, Adventure, Comedy	tt1235837	0	0.500657	0.10098	0.62307	6.943561	1.217968	2.9601	3.183734	1.876875	103.6035	10.36035	27.757237	3.5	260.425	0	0	954.081314	1.538198	3589.594456	942755.898554	2.161126	4176785.814438	23.98	85	34	2.5	9	9.4444444444
1040	1775	Happy Christmas	http://www.facebook.com/HappyChristmasMovie	2014	Comedy, Drama	tt2955096	0.025974	1.014078	0.21966	1.251997	7.322422	1.201116	2.485534	1.548618	1.876875	146.6465	16.294056	294.2829	6.555556	748.373114	0.006819	0.006819	447.521885	1.301463	1056.646351	94145.216728	6.453302	454343.545791	23.98	145	58	2.5	8	18.125
1041	1776	Happy Feet	http://www.happyfeetmovie.com/	2006	Animation, Comedy, Family	tt0366548	0	0.279776	0.681399	0.543199	2.512812	0.301526	16.683333	22.750204	12.721042	83.416667	41.708333	1283.606771	2.5	0.125	0	0	542.637464	0.741567	889.454958	786880.865633	0.63083	1114654.513437	23.98	80	4	20	1	80
1042	1779	Happy Gilmore	N/A	1996	Comedy, Sport	tt0116483	0	1.89839	0.262427	0.403272	12.466041	1.98781	2.657884	1.659027	2.085417	135.552083	7.973652	14.395422	3	700	0	0.007377	347.040355	2.644773	1762.57009	102716.61158	30.462774	1385668.375802	23.98	133	50	2.66	16	8.3125
1043	1780	Happy Hour	N/A	1986	Comedy	tt0091168	0.387097	0.946673	0.41991	0.282791	8.938393	1.411058	3.08	2.740743	2.016	64.68	10.78	20.761496	3.5	68.541667	0	0	607.730347	3.563453	2251.731989	315976.067408	28.433202	3535624.069744	23.81	62	20	3.1	5	12.4
1044	1781	Happy New Year	http://www.hny.co.in/	2014	Action, Comedy, Crime	tt2461132	0	1.117569	0.284833	0.994833	12.644971	1.626437	2.657242	2.451534	1.916667	223.208333	8.928333	36.210767	3.36	1849.487616	0	0.00896	571.315965	1.710491	2791.332972	304271.799551	4.126671	2446208.852676	24	207	83	2.4939759036	24	8.625
1045	1783	Happy, Texas	N/A	1999	Comedy, Crime, Romance	tt0162360	0.037037	0.491759	0.078028	0.765311	7.188303	1.203003	2.149997	1.151518	1.835167	66.649917	6.664992	13.702642	3.1	223.929	0	0	403.205775	1.735615	1755.385164	79279.959446	4.91162	1830296.749521	23.98	63	30	2.1	9	7
1046	1784	Hara-Kiri: Death of a Samurai	http://www.ichimei.jp/	2011	Drama	tt1728196	0.142857	0.585234	0.731614	0.602491	4.894029	0.920395	2.375324	1.928878	1.960292	144.89475	7.244737	14.026292	3.05	922.467375	0	0.006902	578.071698	1.054778	1650.015749	652523.308451	2.516174	1627148.168079	23.98	131	60	2.1833333333	19	6.8947368421
1047	1785	Hard Ball	N/A	2001	Drama, Sport	tt0180734	0.012987	1.072933	0.356518	0.737047	12.154475	1.688177	2.746164	2.966304	1.960292	208.7085	9.48675	59.347483	3.454545	1349.222014	0	0.004791	943.207169	2.107618	2292.603744	3311758.024299	8.882984	2637012.129404	23.98	183	75	2.44	21	8.7142857143
1048	1787	Hard Target	N/A	1993	Action, Thriller	tt0107076	0	1.549474	0.730141	0.647305	16.920813	1.743571	2.024621	2.051395	1.668333	119.452667	7.465792	39.844979	3.6875	830.388428	0	0	1224.717818	4.513331	3526.224303	767648.899036	29.514947	4236289.604557	23.98	118	58	2.0344827586	15	7.8666666667
1049	1788	Harley Davidson and the Marlboro Man	N/A	1991	Action, Crime, Drama	tt0102005	0.324675	0.717775	0.338396	0.363727	6.465156	1.181073	1.915656	0.695411	1.710042	109.192417	6.066245	6.663234	3.166667	835.026235	0	0	1230.036186	2.869779	2859.542157	2350471.385904	18.205452	3887288.697146	23.98	108	56	1.9285714286	17	6.3529411765
1050	1789	Harry Potter and the Chamber of Secrets	http://harrypotter.warnerbros.com/	2002	Adventure, Family, Fantasy	tt0295297	0.051948	0.205578	0.054427	1.251084	3.532685	0.63566	2.435303	1.974805	1.960292	131.506375	7.30591	21.089811	3	730.555556	0.007604	0.007604	825.761292	3.753469	2885.119639	1094407.455092	20.085106	5439053.624725	23.98	131	53	2.4716981132	17	7.7058823529
1051	1791	Harry Potter and the Goblet of Fire	http://harrypotter.warnerbros.com/gobletoffire/	2005	Adventure, Family, Fantasy	tt0330373	0.298701	0.344935	0.272569	0.407152	3.82827	0.710144	2.375961	1.185896	2.043708	140.181708	7.787873	12.132409	3.277778	900.850652	0.007134	0.007134	485.903801	2.412464	1970.818917	274708.403647	8.53046	2600716.579569	23.98	139	58	2.3965517241	17	8.1764705882
1052	1793	Harry Potter and the Order of the Phoenix	http://www.harrypotterorderofthephoenix.com/	2007	Adventure, Family, Fantasy	tt0373889	0.077922	0.323597	0.097091	1.393428	3.327059	0.848	2.048	1.019326	1.76	133.12	6.656	13.761664	3.25	993.234375	0.007512	0.015024	984.641516	3.002794	2699.266996	1940765.759101	16.969078	5513137.540367	25	129	64	2.015625	19	6.7894736842
1053	1795	Harry Potter and the Sorcerer's Stone	http://movies.warnerbros.com/awards/harry.html	2001	Adventure, Family, Fantasy	tt0241527	0.018519	0.355651	0.078027	0.599913	4.721034	0.956163	3.025926	2.435072	2.375	136.166667	9.72619	33.902459	3.214286	421.063047	0.014688	0.007344	438.702344	1.447751	1797.411183	277808.871802	3.383528	2534079.716807	24	135	44	3.0681818182	13	10.3846153846
1054	1796	Harry and the Hendersons	N/A	1987	Comedy, Family, Fantasy	tt0093148	0.018519	0.897564	0.391107	0.280538	12.037886	1.560249	2.083748	0.713491	1.835167	104.187417	6.511714	7.087695	3.125	578.295898	0	0.009598	441.875147	2.723161	1778.262867	248351.096886	18.161602	2369964.262544	23.98	101	49	2.0612244898	15	6.7333333333
1055	1797	Hart's War	http://www.mgm.com/hartswar	2002	Drama, War	tt0251114	0.194805	0.657059	0.407962	0.313778	5.510175	1.03263	2.325411	1.147129	1.876875	141.850042	8.34412	14.373162	3.588235	907.657847	0	0.00705	731.004122	2.889664	2298.926503	396385.50431	16.938378	1584131.624386	23.98	138	60	2.3	16	8.625
1056	1800	Hatchet III	N/A	2013	Action, Comedy, Horror	tt1870419	0.311688	0.358082	0.243879	0.460375	5.514787	0.727969	1.681643	0.685919	1.5	116.033333	5.044928	4.957353	3	1169.521739	0	0.008618	1904.926745	1.05855	3161.613014	4383680.998808	1.514783	6937036.913429	30	115	68	1.6911764706	22	5.2272727273
1057	1801	Hateship Loveship	http://www.ifcfilms.com/films/hateship-loveship	2013	Drama, Romance	tt2463512	0.025974	0.476633	0.211832	0.52223	6.144088	1.071732	2.312122	1.123047	1.960292	143.351542	7.963975	13.795967	3.444444	1150.927298	0	0	376.73359	1.414762	1214.599378	129608.62822	5.56211	591066.584865	23.98	142	61	2.3278688525	17	8.3529411765
1058	1803	Haunt	http://www.ifccenter.com/films/haunt/	2014	Horror, Mystery	tt2386278	0.240741	0.447794	0.330435	0.868082	3.71142	0.701016	2.800805	3.775137	1.876875	128.837042	10.73642	55.936201	3.833333	461.19213	0	0.007762	680.68148	0.701361	1553.055135	585801.858663	1.107819	1797704.359081	23.98	101	45	2.2444444444	11	9.1818181818
1059	1804	Haunter	http://www.ifcfilms.com/films/haunter	2013	Horror, Mystery, Thriller	tt2345567	0.103896	0.330416	0.356757	1.375745	3.226271	0.613122	1.943906	0.782505	1.584917	108.85875	6.047708	3.155994	3.111111	752.715364	0.009186	0	1567.785633	2.896659	2794.006483	2244706.544713	30.062605	4687527.893667	23.98	104	55	1.8909090909	17	6.1176470588
1060	1805	Haute Cuisine	http://www.weinsteinco.com/sites/haute-cuisine/	2012	Biography, Comedy	tt2094877	0.018519	1.595905	0.893126	1.176812	16.986968	1.496969	2.822673	2.613425	1.710042	95.970875	8.724625	27.416436	3.090909	207.123216	0	0	809.447438	1.863092	1858.487118	386391.727752	8.566996	1704189.555873	23.98	80	33	2.4242424242	10	8
1061	1806	Hava Nagila: The Movie	http://www.havanagilamovie.com/	2012	Documentary, Comedy, History	tt2244856	0.103896	0.85951	0.482159	0.677799	7.716207	1.379904	2.99518	1.959153	2.377375	191.6915	10.649528	35.726632	3.555556	1062.847051	0	0.010433	360.508371	1.610348	1650.700766	206254.202202	8.769765	2704091.219818	23.98	178	63	2.8253968254	17	10.4705882353
1062	1809	He Knows You're Alone	N/A	1980	Horror, Thriller	tt0080850	0.193548	0.379717	0.193254	0.968335	4.548257	0.761664	2.907502	1.851894	2.635967	84.317567	10.539696	34.104339	3.625	102.498047	0	0.02372	271.352485	1.110219	943.435885	57783.852804	3.218565	616210.770009	29.97	83	28	2.9642857143	7	11.8571428571
1063	1811	He Said, She Said	N/A	1991	Comedy, Drama, Romance	tt0102011	0.025974	0.356327	0.068409	0.288742	5.3587	0.986298	2.9939	1.842163	2.669333	164.6645	10.291531	38.536702	3.4375	835.109131	0	0.006073	149.787534	0.354931	625.210849	29440.001639	0.356597	144494.321095	23.98	160	54	2.962962963	15	10.6666666667
1064	1812	He's Way More Famous Than You	http://https://www.facebook.com/HesWayMoreFamousThanYou	2013	Comedy	tt2076216	0.077922	1.432006	0.568036	0.543556	9.743312	1.776401	2.016138	0.729986	1.835167	118.952167	6.26064	6.185579	3.105263	854.11853	0	0.008407	1265.623015	2.343595	2295.137336	2164199.345471	9.92875	4776543.564917	23.98	117	58	2.0172413793	18	6.5
1065	1813	Heartbreak Ridge	N/A	1986	Action, Comedy, Drama	tt0091187	0.051948	0.945591	0.314255	0.413376	9.445952	1.549708	2.465484	1.978902	1.835167	157.790967	8.304788	21.805405	3.368421	1132.810031	0	0	542.230269	2.731952	1825.479393	383835.289847	19.442268	4795755.509878	29.97	153	63	2.4285714286	18	8.5
1066	1815	Heatstroke	http://www.phase4films.com/	2013	Action, Drama, Thriller	tt3663040	0.25974	0.50642	0.280255	0.454903	4.223098	0.878217	1.820178	0.620668	1.668333	116.491375	7.766092	28.755851	4.266667	607.359704	0.008584	0	743.288716	2.706663	2277.786693	571124.796253	14.717568	2601517.017153	23.98	116	63	1.8412698413	14	8.2857142857
1067	1816	Heaven & Earth	N/A	1993	Action, Biography, Drama	tt0107096	0.220779	0.729694	0.1901	0.414029	11.744013	1.402829	2.892789	2.377002	2.035367	190.924067	11.230827	60.139977	3.882353	1218.760432	0.005238	0.036664	383.056697	1.712351	1829.660914	221927.447673	5.920865	3360519.910103	29.97	190	65	2.9230769231	16	11.875
1068	1817	Heaven Is for Real	http://heavenisforreal.net/	2014	Drama	tt1929263	0.018519	0.930498	0.545748	0.746478	11.562161	1.458402	2.36775	1.064572	2.043708	123.123	8.2082	14.08883	3.466667	566.318815	0	0.008122	1021.114782	1.246792	2015.67908	1457940.134232	3.625981	2256109.456366	23.98	121	51	2.3725490196	14	8.6428571429
1069	1819	Heaven's Gate	http://www.criterion.com/films/28036-heaven-s-gate	1980	Adventure, Drama, Western	tt0080855	0.064516	0.480638	0.094456	0.359495	7.345374	0.968486	3.551167	4.507061	1.876875	74.5745	14.9149	78.011762	4.2	48.272	0.013409	0	324.338128	2.354166	1739.963856	107948.514555	10.762198	1838787.649549	23.98	73	20	3.65	4	18.25
1070	1820	Heavenly Creatures	N/A	1994	Biography, Crime, Drama	tt0110005	0.055556	0.750047	0.191346	1.365588	9.524995	1.456748	2.266971	0.916238	2.127125	77.077	25.692333	565.046224	11.333333	191.185185	0	0.025948	1122.807336	2.035978	2830.43555	721093.86211	7.473702	2540548.17097	23.98	75	33	2.2727272727	2	37.5
1071	1821	Heavenly Sword	http://heavenlyswordmovie.com/	2014	Animation, Action, Adventure	tt2006753	0.258065	0.381186	0.312159	0.436512	4.063126	0.731769	3.375	1.990719	2.791667	91.125	11.390625	54.999539	3.375	99.810547	0.021948	0.032922	408.200012	1.493538	1381.446569	159414.271287	3.838817	1292803.181278	24	90	26	3.4615384615	7	12.8571428571
1072	1823	Heavy Weights	N/A	1995	Comedy, Drama, Family	tt0110006	0	0.706177	0.089275	1.203149	6.555302	1.476314	2.781625	3.99446	1.918583	144.6445	9.642967	108.935879	3.466667	517.363259	0	0	511.608092	1.452419	2484.00442	439756.980681	5.273677	2819608.364555	23.98	114	51	2.2352941176	14	8.1428571429
1073	1825	Hector and the Search for Happiness	http://www.facebook.com/hectorandthesearchforhappiness	2014	Adventure, Comedy, Drama	tt1626146	0.012987	1.008594	0.38783	1.068587	13.873152	1.440482	2.202895	1.922546	1.710042	132.173708	7.774924	20.726247	3.529412	949.381437	0	0	828.61766	2.075815	1981.540012	760223.035175	10.792034	1443477.41334	23.98	117	59	1.9830508475	16	7.3125
1074	1827	Heidi	N/A	2005	Drama, Family	tt0439197	0.064516	1.117704	0.399083	0.243511	11.869406	1.561047	5.008925	3.191235	5.1051	85.151733	17.030347	16.057667	3.4	28.888	0	0.023487	146.589318	0.727776	915.197874	9872.044309	0.660088	278736.59237	29.97	84	16	5.25	4	21
1075	1828	Held Up	http://www.heldup.com	1999	Comedy	tt0165831	0.351852	0.89991	0.653703	0.472973	11.987041	1.186507	4.125743	5.357492	2.168833	152.6525	13.8775	68.990075	3.363636	267.773103	0	0.006551	646.179935	0.851657	2525.154837	302011.619583	0.603025	3019254.348182	23.98	122	36	3.3888888889	10	12.2
1076	1829	Heleno	N/A	2011	Biography, Drama, Sport	tt1720114	0.666667	0.621119	0.357138	0.102961	6.137337	1.088826	4.992487	4.567179	3.420083	199.6995	19.96995	111.089137	4	289.9	0	0.005008	555.283604	1.697219	2369.792102	241943.498492	3.787149	3552289.573875	23.98	176	39	4.5128205128	9	19.5555555556
1077	1830	Helium	N/A	2013	Short, Drama, Family	tt3346410	0.612903	0.211446	0.165511	2.378967	1.707119	0.452331	3.672787	4.051647	2.293958	62.437375	12.487475	35.60207	3.4	29.808	0	0	986.130794	1.104987	2005.624469	997282.854922	2.358412	2348122.159908	23.98	43	16	2.6875	4	10.75
1078	1831	Hell Baby	http://hellbaby-movie.com/	2013	Comedy, Horror	tt2318527	0.051948	0.541312	0.273712	0.575993	5.128237	1.083226	2.269944	1.047527	1.876875	149.816333	7.134111	12.577776	3.142857	1022.250729	0	0	1197.824846	1.7821	2229.035821	1926253.199239	5.603635	3329082.227085	23.98	144	65	2.2153846154	20	7.2
1079	1833	Hellgate	N/A	2011	Fantasy, Horror, Thriller	tt1430116	0.168831	0.7953	0.310411	0.411007	9.590433	1.427685	1.884202	0.738608	1.710042	139.430958	6.062216	6.656501	3.217391	1494.016849	0.007172	0.021516	1199.575633	2.39732	2380.060644	766685.872447	18.36428	2614919.468884	23.98	138	73	1.8904109589	22	6.2727272727
1080	1834	Hellion	http://www.ifcfilms.com/films/hellion	2014	Drama, Thriller	tt3186318	0.222222	0.600891	0.363762	0.832665	4.210317	0.994161	2.382482	1.390901	2.002	116.741625	8.980125	8.918019	3.769231	534.71188	0.008566	0.008566	700.05719	4.705839	1738.709741	333194.84266	25.023668	1362858.760477	23.98	115	48	2.3958333333	12	9.5833333333
1081	1836	Hello I Must Be Going	http://hello.oscilloscope.net/	2012	Comedy, Drama, Romance	tt2063666	0.077922	0.589062	0.270988	1.040304	5.044995	1.059567	2.334228	0.9516	2.085417	135.38525	8.461578	10.256784	3.625	797.413086	0	0	419.215495	0.695748	1018.893105	167400.544844	2.411418	1489566.651885	23.98	132	57	2.3157894737	15	8.8
1082	1837	Hemingway & Gellhorn	http://www.hbo.com/#/movies/hemingway-and-gellhorn	2012	Biography, Drama, Romance	tt0423455	0.025974	0.794588	0.485588	0.956622	7.436777	1.258394	1.930053	0.840797	1.868533	123.5234	7.266082	9.749081	3.764706	977.169754	0.008096	0.008096	656.395388	1.335492	2303.360821	471115.235024	4.064799	4090079.133061	29.97	122	63	1.9365079365	16	7.625
1083	1840	Henry V	N/A	1989	Action, Biography, Drama	tt0097499	0	0.684831	0.203226	0.470309	3.740464	1.034243	2.89399	1.980661	2.210542	127.335542	11.575958	34.547326	4	338	0.007853	0	334.235384	1.742924	1467.219741	140374.055593	6.796609	2077767.303511	23.98	126	43	2.9302325581	10	12.6
1084	1841	Her Best Move	http://www.herbestmove.com	2007	Comedy, Family, Romance	tt0469429	0.012987	1.087421	0.262181	0.487895	7.952968	1.478858	2.107066	1.365618	1.805964	136.959261	6.52187	8.974057	3.095238	1093.815895	0	0.007301	1219.953297	4.635097	3653.273182	1118986.255939	23.526346	6190174.101648	23.81	133	64	2.078125	20	6.65
1085	1842	Her	http://www.herthemovie.com/	2013	Drama, Romance, SciFi	tt1798709	0.311688	0.724388	0.91434	0.650964	2.676775	0.699268	2.528915	1.315851	2.168833	151.734917	10.838208	54.988249	4.285714	641.239067	0.019771	0.013181	698.204789	1.35445	1520.213663	405229.238289	7.761859	4391988.862841	23.98	150	59	2.5423728814	13	11.5384615385
1086	1844	Hercules	http://www.mightyhercules.com/	2014	Action, Adventure	tt1267297	0.193548	0.494682	0.241382	0.745593	7.309304	1.037519	2.858411	1.552564	2.293958	85.752333	10.719042	22.172751	3.75	129.304688	0	0.023323	611.830161	1.760227	2441.918827	480474.879271	5.821957	4724746.717352	23.98	83	29	2.8620689655	7	11.8571428571
1087	1845	Hercules	N/A	1983	Adventure, Fantasy	tt0085672	0.018519	0.951709	0.431685	0.611546	10.619852	1.432992	2.387802	1.424227	1.918583	95.512083	7.95934	9.846873	3.333333	297.87963	0	0.01047	2200.104072	1.331433	3721.402186	6012611.035088	3.230632	9417503.102991	23.98	95	39	2.4358974359	11	8.6363636364
1088	1847	Here Comes the Boom	http://boom-movie.com/	2012	Action, Comedy, Sport	tt1648179	0.27	0.544105	0.1911	0.726486	7.761102	1.134094	1.855512	0.603928	1.668333	152.152	5.852	8.253096	3.153846	1820.070096	0.006572	0	630.730773	2.011449	2030.785068	237493.684263	12.291092	2144113.819944	23.98	150	81	1.8518518519	25	6
1089	1848	Here	http://www.strandreleasing.com/films/film_details.asp?BusinessUnitID=%7B9C59ED8C	2011	Adventure, Drama, Romance	tt1127886	0.018519	1.36747	0.584078	0.346739	7.972285	1.613332	2.295562	1.492852	1.876875	119.36925	8.526375	43.10461	3.714286	425.973761	0	0.016755	564.640504	2.445609	2112.046521	337067.31053	8.745192	3307395.506631	23.98	117	51	2.2941176471	13	9
1090	1850	Hermano	N/A	2013	Short, Drama, Family	tt3035440	0.037037	0.496573	0.256424	0.916137	5.913944	1.010817	2.977073	2.465351	2.335667	110.151708	11.015171	58.94704	3.7	295.681	0.027235	0	896.451295	3.60712	3055.748427	359569.197593	9.968792	3279834.335576	23.98	108	36	3	9	12
1091	1851	Hero at Large	N/A	1980	Comedy, Romance	tt0080863	0	0.804555	0.14845	0.959601	9.61314	1.448844	3.09595	2.713697	1.968633	130.0299	10.835825	20.969492	3.5	368.729167	0	0	304.963024	1.208624	1536.048177	156171.720543	5.122079	4103742.789737	29.97	128	41	3.1219512195	11	11.6363636364
1092	1852	Herpes Boy	http://www.herpesboy.com/	2009	Comedy	tt1283911	0.220779	1.194769	0.646939	0.399018	12.693142	1.538392	2.290556	0.880393	2.125	171.791667	7.808712	13.223115	3.409091	1253.044046	0	0.005821	494.770997	1.732708	1486.197234	425773.718382	5.867779	2682556.094332	24	170	74	2.2972972973	21	8.0952380952
1093	1853	Hey Arnold! The Movie	http://www.nick.com/all_nick/movies/heyarnold	2002	Animation, Adventure, Comedy	tt0314166	0.012987	0.532382	0.074203	0.711769	8.08742	1.252994	2.665738	1.974094	2.002	154.612792	8.5896	35.047705	3.222222	724.645405	0	0	574.283692	1.959225	2707.872969	311648.914793	6.553733	3716880.105616	23.98	141	57	2.4736842105	17	8.2941176471
1094	1856	Hick	N/A	2011	Comedy, Drama	tt1205558	0.064935	0.598609	0.177491	0.501973	8.57433	1.215844	2.575849	1.373022	2.002	149.39925	8.299958	27.021555	3.222222	675.954047	0	0	424.242242	0.801206	1538.88875	172635.151235	2.789672	1815793.506561	23.98	146	57	2.5614035088	17	8.5882352941
1095	1857	Hide Away	http://www.hideawaythemovie.com/	2011	Drama	tt1536374	0.155844	0.9563	0.506468	0.37252	7.893174	1.343876	2.030531	0.906342	1.8018	140.106633	7.374033	4.952229	3.631579	1240.995626	0	0.014275	586.054876	0.903349	1596.360788	733003.41506	1.726824	1479492.706466	29.97	136	68	2	18	7.5555555556
1096	1861	High Road	N/A	2011	Comedy	tt1692084	0	2.089656	1.412028	0.47173	9.99935	1.582954	1.969697	0.802948	1.791667	108.333333	5.15873	3.224309	2.619048	760.432999	0	0	888.874357	3.729887	2044.134031	604743.508418	21.89916	2925248.327901	24	107	54	1.9814814815	20	5.35
1097	1864	High Spirits	N/A	1988	Comedy, Fantasy, Horror	tt0095304	0.037037	0.711722	0.176609	0.402158	8.311881	1.447455	2.68845	3.258337	1.876875	129.045583	8.603039	39.77862	3.2	534.624	0	0.015498	344.134436	2.243495	1921.755672	93403.940649	12.109111	1836580.550992	23.98	128	47	2.7234042553	14	9.1428571429
1098	1865	Hilary and Jackie	N/A	1998	Biography, Drama, Music	tt0150915	0.092593	1.122026	0.268462	0.329986	9.595851	1.716479	2.713403	1.723233	1.960292	143.810333	10.272167	43.862004	3.785714	511.756924	0.006954	0	542.286712	1.512287	2649.893347	259900.56247	3.289599	5051263.601312	23.98	140	52	2.6923076923	13	10.7692307692
1099	1867	Hit and Run	http://hitandrunmovie.com/	2012	Action, Comedy, Romance	tt2097307	0.012987	0.833438	0.146461	0.4681	9.892402	1.550374	2.111264	0.719874	1.918583	149.89975	7.494987	8.650626	3.55	1285.757375	0	0	580.083746	2.842353	2804.329965	287031.452074	8.537465	2954728.444474	23.98	147	70	2.1	19	7.7368421053
1100	1870	Hitchcock	http://www.hitchcockthemovie.com/	2012	Biography, Drama	tt0975645	0.025974	0.566276	0.209738	0.7548	6.103019	1.160189	2.081524	0.905783	1.835167	156.114292	6.504762	9.791034	3.125	1321.994141	0	0	461.015362	0.958359	1608.017223	239217.616952	3.643053	2074685.563997	23.98	153	74	2.0675675676	23	6.652173913
1101	1877	Hollywood Shuffle	N/A	1987	Comedy	tt0093200	0.193548	0.76699	0.241907	0.609738	6.293578	1.252257	4.059611	3.348867	2.919583	109.6095	15.6585	85.832547	3.857143	117.344023	0	0	287.833435	0.770297	1016.83347	132348.607291	2.435312	1103591.951065	23.98	108	26	4.1538461538	6	18
1102	1878	Hollywoodland	http://www.hollywoodlandmovie.com	2006	Biography, Crime, Drama	tt0427969	0.467532	0.459001	0.347501	0.755819	4.664805	0.905345	2.23103	1.351778	1.876875	127.168708	7.064928	15.586129	3.166667	723.137346	0	0.031454	937.503333	1.436095	1859.939665	1533582.932321	4.011036	1180780.129729	23.98	122	56	2.1785714286	17	7.1764705882
1103	1879	Holy Motors	http://holymotorsfilm.com/	2012	Drama, Fantasy	tt2076220	0.074074	0.468263	0.389391	1.625788	4.64943	0.886911	2.870792	2.420884	2.25225	152.152	10.868	46.184919	3.785714	428.614067	0	0.039434	697.13911	2.017835	2018.555133	1422929.481171	10.088648	4065206.576225	23.98	151	52	2.9038461538	13	11.6153846154
1104	1883	Home Sweet Hell	http://www.facebook.com/pages/Home-Sweet-Hell/934680233212853	2015	Comedy, Crime, Thriller	tt2802136	0.018519	0.439679	0.145938	0.592066	4.945602	0.987948	2.710094	1.41673	2.377375	119.244125	9.93701	31.609167	3.666667	503.796296	0	0	756.145734	1.48536	1942.405522	422519.400641	3.340629	2011620.832217	23.98	117	43	2.7209302326	11	10.6363636364
1105	1885	Home of the Brave	http://www.mgm.com/homeofthebrave/	2006	Action, Drama, War	tt0763840	0.090909	0.952482	0.669875	0.423298	10.366959	1.251713	2.476344	1.654721	1.960292	146.104292	7.6897	17.179448	3.105263	846.600525	0	0.034222	574.554137	2.598221	2248.011936	168592.624833	13.222808	1796425.680567	23.98	145	58	2.5	18	8.0555555556
1106	1887	Homefront	N/A	2013	Action, Crime, Drama	tt2313774	0.038961	0.497224	0.186397	0.558872	8.09375	1.076763	2.120663	1.130731	1.835167	150.567083	7.924583	19.410656	3.736842	1135.918793	0	0	1269.897597	3.597942	3454.496292	1161424.818189	8.745043	4554417.339763	23.98	150	70	2.1428571429	18	8.3333333333
1107	1889	Homo Erectus	N/A	2007	Action, Comedy, Drama	tt0484207	0.185185	0.636922	0.38656	0.414553	5.236253	1.049553	2.673402	2.92234	1.793458	109.6095	8.4315	53.518695	3.153846	341.595812	0	0	878.728827	1.506639	2545.843253	840532.965285	4.192864	4933651.905576	23.98	96	40	2.4	12	8
1108	1890	Honey 2	N/A	2011	Comedy, Drama, Music	tt1657283	0.012987	0.794163	0.283213	1.191403	8.253536	1.497319	1.759496	0.364989	1.626625	123.164708	6.482353	5.506669	3.684211	1179.100015	0	0	762.016159	2.339998	3171.479452	423403.984718	6.901578	3993056.496453	23.98	121	69	1.7536231884	18	6.7222222222
1109	1892	Honeymoon	http://www.honeymoonthefilm.com	2014	Horror, Thriller	tt3177316	0.207792	1.120083	2.099242	0.638959	3.414933	0.766417	2.214392	1.059064	1.710042	143.935458	7.196773	18.674876	3.25	944.634375	0.006948	0.020843	1277.674149	2.729364	2354.55818	2038797.263753	15.734931	3479029.860747	23.98	138	64	2.15625	19	7.2631578947
1110	1893	Honeymoon in Vegas	N/A	1992	Comedy, Romance, Thriller	tt0104438	0.018519	0.94326	0.21907	0.345307	7.156704	1.341558	2.899193	2.231326	2.25225	130.463667	10.871972	17.670512	3.75	431.307292	0	0.007665	276.869283	1.35405	1191.453896	91577.672286	10.183312	1759154.634817	23.98	119	44	2.7045454545	11	10.8181818182
1111	1895	Honour	N/A	2014	Thriller	tt1738351	0.116883	0.68079	0.190393	0.421785	13.222808	1.209611	2.139116	1.586289	1.768433	136.903433	6.845172	10.537073	3.2	1067.718	0.007304	0	775.662302	2.483736	2418.753256	503808.541121	10.674274	3947700.986333	29.97	136	63	2.1587301587	19	7.1578947368
1112	1896	Hoodlum	N/A	1997	Crime, Drama	tt0119311	0.166667	0.751745	0.428161	0.460192	7.085832	1.225344	2.58101	1.330434	2.085417	131.6315	8.226969	22.018254	3.1875	616.298584	0	0.037985	858.72136	1.189278	2244.858012	982846.135659	3.421855	1778310.080123	23.98	130	50	2.6	15	8.6666666667
1113	1897	Hoosiers	N/A	1986	Drama, Sport	tt0091217	0.207792	0.847222	0.183786	0.359457	7.787152	1.4158	2.508458	1.370592	2.085417	158.032875	7.901644	13.176918	3.15	1028.016375	0	0	428.732379	1.776143	2045.278387	338823.00206	10.563597	3296598.56688	23.98	157	62	2.5322580645	19	8.2631578947
1114	1899	Hope and Glory	N/A	1987	Comedy, Drama, Romance	tt0093209	0	1.128189	0.233984	0.36718	6.873482	1.558853	3.894289	2.747502	2.919583	179.137292	14.928108	35.167005	3.833333	449.969907	0.005582	0.005582	686.947829	2.768044	2281.78029	1141944.327222	15.072704	4193788.281233	23.98	171	45	3.8	11	15.5454545455
1115	1900	Horns	http://radiustwc.com/releases/horns/	2013	Drama, Fantasy, Thriller	tt1528071	0.025974	0.513334	0.099085	0.984747	5.944311	1.118553	2.209823	1.313795	1.793458	128.169708	6.745774	11.464752	3.052632	781.739466	0	0.007802	986.532954	2.064283	2658.159929	903068.38269	5.094388	3948865.176312	23.98	126	57	2.2105263158	18	7
1116	1903	Horrible Bosses 2	http://www.horriblebosses2.com	2014	Comedy, Crime	tt2170439	0.444444	0.383025	0.04949	1.055994	9.226501	0.850203	2.739256	2.310221	2.168833	93.134708	7.761226	21.830476	2.833333	249.747685	0	0.010737	404.184737	1.132929	1356.532778	252733.529288	4.03608	2037519.480727	23.98	91	33	2.7575757576	11	8.2727272727
1117	1906	Horrid Henry: The Movie	http://horridhenrythemovie.com/	2011	Adventure, Comedy, Family	tt1684555	0.012987	0.967144	0.502711	1.748909	7.863848	1.562395	1.963036	0.655859	1.75175	149.190708	7.104319	8.101717	3.619048	1481.893316	0	0	593.314707	0.894679	2001.439924	305768.754243	1.344496	1929697.888929	23.98	148	75	1.9733333333	20	7.4
1118	1909	Hot Dog... The Movie	N/A	1984	Comedy, Romance, Sport	tt0087425	0.025974	1.768793	0.736192	0.307322	10.269848	1.711589	2.149283	0.803866	2.002	137.554083	7.641894	8.921666	3.555556	928.60631	0	0	974.785343	4.888482	3001.378076	803942.824296	31.869127	5038968.589315	23.98	136	63	2.1587301587	17	8
1119	1910	Hot Fuzz	http://www.hotfuzz.com/	2007	Action, Comedy	tt0425112	0.142857	1.107609	0.644682	0.590156	11.155407	1.551562	2.056278	0.889433	1.668333	150.108292	6.254512	7.310966	3.041667	1324.88708	0	0.006662	983.101804	3.383264	2755.867059	625529.260143	16.335566	4539756.657597	23.98	148	72	2.0555555556	23	6.4347826087
1120	1912	Hot Pursuit	http://www.facebook.com/HotPursuitMovie	2015	Action, Comedy, Crime	tt2967224	0.012987	0.999714	0.168876	1.169975	12.850161	1.444939	2.469537	1.443773	1.960292	153.111292	8.506183	15.740244	3.444444	984.51989	0	0.006531	623.161817	1.562048	1893.919454	307266.066887	5.364232	2828364.204808	23.98	150	61	2.4590163934	17	8.8235294118
1121	1915	Hot Tub Time Machine 2	http://www.hottubtimemachine2.com/	2015	Comedy, SciFi	tt2637294	0	0.936742	0.376682	0.899533	7.916074	1.511221	2.147979	1.179644	1.710042	206.206	7.3645	17.095453	3.428571	2785.855685	0.00485	0.009699	868.327495	1.921035	2868.391141	972214.722072	4.716529	6742722.833124	23.98	204	95	2.1473684211	27	7.5555555556
1122	1918	Hot Tub Time Machine	http://Kicksomepast.com/	2010	Comedy, SciFi	tt1231587	0.038961	0.884026	0.676155	1.030959	9.169231	1.369906	1.979499	0.712726	1.835167	150.441958	7.163903	10.851516	3.619048	1333.550912	0	0	629.812567	2.0479	2068.449886	882092.36943	16.801092	5211775.819802	23.98	148	75	1.9733333333	20	7.4
1123	1921	Hotel Rwanda	http://www.hotelrwanda.com/	2004	Drama, History, War	tt0395169	0.277778	1.211688	0.692765	0.166577	8.400419	1.42176	2.933802	2.326473	2.293958	129.087292	10.757274	24.390565	3.666667	352.296296	0	0.015493	387.29009	2.139577	1942.107496	170519.830854	7.874339	1582998.121531	23.98	128	43	2.976744186	11	11.6363636364
1124	1924	Hotel Transylvania 2	http://www.hoteltmovie.com	2015	Animation, Comedy, Family	tt2510894	0.012987	0.538107	0.104694	1.250028	4.745865	1.163569	2.521587	1.918235	1.918583	148.773625	8.265201	13.834968	3.277778	789.776578	0	0	442.592442	1.399362	1754.524708	190857.558113	8.096562	1968201.279882	23.98	134	58	2.3103448276	17	7.8823529412
1125	1925	Hotel Transylvania	http://www.welcometohotelt.com/	2012	Animation, Comedy, Family	tt0837562	0.16129	0.389955	0.114564	0.745716	4.917764	0.941154	3.48768	3.48753	2.377375	101.142708	12.642839	37.890093	3.625	100.685547	0.009887	0	555.188467	1.54583	1787.267057	268788.81936	3.67659	1067977.793561	23.98	100	28	3.5714285714	7	14.2857142857
1126	1929	House Party 2	N/A	1991	Comedy, Drama, Music	tt0102065	0	0.458233	0.11811	0.725194	5.010649	1.013793	2.096066	1.06625	1.671309	85.938719	6.610671	5.254992	3.153846	370.270369	0	0	394.261515	1.429578	2313.767171	98364.702648	2.978016	2970068.90527	29.92	84	40	2.1	12	7
1127	1930	House Party 4: Down to the Last Minute	N/A	2001	Comedy	tt0244491	0.012987	0.697131	0.215932	1.158443	8.847215	1.341827	2.46246	2.964932	1.5015	135.4353	8.464706	49.993131	3.4375	810.101318	0	0	967.403284	2.853973	3633.723146	524131.38399	8.417229	3012083.820518	29.97	124	54	2.2962962963	15	8.2666666667
1128	1932	House of Dust	N/A	2013	Horror, Thriller	tt1309374	0.537037	0.162765	0.085546	0.185623	1.819423	0.393615	2.847752	2.478238	2.002	102.519083	10.251908	30.956195	3.6	228.944	0	0	975.19718	0.483565	1735.308847	1158556.362726	0.347157	1656682.096242	23.98	88	35	2.5142857143	9	9.7777777778
1129	1934	House of Games	N/A	1987	Crime, Thriller	tt0093223	0.185185	0.602121	0.182128	0.448174	6.193831	1.220888	2.598082	2.131345	2.127125	124.707917	7.794245	26.326853	3	517.8125	0.008019	0.008019	521.097292	1.481657	1073.423191	202191.720256	5.852559	645758.927542	23.98	124	47	2.6382978723	15	8.2666666667
1130	1939	HouseSitter	N/A	1992	Comedy, Romance	tt0104452	0.037037	1.275087	0.541874	0.232605	13.262303	1.632959	2.794458	1.470149	2.335667	100.6005	10.06005	22.553651	3.6	200.264	0	0	370.025064	1.158551	1018.99433	139678.904314	13.613575	592988.849729	23.98	100	35	2.8571428571	9	11.1111111111
1131	1940	How Do You Write a Joe Schermann Song	http://joeschermannsong.com/	2012	Comedy, Drama, Musical	tt1690140	0.185185	1.064304	0.447185	0.408312	10.427693	1.470612	2.516699	1.756756	2.002	118.284833	8.448917	24.427183	3.357143	534.159257	0	0	822.157644	2.40141	1819.129718	782194.093633	8.18625	2492489.131178	23.98	112	46	2.4347826087	13	8.6153846154
1132	1941	How High	http://www.howhighmovie.com	2001	Comedy, Fantasy	tt0278488	0.012987	0.384919	0.063851	1.61198	2.650541	0.994401	2.212219	0.973165	1.974	141.582	7.0791	8.251194	3.2	965.168	0	0.007063	654.208166	1.70545	1743.845287	277102.053163	5.432673	1132731.434855	23.81	141	63	2.2380952381	19	7.4210526316
1133	1942	How I Live Now	http://www.facebook.com/HowILiveNow	2013	Drama, Romance, Thriller	tt1894476	0.038961	0.751563	0.288135	1.094505	6.977146	1.30892	1.722801	0.68589	1.5	124.041667	5.638258	6.077397	3.272727	1509.913974	0.008062	0	803.558838	3.102412	2420.66406	385651.151194	10.244499	3765147.480933	24	123	71	1.7323943662	21	5.8571428571
1134	1944	How to Train Your Dragon 2	http://www.howtotrainyourdragon.com	2014	Animation, Action, Adventure	tt1646971	0.038961	0.834304	0.393421	0.454188	12.789673	1.373931	2.553879	1.220853	2.125	148.125	7.796053	7.896728	3.052632	780.335034	0.006751	0	892.587693	3.117514	3101.334962	539694.889211	9.881983	6647735.862701	24	146	57	2.5614035088	18	8.1111111111
1135	1948	How to Lose Friends & Alienate People	http://www.how2losefriends.com	2008	Comedy, Drama, Romance	tt0455538	0.051948	1.683886	1.249568	0.626099	11.607395	1.541421	2.098005	0.747063	1.916667	148.958333	6.770833	8.883641	3.227273	1490.784842	0	0	805.485222	1.61863	1779.562139	1416029.336988	9.582191	1906600.547838	24	147	70	2.1	21	7
1136	1949	How to Lose a Guy in 10 Days	http://www.howtoloseaguymovie.com/	2003	Comedy, Romance	tt0251127	0.077922	0.579663	0.216577	0.997575	5.382679	1.207626	2.378518	1.789141	1.918583	173.631792	7.892354	28.349849	3.318182	1433.435481	0	0	314.571736	0.938403	1370.848623	74182.296947	3.547063	718833.029026	23.98	160	72	2.2222222222	21	7.619047619
1137	1950	How to Make Money Selling Drugs	http://www.howtomakemoneysellingdrugs.com/	2012	Documentary, Crime	tt1276962	0.185185	1.088384	0.597621	0.902416	12.382859	1.484486	3.448707	2.134201	2.794458	175.884042	10.992753	27.386498	3.1875	630.829834	0	0.005686	719.215692	3.422037	1765.367574	461714.366047	40.448108	2075699.061954	23.98	168	50	3.36	15	11.2
1138	1953	Howard the Duck	N/A	1986	Action, Adventure, Comedy	tt0091225	0	0.781828	0.460858	0.558584	8.812035	1.302537	2.522196	1.3759	2.002	90.799042	8.254458	20.663568	3.272727	267.778362	0	0.011013	725.083712	3.073369	2836.935807	425309.907299	10.470807	6190553.982966	23.98	90	35	2.5714285714	10	9
1139	1956	Hulk	http://www.thehulk.com/	2003	Action, SciFi	tt0286716	0.06	0.590206	0.307748	1.00892	5.01507	1.091837	2.114712	2.466061	1.626625	177.635792	6.832146	28.551411	3.230769	2079.666591	0	0.005629	1439.661306	2.286453	3475.678393	1911254.79529	5.662078	5325393.492016	23.98	154	83	1.8554216867	25	6.16
1140	1958	Humpday	http://www.humpdayishere.com/	2009	Comedy	tt1334537	0	1.118536	0.156251	1.116877	5.856334	1.221443	2.177143	0.997221	1.92	91.44	7.033846	7.59947	3.230769	437.043241	0	0.010936	512.394859	1.564421	1414.151088	109425.834021	5.224536	487037.544651	25	91	41	2.2195121951	12	7.5833333333
1141	1959	Hungry Years	N/A	2009	Comedy	tt1322322	0.166667	0.799257	0.367915	0.642606	7.460688	1.288506	3.423875	3.629582	2.168833	150.6505	11.5885	67.212173	3.384615	394.82294	0	0	1010.077654	3.914303	1902.436585	1539030.799613	44.290867	3039633.623956	23.98	127	43	2.9534883721	12	10.5833333333
1142	1960	Hunky Dory	http://www.facebook.com/HunkyDoryMovie	2011	Comedy, Drama, Music	tt1727300	0	0.873042	0.28989	0.618419	5.242024	1.292535	2.376524	1.342556	2.002	116.449667	6.469426	8.496499	2.722222	552.221022	0	0	460.285788	1.044342	1501.081345	171308.748879	2.292273	1476920.146674	23.98	115	48	2.3958333333	17	6.7647058824
1143	1961	I Am Legend	http://iamlegend.warnerbros.com/	2007	Drama, SciFi, Thriller	tt0480249	0.311688	0.322899	0.174491	1.107599	4.086776	0.720136	2.359241	1.178289	2.25225	162.787625	6.782818	6.685053	2.875	1213.525391	0.030715	0	411.798273	2.521195	1314.117639	243505.055809	10.645757	1610867.23889	23.98	162	68	2.3823529412	23	7.0434782609
1144	1962	I Am Love	http://www.iamlovemovie.com/	2009	Drama, Romance	tt1226236	0.064935	0.643508	0.177821	0.641425	6.224335	1.259764	2.392823	1.734383	1.876875	129.212417	7.60073	9.442371	3.176471	730.337268	0	0.007739	1054.047854	1.522616	2087.666817	1207806.178308	2.944987	2492353.536762	23.98	128	53	2.4150943396	16	8
1145	1963	I Am Sam	http://www.iamsammovie.com	2001	Drama	tt0277027	0.037037	0.754301	0.10891	0.263104	9.721614	1.530186	2.852	1.995207	2.2	142.6	10.185714	11.971859	3.571429	565.282799	0.007013	0.007013	402.487697	1.636771	1579.331816	92663.041668	5.42535	2144737.205915	30	129	49	2.6326530612	13	9.9230769231
1146	1965	I Declare War	http://www.ideclarewar.ca/	2012	Action, Comedy, Drama	tt2133239	0.296296	0.815919	0.275107	0.279717	8.644415	1.436663	2.301945	1.265797	1.960292	108.191417	7.727958	27.230329	3.357143	496.444971	0.027729	0.009243	796.529656	4.650572	3397.774985	521684.673287	33.178188	8489256.97935	23.98	105	46	2.2826086957	13	8.0769230769
1147	1968	I Heart Shakey	http://www.iheartshakey.com/	2012	Adventure, Comedy, Family	tt1684225	0.018519	1.068482	0.522489	0.99619	9.549898	1.545761	2.027025	0.804917	1.835167	101.35125	6.75675	6.794587	3.333333	534.725926	0	0	447.029145	1.425112	1757.460407	238471.76278	8.152776	1658750.238194	23.98	99	49	2.0204081633	14	7.0714285714
1148	1971	I Love You, I Love You Not	N/A	1996	Drama, Romance	tt0116592	0.037037	0.323539	0.12354	0.946205	4.450134	0.803045	2.822611	2.011568	1.935267	90.323567	12.903367	18.448179	4.571429	168.87172	0.011071	0.022143	570.995024	2.135345	1901.113455	175611.745224	7.978392	1453499.819681	29.97	89	31	2.8709677419	6	14.8333333333
1149	1972	I Now Pronounce You Chuck & Larry	http://www.chuckandlarry.com/	2007	Comedy, Romance	tt0762107	0	0.985511	1.309536	1.026664	5.475939	1.173705	2.127934	1.00057	1.833333	151.083333	6.867424	10.020302	3.227273	1386.35509	0	0	584.965062	1.454408	1414.233375	577597.735612	9.802033	1132736.029565	24	148	70	2.1142857143	21	7.0476190476
1150	1973	I Origins	http://www.foxsearchlight.com/iorigins/	2014	Drama, Romance, SciFi	tt2884206	0.090909	1.48526	1.291249	1.137944	9.780687	1.487071	2.147383	0.839712	1.918583	150.316833	6.832583	9.901819	3.181818	1243.155522	0	0	505.328546	1.767337	1701.0518	315090.402761	7.956857	2358616.862203	23.98	149	69	2.1594202899	21	7.0952380952
1151	1975	I Shot Andy Warhol	N/A	1996	Biography, Drama	tt0116594	0.148148	0.487648	0.322292	0.970336	3.548792	0.896947	2.318806	1.182562	1.960292	108.983875	7.784562	8.526354	3.357143	508.444971	0	0	1528.448948	1.286558	2173.75928	3861625.82394	6.95617	3453074.992577	23.98	104	46	2.2608695652	13	8
1152	1979	I Will Follow You Into the Dark	N/A	2012	Drama, Horror, Romance	tt2179087	0.428571	0.257728	0.131411	0.262258	2.922823	0.617478	2.37384	1.064087	2.085417	140.056583	7.780921	13.098345	3.277778	824.109911	0	0	1120.861756	1.21712	2630.330066	1375770.003171	2.183172	4341780.823764	23.98	139	58	2.3965517241	17	8.1764705882
1153	1980	I Wish	http://www.magpictures.com/iwish/	2011	Drama	tt1650453	0.388889	0.783252	0.353369	0.512734	8.575197	1.342267	2.734875	1.328032	2.419083	95.720625	10.635625	10.902173	3.888889	239.887517	0	0	528.841793	1.02743	1403.037153	134072.987459	3.026403	998701.933276	23.98	94	34	2.7647058824	8	11.75
1154	1982	I'll Follow You Down	http://www.wellgousa.com/theatrical/ill-follow-you-down	2013	Drama, Mystery, SciFi	tt2048770	0.407407	0.42552	0.365499	0.976577	5.218084	0.75973	3.029449	3.198744	2.168833	124.207417	10.350618	29.210774	3.416667	421.645255	0.008051	0.008051	408.356411	0.628107	840.729744	218541.503866	0.773819	693173.372103	23.98	103	40	2.575	11	9.3636363636
1155	1984	I'm Glad My Mother Is Alive	http://www.strandreleasing.com	2009	Drama	tt1406161	0.518519	0.361712	0.15102	0.313794	3.931476	0.712641	2.537445	2.086938	2.127125	93.885458	9.388546	33.457944	3.7	272.081	0	0	1019.13378	3.71049	2293.444121	2382091.652043	33.999988	12684086.455672	23.98	93	36	2.5833333333	9	10.3333333333
1156	1985	I'm Gonna Git You Sucka	N/A	1988	Action, Comedy	tt0095348	0	0.655199	0.165731	0.561233	7.597253	1.360184	3.16373	2.577001	2.168833	129.712917	10.80941	46.402804	3.416667	293.645255	0	0	421.294955	0.818104	1397.657197	116216.663587	1.605993	1076793.511792	23.98	125	40	3.125	11	11.3636363636
1157	1986	I'm Not Rappaport	N/A	1996	Comedy	tt0116601	0.166667	0.695847	0.111988	0.624979	9.402189	1.439716	3.009542	1.930924	2.419083	153.486667	11.806667	19.562694	3.923077	648.833864	0.006515	0.026061	212.646219	0.812113	850.872917	75507.771439	5.837326	634983.649161	23.98	152	50	3.04	12	12.6666666667
1158	1987	I'm Still Here	http://www.imstillheremovie.com/	2010	Comedy, Drama, Music	tt1356864	0.258065	0.555209	0.275238	0.635918	7.842049	0.977786	2.193283	1.342755	1.918583	63.605208	7.067245	16.568624	3.222222	133.105624	0.015722	0	1587.319696	3.666928	2999.070191	4592922.666092	12.547972	8833269.208362	23.98	62	28	2.2142857143	8	7.75
1159	1988	I'm Through with White Girls (The Inevitable Undoing of Jay Brooks)	http://www.myspace.com/iuojb	2007	Comedy, Romance	tt0829202	0.25974	0.92633	0.871685	0.492772	7.680551	1.215234	2.858788	3.667989	2.210542	168.6685	9.370472	42.264572	3.277778	902.159294	0	0.011858	515.045716	0.777919	1785.237067	320083.100694	1.370133	2018016.752714	23.98	138	58	2.3793103448	17	8.1176470588
1160	1989	I'm in Love with a Church Girl	http://iminlovewithachurchgirl.com/	2013	Drama, Romance	tt1618432	0	0.641459	0.242021	0.759924	11.473302	1.263337	2.770742	2.200408	2.085417	141.307833	10.093417	34.004415	3.642857	553.240889	0	0.014153	788.16735	1.950156	1833.106969	472600.747937	8.627243	1699025.345127	23.98	126	50	2.52	13	9.6923076923
1161	1990	I, Anna	N/A	2012	Drama, Thriller	tt1587411	0.025974	0.322417	0.107679	0.798463	4.729415	0.812406	2.122475	1.038173	1.791667	140.083333	7.004167	9.46526	3.3	1122.4055	0	0.014277	460.349957	1.032268	1337.53736	193562.738432	2.813787	704936.343267	24	137	65	2.1076923077	19	7.2105263158
1162	1991	Isa	http://www.isathemovie.com/	2014	SciFi, Thriller	tt3779726	0.055556	0.834566	0.577801	0.700418	6.422379	1.212505	1.879377	0.70478	1.710042	93.968875	6.264592	5.044843	3.333333	599.814815	0	0.021284	1411.773891	2.49995	2601.249409	1779174.413048	10.767292	3293480.128499	23.98	93	49	1.8979591837	14	6.6428571429
1163	1993	Ice Age: Continental Drift	http://www.iceagemovie.com/	2012	Animation, Adventure, Comedy	tt1667889	0.012987	1.449312	0.367494	1.116562	7.703472	1.530357	2.193368	1.491709	1.75175	149.149	7.102333	13.004002	3.238095	1178.788684	0	0	574.7997	2.187054	2336.156308	378928.823765	7.809241	2796154.164231	23.98	148	67	2.2089552239	20	7.4
1164	1994	Ice Soldiers	N/A	2013	Action, SciFi	tt3104304	0.225806	0.868173	0.527982	0.594337	10.57513	1.216842	3.561728	1.920935	2.75	96.166667	10.685185	24.053669	3	138.555556	0	0.010399	898.001979	0.714306	1901.612952	527112.233159	1.294205	2372393.101929	24	91	26	3.5	8	11.375
1165	1997	Idlewild	http://www.idlewildmovie.net	2006	Crime, Drama, Musical	tt0417225	0.012987	0.617791	0.173459	1.162139	7.430963	1.288367	1.830845	0.480819	1.806	129.99	5.651739	3.968513	3.086957	1242.164132	0	0	863.334382	2.639382	2353.808638	655664.185956	11.066108	3078142.847442	23.81	127	70	1.8142857143	22	5.7727272727
1166	2003	If I Were You	N/A	2012	Comedy, Drama	tt1587309	0.074074	0.509012	0.243271	0.615739	5.168278	1.05453	2.37344	1.209996	2.085417	125.792333	8.386156	14.691716	3.533333	525.549926	0	0	272.281573	0.239255	652.219396	52435.989357	0.252427	251834.81532	23.98	123	52	2.3653846154	14	8.7857142857
1167	2004	Igby Goes Down	http://www.igbygoesdown.com/	2002	Comedy, Drama	tt0280760	0.051948	0.924414	0.340181	0.404455	7.340709	1.44819	2.106271	0.977021	1.876875	130.588792	6.873094	19.623358	3.263158	981.14871	0	0.007658	609.43831	2.995426	1603.980261	378531.779251	18.413197	1673607.39407	23.98	129	61	2.1147540984	18	7.1666666667
1168	2006	Illegal Tender	http://www.illegaltendermovie.net	2007	Crime, Drama, Thriller	tt0775488	0.02	0.513732	0.204789	1.332758	6.587183	1.103092	1.955087	0.950141	1.625	150.541667	6.272569	9.018081	3.208333	1738.53465	0	0	804.074022	2.22817	2129.532924	327444.229051	10.46032	1510482.204594	24	148	76	1.9473684211	23	6.4347826087
1169	2007	Illegally Yours	N/A	1988	Comedy	tt0095357	0.032258	0.969739	0.310622	0.46016	8.81558	1.50001	1.94021	0.64827	1.960292	52.385667	6.548208	7.390192	3.375	100.373047	0	0	816.438334	5.323467	3076.750022	345136.047152	25.636489	2604126.392937	23.98	51	26	1.9615384615	7	7.2857142857
1170	2008	Imaginaerum	http://www.imaginaerum.com/	2012	Drama, Fantasy, Musical	tt1959409	0.185185	0.629323	0.317855	0.546691	11.412809	1.155296	4.00119	3.002454	3	140.041667	17.505208	118.156006	4.375	226.529297	0	0.007141	960.908698	1.695099	2342.49258	695512.603239	6.259142	2633108.545615	24	123	34	3.6176470588	7	17.5714285714
1171	2009	Imaginary Crimes	N/A	1994	Biography, Drama	tt0110115	0.037037	1.137943	0.513337	0.334457	8.43213	1.530158	2.622227	2.162247	2.068733	133.7336	7.866682	29.960423	3	680.764706	0	0.007478	606.020033	2.890981	1637.252093	494283.134201	18.755723	1558506.032127	29.97	129	50	2.58	16	8.0625
1172	2012	Impromptu	N/A	1991	Biography, Comedy, Music	tt0102103	0.018519	1.029694	0.308476	0.273818	8.953354	1.563609	2.818788	2.75609	2.25225	135.301833	9.020122	26.133779	3.2	527.357333	0	0.007391	328.860662	1.566631	1461.64477	103614.834965	4.463234	1292292.780068	23.98	128	47	2.7234042553	14	9.1428571429
1173	2013	In Bruges	http://www.filminfocus.com/inbruges	2008	Comedy, Crime, Drama	tt0780536	0.025974	0.667605	0.342075	0.902847	8.523225	1.288779	2.230764	0.972153	1.918583	147.230417	8.179468	9.188274	3.666667	1169.660494	0.006792	0	723.543449	2.538245	1747.210689	676738.43617	15.185966	3088029.713575	23.98	144	65	2.2153846154	17	8.4705882353
1174	2015	In Darkness	http://www.sonyclassics.com/indarkness	2011	Drama, War	tt1417075	0.37037	0.583284	0.249798	0.45171	7.499796	1.075286	2.27842	1.318881	1.835167	116.199417	8.299958	12.181817	3.642857	568.240889	0	0	757.813337	2.458573	2291.58024	287787.023455	10.453381	2066460.666225	23.98	115	50	2.3	13	8.8461538462
1175	2017	In Fear	N/A	2013	Horror, Mystery, Thriller	tt2165859	0.351852	0.155273	0.085188	0.730753	2.763287	0.383956	2.571429	1.977391	1.916667	108	9.818182	32.277864	3.818182	361.344102	0.009259	0	754.841097	0.973864	1939.486002	586276.237358	1.751314	3354250.202756	24	107	41	2.6097560976	10	10.7
1176	2018	In Order of Disappearance	N/A	2014	Action, Comedy, Crime	tt2675914	0.407407	0.745059	0.524647	0.309975	11.256842	1.048086	2.72	1.467812	2.2	119.68	9.206154	35.677008	3.384615	417.05371	0	0.008356	532.843782	1.161326	1557.240968	342329.808233	2.113439	1976742.228521	25	118	43	2.7441860465	12	9.8333333333
1177	2019	In Secret	http://www.ldentertainment.com/#!LD/films/coming_soon:therese	2013	Crime, Drama, Thriller	tt0409379	0.077922	0.25391	0.164641	1.471563	3.121632	0.606775	2.071133	1.008074	1.918583	151.192708	6.872396	11.084783	3.318182	1630.584241	0.006614	0.013228	348.690426	0.614526	889.439826	244323.07145	1.619666	665553.396196	23.98	150	72	2.0833333333	21	7.1428571429
1178	2020	In the Blood	http://www.facebook.com/intheblood	2014	Action, Crime, Thriller	tt2101570	0.092593	0.706062	0.356809	1.088351	8.770632	1.221199	1.771802	0.650142	1.626625	92.133708	6.142247	13.457074	3.466667	491.456593	0	0	1818.546178	4.255747	3661.018046	2882170.817331	15.834348	4874611.937076	23.98	91	51	1.7843137255	14	6.5
1179	2021	In the Family	http://www.inthefamilythemovie.com/	2011	Drama, Romance	tt1845804	0.83871	0.132952	0.074726	2.480964	1.264017	0.283151	6.831825	4.933144	5.880875	102.477375	20.495475	326.804435	3	26.8	0.039033	0.009758	112.639029	0.155466	279.200269	33757.244375	0.086118	60287.150542	23.98	100	14	7.1428571429	4	25
1180	2027	In the House	http://cohenmedia.net/in-the-house/	2012	Comedy, Drama, Mystery	tt1964624	0.012987	1.4869	1.13335	0.595942	6.673625	1.379745	2.189815	0.900922	1.916667	137.958333	6.897917	7.347826	3.15	1101.116375	0.007249	0.007249	622.470162	1.515401	1390.228525	395565.970344	14.297402	1870048.923015	24	137	62	2.2096774194	19	7.2105263158
1181	2028	In Their Skin	http://www.intheirskinmovie.com	2012	Horror, Thriller	tt1790869	0.574074	0.863888	0.360013	0.184301	8.348221	1.3922	2.214552	0.939106	2.002	115.156708	6.773924	9.858343	3.058824	605.646855	0	0.008684	369.555237	1.259523	1139.091566	118921.409951	4.476349	1149600.721647	23.98	113	51	2.2156862745	16	7.0625
1182	2031	In a Dark Place	N/A	2006	Horror, Thriller	tt0460435	0.296296	0.488159	0.271512	0.652275	5.092748	0.933011	3.138552	3.125268	2.002	150.6505	10.76075	61.726691	3.428571	533.037901	0	0.019914	1026.459817	1.053822	2309.164875	758982.187	1.765627	2722013.459617	23.98	137	47	2.914893617	13	10.5384615385
1183	2035	In the Land of Women	http://www.myspace.com/itlow	2007	Comedy, Drama, Romance	tt0419843	0.092593	0.422432	0.080288	0.596324	7.514388	1.068574	3.295745	2.269996	2.585917	174.6745	13.4365	89.935972	4.076923	563.703687	0	0.005725	427.760899	0.657841	1454.600853	206427.8635	0.572423	907375.290352	23.98	161	52	3.0961538462	12	13.4166666667
1184	2036	In the Name of the Father	N/A	1993	Biography, Drama, History	tt0107207	0.296296	0.978829	0.614538	0.290803	9.649712	1.424317	2.513149	1.766279	1.835167	118.118	7.382375	16.159441	2.9375	521.331787	0	0	1080.828406	1.927005	2559.134654	1009513.768535	6.009763	3539879.840348	23.98	116	46	2.5217391304	15	7.7333333333
1185	2038	Inception	http://inceptionmovie.warnerbros.com/	2010	Action, Mystery, SciFi	tt1375666	0.363636	0.335969	0.121181	0.332915	4.715108	0.821711	2.429687	1.441133	2.085417	143.351542	8.432444	15.187035	3.470588	832.651333	0.020928	0.020928	576.109271	2.62475	1751.878061	236264.492739	13.787631	1790160.726583	23.98	142	58	2.4482758621	16	8.875
1186	2039	Indecent Proposal	N/A	1993	Drama, Romance	tt0107211	0.240741	0.199243	0.02884	0.562094	3.735982	0.615722	3.147375	2.318667	2.335667	163.6635	12.5895	123.619691	4	492.230769	0	0	289.177903	0.511845	1185.820356	232271.361125	0.942967	2304121.12132	23.98	150	51	2.9411764706	12	12.5
1187	2042	Inescapable	http://www.ifcfilms.com/films/inescapable	2012	Drama, Mystery, Romance	tt1844203	0.012987	0.54191	0.171667	0.590734	9.180355	1.175171	2.254335	1.052269	2.043708	135.260125	7.118954	10.162482	3.157895	895.162123	0	0.014786	674.32486	2.091825	2008.603945	595235.704599	12.238331	2732915.354673	23.98	128	59	2.1694915254	18	7.1111111111
1188	2044	Infernal Affairs	http://www.infernalaffairs.com/	2002	Crime, Mystery, Thriller	tt0338564	0.092593	0.38647	0.072745	0.45148	7.436551	0.991731	2.827149	4.631165	2.002	104.6045	8.0465	60.671766	2.846154	339.376878	0	0	572.682228	1.227169	3639.777543	551539.609406	0.970631	3634411.43894	23.98	74	36	2.0555555556	12	6.1666666667
1189	2045	Infini	http://infinimovie.com/	2015	Horror, SciFi, Thriller	tt3327624	0.116883	0.131093	0.022517	0.487923	2.820434	0.429701	2.139368	0.937605	1.833333	124.083333	7.755208	14.14624	3.625	707.288086	0	0.024177	1111.807209	0.883557	2028.713676	1259073.275562	1.707291	2139022.819496	24	122	57	2.1403508772	15	8.1333333333
1190	2047	Infinitely Polar Bear	http://sonyclassics.com/infinitelypolarbear/	2014	Comedy, Drama, Romance	tt1969062	0.038961	0.690915	0.255144	1.044678	7.405708	1.197643	2.174792	0.87743	2.002	137.011875	8.059522	10.234394	3.705882	930.659271	0	0	411.232556	2.509678	1579.737815	142697.289767	22.332436	3092629.990739	23.98	135	62	2.1774193548	16	8.4375
1191	2048	Ingenious	http://www.ingeniousthemovie.com/	2009	Comedy, Drama, Romance	tt0991174	0.240741	0.681741	0.275087	0.529184	6.27769	1.138203	2.048343	0.777424	1.876875	92.175417	6.583958	6.685935	3.214286	462.083455	0	0.010849	836.632969	4.49141	1725.954343	532910.909902	38.300581	1171223.642848	23.98	90	44	2.0454545455	13	6.9230769231
1192	2049	Inglourious Basterds	http://www.inglouriousbasterds-movie.com/	2009	Adventure, Drama, War	tt0361748	0.018519	1.107939	0.609926	0.497997	10.185393	1.452018	2.283078	1.050133	2.043708	105.021583	7.501542	23.143653	3.285714	459.688047	0	0	451.358059	2.734632	1310.624827	183749.934536	26.616114	1241273.760606	23.98	104	45	2.3111111111	13	8
1193	2054	Inherent Vice	http://inherentvicemovie.com/	2014	Comedy, Crime, Drama	tt1791528	0.025974	0.8616	0.627842	0.509409	9.622138	1.251515	2.330358	1.012219	2.210542	128.169708	7.539395	11.536832	3.235294	826.28048	0.015604	0	392.934272	0.690538	1036.974205	91953.02203	1.021156	533308.764754	23.98	126	54	2.3333333333	16	7.875
1194	2056	Inkheart	http://www.inkheartmovie.com/	2008	Adventure, Family, Fantasy	tt0494238	0.055556	0.429098	0.182141	1.027732	5.004491	0.995109	1.963072	0.890533	1.584917	88.33825	8.03075	18.336607	4.090909	497.718257	0.01132	0	640.59535	1.863269	2103.474065	201206.139617	4.714141	1684825.75636	23.98	86	44	1.9545454545	10	8.6
1195	2057	Innerspace	N/A	1987	Action, Adventure, Comedy	tt0093260	0.222222	0.700708	0.518795	0.588252	6.037692	1.093734	1.89102	1.097424	1.534867	86.9869	6.21335	9.03426	3.285714	445.881924	0	0	1027.603695	2.441161	2814.82829	1420903.457026	10.09769	7405823.297936	29.97	85	45	1.8888888889	13	6.5384615385
1196	2060	Inside Man	http://theinsideman.net/	2006	Crime, Drama, Mystery	tt0454848	0.051948	0.747535	0.300927	0.324945	7.342091	1.276619	1.984721	0.846513	1.793458	138.930458	6.615736	6.358345	3.333333	1279.78836	0	0	818.795349	3.199015	2132.297406	542983.791064	25.959233	2974166.709481	23.98	136	69	1.9710144928	20	6.8
1197	2062	Inside Out	N/A	2015	Animation, Adventure, Comedy	tt2096673	0	0.701172	0.363062	0.665136	6.535499	1.189358	2.369792	0.960958	2.168833	130.338542	8.689236	8.765112	3.666667	755.548148	0	0.007672	413.176662	0.780277	1408.879414	176940.123949	1.460966	1242240.43492	23.98	129	54	2.3888888889	14	9.2142857143
1198	2064	Insidious	http://www.insidious-movie.com/	2010	Fantasy, Horror, Mystery	tt1591095	0.462963	0.538795	0.40623	0.470207	5.589471	0.906598	2.128268	1.264185	1.708333	108.541667	7.236111	16.389506	3.4	571.482667	0.018426	0	893.295005	2.34364	1861.467854	1148419.786333	13.406096	2951350.738922	24	106	50	2.12	14	7.5714285714
1199	2065	Insidious: Chapter 2	http://www.facebook.com/InsidiousMovie	2013	Fantasy, Horror, Thriller	tt2226417	0.12987	0.204505	0.071165	1.356228	2.863677	0.573396	2.363016	1.5676	1.793458	144.144	7.586526	18.971712	3.210526	979.850853	0.013875	0	335.707729	1.687225	1007.746733	129960.682008	12.389429	641323.325686	23.98	142	60	2.3666666667	18	7.8888888889
1200	2067	Insidious: Chapter 3	http://insidiousmovie.tumblr.com/	2015	Fantasy, Horror, Thriller	tt3195644	0.142857	0.132925	0.04567	0.729878	2.790378	0.390535	2.829097	2.633685	2.002	166.91675	9.273153	20.955428	3.277778	804.653121	0.017973	0.005991	394.740037	0.894353	1297.678855	173630.787365	1.823514	1130556.318597	23.98	150	58	2.5862068966	17	8.8235294118
1201	2072	Insurgent	http://www.thedivergentseries.com/	2015	Adventure, SciFi, Thriller	tt2908446	0.012987	0.806233	0.314904	0.39323	7.6935	1.310268	2.623833	2.093791	2.085417	144.310833	7.215542	18.18684	2.75	750.984375	0	0.006929	857.849147	2.784138	2462.128466	649646.546842	12.942302	3956727.357647	23.98	127	54	2.3518518519	19	6.6842105263
1202	2077	Interstellar	http://www.InterstellarMovie.com/	2014	Adventure, Drama, SciFi	tt0816692	0.240741	0.420108	0.1534	0.277605	5.398791	0.909437	2.719216	1.400851	2.6	138.68	9.245333	18.670478	3.4	673.469333	0.021633	0.007211	593.76111	1.731414	1785.291231	647330.148907	7.543717	2889800.166115	25	135	50	2.7	14	9.6428571429
1203	2080	Into the Blue	http://www.intothebluemovie.com/	2005	Action, Adventure, Crime	tt0378109	0.415584	0.872362	0.976848	0.780287	6.71389	0.988108	2.171568	1.171974	1.793458	132.465667	6.623283	10.67733	3.05	944.457375	0.030197	0.015098	1002.994339	3.244142	2937.347579	1399948.918261	11.693097	2547991.898126	23.98	131	60	2.1833333333	19	6.8947368421
1204	2081	Into the Grizzly Maze	N/A	2015	Action, Horror, Thriller	tt1694021	0.402597	0.313849	0.122254	1.168518	3.060123	0.745144	1.842335	0.591113	1.626625	117.909458	6.205761	6.956432	3.368421	1201.280945	0.008481	0	1032.734074	3.216105	2293.346266	432308.797361	13.523766	2653112.941414	23.98	116	63	1.8412698413	18	6.4444444444
1205	2084	Into the White	http://www.magpictures.com/intothewhite/	2012	Biography, Drama, History	tt1876277	0.185185	0.426947	0.373201	0.960399	5.468128	0.675963	2.900255	1.776811	2.460792	118.910458	9.909205	36.374567	3.416667	355.909144	0.016819	0	524.545243	0.936989	1648.565348	248254.538477	1.909232	1449834.175743	23.98	118	40	2.95	11	10.7272727273
1206	2086	Into the Woods	http://movies.disney.com/into-the-woods/	2014	Adventure, Fantasy, Musical	tt2180411	0.025974	0.386695	0.184662	0.803864	2.892243	0.836558	2.566718	1.602603	1.960292	161.703208	9.511953	27.423734	3.705882	1002.347853	0.006184	0.030921	542.635597	3.416814	1739.641751	338915.872828	17.297003	2751779.902547	23.98	160	62	2.5806451613	16	10
1207	2090	Invasion U.S.A.	N/A	1985	Action, Thriller	tt0089348	0.074074	0.704221	1.040682	1.093451	5.450676	0.917379	2.462931	1.3845	2.210542	96.054292	9.605429	28.34586	3.9	240.769	0	0.010411	942.545692	1.323776	2374.922267	1438542.950573	3.373807	3773497.986362	23.98	95	38	2.5	9	10.5555555556
1208	2092	Invincible	http://www.invinciblemovie.com/	2001	Drama, War	tt0245171	0.240741	0.382141	0.042263	0.970961	5.686155	1.057481	2.722285	3.153717	1.7017	125.2251	12.52251	73.525063	4.6	392.244	0.007986	0.031942	429.981381	1.129277	1627.474744	213123.346062	3.105207	1864873.359366	29.97	122	45	2.7111111111	9	13.5555555556
1209	2095	Ira & Abby	http://www.iraandabby.com/	2006	Comedy, Romance	tt0480251	0	0.561139	0.1347	1.804368	6.079823	1.248188	2.115208	0.6617	1.960292	133.258125	7.403229	13.378424	3.5	1112.680556	0	0	711.381401	1.943142	1526.510312	812218.431004	14.318769	1170643.328559	23.98	129	62	2.0806451613	17	7.5882352941
1210	2099	Iron Man 3	http://IronManMovie3.com	2013	Action, Adventure, SciFi	tt1300854	0.148148	0.768765	0.652758	0.859445	6.004706	1.041666	2.726456	1.2816	2.168833	125.416958	11.401542	19.331937	4.181818	442.071375	0.02392	0.015947	636.526423	2.49115	2703.766225	432164.95495	9.7107	4843967.21487	23.98	125	45	2.7777777778	10	12.5
1211	2100	Irrational Man	http://sonyclassics.com/irrationalman/	2015	Drama, Mystery	tt3715320	0.298701	1.390358	0.91421	0.503751	8.483178	1.345191	2.114181	0.729689	1.918583	122.6225	7.213088	7.346262	3.411765	731.259923	0	0	315.94928	1.483183	1196.589846	119947.303515	10.752934	1370741.801969	23.98	121	57	2.1228070175	16	7.5625
1212	2102	Island of Lemurs: Madagascar	http://islandoflemurs.imax.com/	2014	Documentary, Short, Adventure	tt3231010	0.037037	0.852972	0.639193	0.746741	7.776598	1.170757	4.199797	2.240458	4.045708	151.192708	13.744792	84.528768	3.272727	313.249437	0.013228	0.019842	411.459441	2.807647	871.759653	221771.360311	38.780342	593007.395785	23.98	148	35	4.2285714286	10	14.8
1213	2103	Isn't She Great	http://www.universalpictures.com/isntshegreat	2000	Biography, Comedy, Romance	tt0141399	0.277778	0.824366	0.330005	0.626132	8.61981	1.375867	2.666488	2.362643	2.058	109.326	9.1105	46.610013	3.416667	335.82581	0	0	355.177694	0.597198	853.73567	107109.109652	1.469509	389699.66177	23.81	106	40	2.65	11	9.6363636364
1214	2105	It Follows	http://www.itfollowsfilm.com/	2014	Fantasy, Horror, Mystery	tt3235888	0.222222	0.208985	0.077682	0.602235	2.893033	0.577889	2.793656	2.002276	2.168833	145.270125	10.376437	22.890996	3.714286	599.381924	0.006884	0.068837	385.087028	0.40424	1036.39959	369637.337591	0.950892	1259418.023847	23.98	130	51	2.5490196078	13	10
1215	2109	It Runs in the Family	http://www.mgm.com/itrunsinthefamily	2003	Comedy, Drama, Romance	tt0311110	0.311688	1.036084	0.757543	0.210914	7.695196	1.325216	2.002461	1.050594	1.823158	110.135328	5.796596	7.776063	2.894737	767.262575	0	0.00908	321.557125	1.81348	1269.366618	138588.477333	17.928118	748253.529783	24.13	108	54	2	18	6
1216	2115	It's Kind of a Funny Story	http://www.itskindofafunnystorymovie.com/	2010	Comedy, Drama, Romance	tt0804497	0.012987	1.257743	0.290251	0.481097	7.218674	1.690267	2.313509	1.317716	1.835167	148.064583	9.254036	18.933182	4	870	0	0	602.753198	2.647452	1410.685167	369141.607088	18.929735	1360370.159651	23.98	145	63	2.3015873016	15	9.6666666667
1217	2116	It's a Disaster	http://iadmovie.oscilloscope.net/media/	2012	Comedy, Drama	tt1995341	0.037037	0.762984	0.350416	0.652017	8.344951	1.390251	3.346597	3.382661	2.293958	140.557083	12.777917	66.931413	3.818182	441.269722	0	0.007115	304.921987	0.908344	1252.968612	84750.965523	4.30354	2038657.261347	23.98	139	41	3.3902439024	10	13.9
1218	2120	J. Edgar	http://jedgarmovie.warnerbros.com/	2011	Biography, Crime, Drama	tt1616195	0.727273	0.41171	0.283507	0.506244	4.017182	0.802391	2.398229	1.134163	2.127125	148.690208	7.8258	10.625424	3.263158	1058.49774	0.020176	0.033627	349.310202	1.02941	1377.31031	142616.549323	1.81884	1245296.795272	23.98	147	61	2.4098360656	18	8.1666666667
1219	2121	JFK	N/A	1991	Drama, History, Thriller	tt0102138	0.675325	0.77408	0.32104	0.327761	8.494537	1.351811	2.441422	1.655972	1.935267	144.0439	9.002744	25.576245	3.6875	992.716553	0.013885	0.006942	1589.533889	4.099221	3419.128469	3823296.543973	30.414653	8539721.465163	29.97	142	58	2.4482758621	15	9.4666666667
1220	2122	Jack & Diane	http://www.magpictures.com/jackanddiane/	2012	Drama, Horror, Romance	tt0850677	0.018519	0.52712	0.114797	1.671861	4.724058	1.159517	2.703743	1.521351	2.168833	108.149708	10.814971	22.101446	4	315.9	0	0.027739	685.513145	1.424375	1999.642496	583580.547279	2.746068	2704323.924294	23.98	106	39	2.7179487179	9	11.7777777778
1221	2124	Jack Frost	http://www.wb-jackfrost.com	1998	Comedy, Drama, Family	tt0141109	0.025974	0.991649	0.191289	0.814197	4.68951	1.249532	2.027516	1.124481	1.568233	137.871067	5.994394	9.642794	2.956522	1181.279691	0	0.036266	896.866646	3.983559	3045.861254	880062.540039	21.307357	7800020.232336	29.97	135	67	2.0149253731	22	6.1363636364
1222	2126	Jack Reacher	http://www.jackreachermovie.com/	2012	Action, Crime, Mystery	tt0790724	0.31	0.324286	0.179971	0.754234	6.305697	0.719057	1.862354	0.920246	1.6016	150.8507	7.939511	32.031039	4.263158	1461.442339	0.053033	0.013258	999.278507	2.1065	2740.617497	1087366.632141	9.64166	5554123.199039	29.97	150	80	1.875	18	8.3333333333
1223	2130	Jack Ryan: Shadow Recruit	http://www.ShadowRecruitMovie.com	2014	Action, Drama, Thriller	tt1205537	0.051948	0.673394	0.220983	0.393179	11.481157	1.342441	2.21256	1.046963	1.918583	137.178708	8.069336	11.431145	3.647059	910.380216	0	0	1181.168807	4.257322	3576.772957	813594.007109	20.04788	6296176.141003	23.98	134	61	2.1967213115	16	8.375
1224	2131	Jack the Giant Slayer	http://jackthegiantslayer.warnerbros.com/	2013	Adventure, Fantasy	tt1351685	0.103896	0.513881	0.291411	0.479899	5.328536	0.957786	2.060157	0.809405	1.793458	146.271125	6.359614	9.185443	3.086957	1263.425002	0.02051	0	618.309028	2.234112	2135.322576	448593.5917	10.06962	1865004.160964	23.98	145	70	2.0714285714	22	6.5909090909
1225	2135	Jackass: The Movie	http://www.jackassthemovie.com	2002	Documentary, Comedy	tt0322802	0.064516	0.3988	0.066895	0.307156	7.509452	1.001495	4.275104	4.395994	2.627625	102.6025	14.6575	58.306347	3.428571	105.300292	0	0.087717	110.340132	0.330528	1560.816392	64197.105543	0.257774	2091922.763896	23.98	79	23	3.4347826087	6	13.1666666667
1226	2136	Jackass Number Two	http://www.jackassmovie.com/	2006	Documentary, Action, Comedy	tt0493430	0.290323	0.665769	0.437736	0.272129	8.86917	1.130785	6.085026	5.996127	4.75475	115.6155	19.26925	66.238761	3.166667	56.356481	0	0.017299	408.286171	0.63759	1151.361267	155189.129064	0.395653	257687.423688	23.98	111	18	6.1666666667	5	22.2
[truncated: 1,644 more rows]
