# Supplementary material for: On the influence of low-level visual features in film classification
Source: PLoS One. 2019 Feb 22;14(2):e0211406. doi: 10.1371/journal.pone.0211406 (PMC6386315; doi:10.1371/journal.pone.0211406)
Supplement: S3 File — (ZIP) [file pone.0211406.s003.zip › Audio_descriptors.csv]

	MFCSS_1	MFCSS_2	MFCSS_3	MFCSS_4	MFCSS_5	MFCSS_6	MFCSS_7	MFCSS_8	MFCSS_9	MFCSS_10	MFCSS_11	MFCSS_12	MFCSS_13	MFCSS_14	MFCSS_15	MFCSS_16	MFCSS_17	MFCSS_18	MFCSS_19	MFCSS_20	MFCSS_21	MFCSS_22	MFCSS_23	MFCSS_24	MFCSS_25	MFCSS_26	MFCSS_27	MFCSS_28	MFCSS_29	MFCSS_30	MFCSS_31	MFCSS_32	MFCSS_33	MFCSS_34	MFCSS_35	MFCSS_36	MFCSS_37	MFCSS_38	MFCSS_39	MFCSS_40	Chroma_1	Chroma_2	Chroma_3	Chroma_4	Chroma_5	Chroma_6	Chroma_7	Chroma_8	Chroma_9
0	-252.81249780970495	141.65338747183552	-1.8027721872830966	45.093098937822866	5.1132351450361675	12.255267071892062	8.396971286733399	10.844501648515667	4.855622404557607	3.117626904966756	4.190842052700793	4.006357268896035	5.459222880808589	3.118471457111099	5.4113991545126074	1.507819392491482	3.432971535574435	1.0015368732557062	2.5588423996707954	0.8308198869533383	1.1745446568191487	0.5307762661641343	-0.15018953844322827	-0.5218205400049682	-0.9029433551596856	1.4258811063974666	0.7799303885867597	1.446718727990516	-0.9289980366912941	-0.4179897633405602	-1.7329901197490845	-1.8200236774937926	-2.7041892410784314	-2.180312708683231	-0.7316267632658903	0.19797162822021058	0.13551749703328522	-1.62644854462779	-0.7012478886858969	-1.3571344386304633	0.413199969062148	0.45556214439835196	0.5866747211694858	0.5148374573659338	0.44434371498710207	0.45957384582490496	0.41731461659387764	0.42015579370522427	0.41533239552225576
1	-247.5142700816948	142.30927370697398	-25.584363604136584	30.28552106291761	-0.5823788810011116	14.471279656596337	4.111495906488024	5.643709821325621	4.903370939234075	5.855135246031359	2.9787002569711154	-0.10335238466777968	2.0621938975998426	0.03964385145495449	1.3543544869395634	-1.9532494806528156	1.1915990510439196	-2.058936105545476	1.166641593345486	-0.40257865645069474	0.47868146765609515	0.46234536016944605	0.9056674258796125	0.17902024952447534	-2.1583427631974597	-0.8169549898692994	-0.9817947954985562	1.1974735246687733	-0.37259758422521555	1.4552281005769458	0.42014136532016805	0.22751081184399513	-1.3435762200152632	-0.32119954752963203	-0.0186765729985374	-1.9258647192500886	-2.1577973067658416	-3.226918810320081	-2.1564398124107753	-2.2069020386954183	0.4867207442639011	0.44454867436473144	0.4184537979717102	0.41554427322322546	0.4838598886797339	0.363470017318708	0.38442321177767713	0.4116915743373998	0.4056194840607408
2	-243.81463951233022	148.13775410209234	-32.105178085647545	38.314254623593754	-10.139962338598675	12.321753810941557	-0.5485975279123367	-1.397980905146112	-1.708820815044845	-1.7314382635994254	-0.04738086071682405	-3.3074627616205543	0.49294431830250074	-2.621250613507602	0.16993744261904092	-3.806018696291907	-0.17186322903388337	-2.5419871632744315	-1.0052495820375995	-2.907691712306507	-2.5405576218656103	-2.1605015197985242	-1.6547178792569734	-0.39361267279434387	-1.9478038983039645	-1.125654927227641	-3.092799230017081	-1.9690276281941523	-3.271325903588236	-1.1613371045000127	-2.499486542241694	-0.7888220693862364	-2.26394838632434	-2.394586699037768	0.027441826418732117	-1.7166973854136989	-0.06833324455495939	-1.9326277977057418	-1.9795835803938335	-2.736499732460302	0.3536772618818207	0.4029656344619072	0.34209885605517865	0.3646657936356896	0.3375542418573609	0.3948128178029428	0.45860916712548966	0.36451898759620904	0.38366051424470876
3	-323.78031937646386	170.83328869862228	-58.41264154802933	-1.051841142333121	-4.477336448098969	-9.085806526281957	-5.004932538160417	-10.924297651817273	-3.1344329431385214	-9.868425961320066	-7.960641771985769	-5.213135605139571	-4.52692018801426	-3.6880459664179543	-4.363374549633534	-3.831723879528416	-5.497429313177039	-3.2628634079304706	-2.8394614736471597	-5.7140272504350476	-5.1682435734549745	-5.005250431752402	-5.541898114171227	-4.5379860895517785	-3.013687839278301	-3.4060093063640533	-5.326819376106756	-6.3287879141230245	-5.668673783114897	-4.1280229075095045	-4.198183585819246	-3.5434897879475566	-2.6514321156610667	-2.7480475151342274	-2.568383487137043	-3.4844105662510456	-2.688723936037786	-1.3628756510858255	-2.030604517318083	-2.794878794181697	0.4337088736660278	0.3480503511921533	0.3243557492058869	0.36789867942380466	0.37791065815630287	0.4633596915707475	0.3978118891305556	0.3323021786324053	0.30559882532661126
4	-184.65189119052607	161.16693305045703	-35.06838966364809	44.82098451438611	-14.210320900600557	26.16723974201133	-4.290801611327034	12.33016041796321	1.9694635233415498	5.735069187279782	6.251616908239662	-0.6727302835655242	10.441021201509193	-0.8198290634449722	9.372986481379492	-3.1409127820625224	5.623141813326389	-0.6315720755303355	1.898005074115875	1.5333175621833643	0.39164404027148575	3.896170594381803	-2.402833279208342	3.493807874835205	-1.4466646550749696	2.785348293925011	-0.9222418848281722	2.2997412556131995	0.49660471520027266	-0.9588076213152706	0.7045580721218617	-1.3777665001524784	0.8770129946076659	-2.2203958376049897	1.2576582928237863	-1.494645089334243	-0.34282348376505006	-0.9720440277280411	-0.10543950800249366	0.4749713730885404	0.5407495782631268	0.538771554670348	0.5881998612592367	0.6795050786553852	0.642392007192106	0.6305701458931086	0.6290929032516551	0.6213849405872743	0.6227710370550962
5	-293.63334185444506	166.53921828710713	-3.52613840624561	19.444169414366858	9.392412853788926	14.90622475737611	5.630819299294388	4.372700029682687	4.150360004102055	1.1365299746706339	3.11501595345217	1.6663070633751096	1.777877773802135	-0.915799370797703	2.4223566230002582	-0.37105665329130594	1.9195755884535208	2.2619913279852524	1.3495480224874203	0.3109603414478665	-0.45336639750948254	1.4382144733401392	-0.22480968880697894	0.23111879261956436	-0.9094756491300958	0.8764763960480513	-0.3434960759971927	-0.4281457790089345	0.23711741738152578	-0.43293857164175054	-0.0900893520873871	-0.9871850715976402	-0.24273473856675068	-0.23815219004218827	0.9647942620036111	-0.6681897329238653	-0.15739782882539902	0.547097129044471	0.3496282361690338	0.35037496235972154	0.4863099693004735	0.46476817470576776	0.4588958830416192	0.4674286804290638	0.4542435907801985	0.47133166594060955	0.47922307048835905	0.5171919805075209	0.5335247731911299
6	-269.52161858260257	176.52100457809024	-16.315731134711122	32.77367240582633	1.782842494258307	10.206509514986369	0.3565886552129889	0.3374587312787025	3.3987536042296456	-3.854573999546454	1.0917649025338183	-0.152386357206048	3.1530665361701526	-2.549561736569664	0.3376819179801086	-2.866360182255416	-1.6932056838172396	1.9235408033537587	-1.0624889740874377	0.7904573083502645	-0.42379355761930804	1.7996496263335562	1.1596015112690854	-0.12428002365617226	-0.19239963534662782	-1.197769867675331	-0.061674644173569985	-0.877599100228178	-0.35362057834837446	-0.36650684496133273	-2.098302879088443	-1.004220587451249	-1.5713018260088951	-0.04085281992189953	0.7515254687161792	-0.7916348618847298	-0.12587453430837867	-1.4096073977372692	-0.3725483226824198	-0.42768036139978194	0.41339911748152525	0.3975129050526678	0.41476575478217725	0.4027665253049345	0.5009000245491922	0.44392570767168216	0.4485386883329613	0.4804662385052725	0.42240028594574536
7	-243.218163119103	146.12145183349205	-5.686407844428879	20.963380958576515	4.0050329048617686	7.234149800686781	1.5815010906042066	-2.192216349828388	0.675211095875235	0.929857016959995	-1.6693550248962086	0.7809241120319311	1.9376615906014365	-0.8552826077232852	0.9365758248138586	-0.9797016291128092	0.3267267213053363	1.8560676890369585	2.606661386668519	-0.030970860767105913	1.0257964181812589	0.10180224098485478	0.12127827764903175	-0.07841590664243725	-1.041175417597676	-0.3800005649751497	-1.2900313798104288	-0.21078777635975052	-0.9074891255787257	0.08819939632875962	-0.6746419323500531	-0.8163472172374577	-1.4895590192408596	-1.1221544843544722	-0.44730036133009654	-0.7307256276936505	-0.05896519018576481	-0.01418144069472586	0.33785407136493656	-0.7446386840377766	0.4073237268438681	0.3696290673954445	0.3928854340547148	0.3408733937070336	0.3560710437921886	0.33334445656228656	0.33933355253684955	0.39352837015082875	0.3380672126999656
8	-247.18198500701934	130.07946386098766	-6.629292292792605	23.62059158204697	1.6308903142192437	15.209288308702414	2.3919545743305743	9.08351470003654	4.622028916578262	4.704375436928349	2.4903709634373286	2.8915617494611405	2.866510356231106	0.659664455655057	2.88966400751486	-0.5060733658133707	1.5030144853241714	-1.1314446482128475	2.8519843971786734	-0.4242517601140492	2.562572214599055	1.5916386487210885	1.6702139864293166	0.9767062814462493	-0.9760888677474385	-0.7407374972960106	-1.7785457801838434	0.48881789306461876	-1.3282461654641655	0.8795235523143773	-1.1086199613643273	0.5670309097809888	-0.17642599985673915	0.04950696313663722	-0.8542255768178455	-1.7816528270812615	-0.8706362735978215	-1.3796702270080166	-0.10097660477470344	-0.6974384327941492	0.48339354175053384	0.43984253914481386	0.4570585976634067	0.4630078407011822	0.49147487816610425	0.47203329805515687	0.510455502784322	0.5918017803383676	0.5100729914707297
9	-239.04502617080536	144.39146982595685	-41.19650863404696	47.36422386450451	-9.075361594928971	21.92737407592705	-5.42099175765044	6.9993012231264755	1.2407051726148264	3.21435664501104	0.7428281339895333	-0.9442685844129595	3.1397484384400816	-2.403520345700969	2.5058254489755543	-4.2864756535387105	1.5400929291837138	-1.9090283787373177	2.3918267926598733	-3.284504840928722	0.28739289561891285	-1.275453833317919	-0.25524771050451855	-1.5360488904680274	-3.2808826800747815	0.5724913489970009	-2.3058758159483372	0.21460655142928842	-3.674658593616298	-0.0461145410099098	-2.876106578980328	-0.8300223505162393	-2.081783449767203	-1.337554739310342	-1.1050172923191508	-1.2437503675052928	-0.23226909192727055	-1.807961892549131	0.357788209032568	-1.9189653485994846	0.3818758148974685	0.4020263444755627	0.41130289868294134	0.4184140820043461	0.4352378775493269	0.42022763767808347	0.4136255746665831	0.412342753954159	0.4448450190397759
10	-280.92957661737717	126.8441927707702	-34.342372092848635	29.877825025440757	-8.994955266479632	14.584559524201042	-15.760542855217139	2.1565580952186236	-2.1288522444914837	-7.023310325385931	-3.3252876281976786	-0.8423974229696817	1.3105080118856653	-4.924478395644063	-0.30263032632443293	-5.553132836131707	-0.22819034478452396	-4.09323740294987	-0.6081366824466552	-4.272073934587369	-2.0260782663067536	-1.5938695065962694	-2.3363499853524092	-1.8315898264801929	-1.5862173617487285	0.7532490546026623	-2.4641347556529136	-0.5413304875130931	-2.8479724011247054	-0.6906763372561348	-2.397281358151532	-1.039381423792841	-2.2238198198262653	-2.3445926050891184	-2.612324633192061	-2.7185605894617724	-1.1636680238183619	-2.3531062922157084	-0.7006480067871835	-1.547272196551842	0.345253757367304	0.3269099446754302	0.3707176053614482	0.34180628896368365	0.3693635376311819	0.36240739339895384	0.33519660126910805	0.3444369751904376	0.29862809799190715
11	-256.495597777269	143.54446372860806	-23.52127096156638	45.36656773140599	-7.277068146812742	13.728667891271746	-2.1685055533423356	3.1027992289222395	-0.7714347258295843	-2.581049126375575	-0.09595216846919043	-2.099980261220743	2.1942328811908567	-2.842629481689999	1.1400309904323964	-2.8176632256586696	2.8481228986957356	-0.6060562078560242	-0.397272724975045	-0.09739292644409088	0.7322784541292926	-0.6140062149474191	-0.40833766719924214	0.8121653893456338	-1.2595376186550995	0.5137720101602985	-2.0054136540904985	-0.1547453971571448	-0.877166363494988	-0.3355742347887307	-2.40749806978928	-1.948704624809277	-1.8062413692419865	-1.2767322138289041	-0.7061228580172136	-1.130143427865837	0.9065556964701875	0.13855950635636938	0.47882519099787957	-0.6972643664578805	0.32732908383736925	0.3269837438210034	0.3272421995763758	0.36839631469971956	0.3402442439096888	0.33977980500032123	0.34367747396164394	0.3697766855486761	0.422241879822911
12	-243.40670367309863	134.5544058346768	-2.817961135554067	38.77980517352381	4.32690048913133	23.421144857881544	1.8914680309714098	5.1234050861239675	2.142256484206647	-0.8308925516804052	0.5569197218658253	-1.253638993423382	3.3728369287606528	-1.7451232410919615	2.185933375756932	-1.8130820575881288	0.02350506414641304	0.6118325114218655	1.0840814910082355	-1.0768520902725183	-0.18083296797320877	0.1777882968932469	-0.5287042300420597	-0.8395319734252378	-1.8725138225438764	-0.023848265333085397	-1.1136702944104875	-0.8353326458481247	-2.232703386319049	-0.5393900341601252	0.21870895538890617	0.7767118127329415	-1.1699267906575799	-0.9254473159951564	-0.6102968781506053	-2.148173425523298	-1.1752194624566932	-0.5254083336746077	0.4876382862584131	-1.5700283980046927	0.45483436642944725	0.380340528856879	0.38406727089627424	0.3591722242372271	0.39975787549703823	0.34179174890892366	0.32514050937481964	0.43414669151097157	0.3594686286555629
13	-295.3994561015396	131.68406314203654	4.652127520175596	32.39559925228843	5.82392799053492	23.32871474088092	3.621723461582761	10.989423012858449	3.836586680285979	5.842532445915527	4.557437192818154	2.9538856406799026	3.24983282437027	2.3048733018088714	4.5712977151864855	0.24634031583686458	5.664671761958751	0.6032582537720665	3.6731886966184044	0.8531096098345732	2.857608026537422	1.402354645970032	2.205276461217684	1.8690269976147609	-0.33088961402408285	2.3417125811831663	1.5922088434518789	2.420668351259993	-0.4060966663695828	1.8123333111972306	0.16844630582447945	1.3917296573794042	-1.025816747847168	-0.17690709458971254	0.35066539734491214	-0.22161959313383361	0.38985157248078944	-0.6635673366698915	0.4659216055837542	-0.915959985524003	0.5536614422820026	0.5482304968749748	0.6134365843355923	0.6002404816214388	0.5672099333235903	0.5656175953921616	0.5349603614871756	0.517242262451178	0.5205184163504282
14	-198.76331632624056	144.7987696062504	-21.68272640220565	36.376673490287196	-0.8482089378989697	14.313764417664034	1.804433267302667	2.147447639910215	2.091694860966199	0.036484183911820726	2.0745078158413786	0.1204175563911203	0.7768712785479405	-0.8622761817254684	2.6109101343906125	-1.199621223896938	1.3990146446966054	0.6217062848359552	1.5566846487280248	-0.8901619455604383	-0.013822467041458997	-0.27157711895260006	0.48527328186056035	0.34598991536126883	-0.881910103097341	0.7604473922293479	-1.6593859074766133	0.21322833460425514	-0.8735167160983429	-0.47512244444162005	-0.7677341458588901	0.05311724627236361	-0.7236463864182919	-0.4895178778016554	-0.1160470381609037	-0.2795916846799838	0.5149369167919444	-1.2108736482634104	-0.0696158724111213	-0.5056500182098252	0.46227809184130214	0.4606072455031071	0.4715181795429568	0.4349899190896536	0.4503845409697894	0.46101839153709007	0.483498167883653	0.5013746203886627	0.48489006877833646
15	-211.30696863716466	132.79340352708726	-31.948759271713474	45.50849690212691	-15.94081635717395	16.988257909541538	-3.4572430467841353	6.104654711889109	-5.053891570185157	3.9636577150103394	-2.197403155903567	-1.2984146490935622	1.5078361112900918	-1.9118544308146523	5.510536909964838	-3.0038831404416086	3.9486354984255856	-2.0149430956915264	5.065290427864997	-2.2534304430200818	1.2667731606910995	0.3739612221677727	1.0024164591055327	-0.014255616342138518	-2.056315343906838	-0.15212488418597853	-2.7329641092965744	1.3772273685456402	-3.000423515899024	0.7236974270072701	-2.9712488425192025	0.7431825340183734	-2.306597377641448	-0.9081711281966218	-0.7002977156341232	-1.9107108664060621	-0.25088798066418655	-2.6537080586135735	0.03375961547902452	-1.9667892408964724	0.49123374752308685	0.4508971277500803	0.448941932104022	0.42008940000479916	0.40421397051400854	0.4082470156320617	0.42984887687570805	0.4596931903364159	0.45346562889264663
16	-345.0415364980546	150.29429861979523	-3.677700667536103	35.755909685630314	1.2259821361750338	17.57582482708515	-0.13327346417854022	3.2244179154831127	-2.179420060073123	-1.3246078181902483	-0.4381508591026733	-0.9746391808669799	3.165749254831964	-1.7379433454877706	1.2893628862243247	-4.168573457576891	0.7270129886808424	-1.0925967157187846	-0.10576318956212004	-2.3360102459502166	-0.7242742842511151	1.41679945890461	0.2598045552188077	0.15875029872483598	-2.901268023721511	-1.0707768881931623	-1.2608186254771423	1.4399067133497137	0.9711101495864114	0.20071523634730326	-1.911327287221526	-1.6544677119776783	-2.3720840068405913	-1.5973142471288202	-0.37297923474944955	-2.0314966489480364	-2.256260206939847	-3.668241545237134	-1.3884143706092509	-0.43726988220955276	0.4121787511248552	0.38074462515959007	0.455164129364341	0.4049688884092022	0.3391846958760758	0.3071029527382005	0.36008318946166545	0.5377833429110153	0.3816255244611
17	-284.16798517104894	170.33181969104902	8.415390616130908	7.811839872531154	16.61650575465509	0.951033451817283	-6.138517109209528	-0.23441468146733196	-1.9124674743912227	-6.09349372097872	-4.8242258253718	-7.89206749745751	-5.376905354997125	-0.18020134442423683	1.0965136655586212	1.4405975968065277	0.851747920260885	0.18877078354513277	-0.7776763895954011	-4.318492947111294	-5.688942230362567	-3.6840250552541045	-3.4043355014905345	-5.386551976314348	-4.105493217506642	-1.1258904420284415	-3.1818013370275273	-5.045929507540243	-2.1428769434430808	0.7962286434120737	-0.5563484313171181	-0.6761559386151932	2.5433845999820415	2.852442511818544	1.748767747876459	1.3814080878810806	-0.16794019596797866	-1.8005715482909939	-2.2414449245439183	-2.461438162428843	0.31884369461264783	0.23840176769412436	0.3080258137839403	0.17274177454158418	0.25212169979531446	0.3251361148158628	0.3221936321983753	0.2972500019627982	0.2206737452033529
18	-200.496053430021	139.87403126903064	-17.953574243201643	32.59911226051295	-1.0341703608353077	15.83710029395358	2.066818005207848	6.403936398751921	2.1611573537923108	3.862423594303469	3.9354296782687874	0.7408625632611902	3.6227108432900583	1.2339457043155078	1.9920240163582759	-1.4927638027498857	2.1049343858977374	-0.6272387105462894	2.7260142636933313	-1.3903239109309644	-0.9309193248931379	-0.36005925084338186	-0.05205836652797609	0.16986439407590395	-1.3401853872414722	-0.7526207899918587	-1.8029228918673834	-0.33292075622814443	-1.7874100973431952	-0.7581739476591917	-2.6532630463936897	-0.845219232141462	-2.502306462039619	-1.903474429181457	-1.0774163887434403	-1.7004828683762776	-1.1394893918962377	-1.524266877447282	-1.132492532222787	-2.41194862430482	0.43366369772678354	0.45187287817206656	0.48122621551900624	0.49348708421297044	0.46862299769846266	0.45962592703792027	0.4758292165594009	0.47623635290796074	0.46421979477415515
19	-207.03361274964226	134.6616707801167	-28.811611324733583	28.07993752684403	0.2373568479378501	14.390076636757962	-3.0659314640763236	2.052729600273795	2.206126945400936	1.6408589485897023	0.39852533939746015	1.0591726214859065	2.7159212213412203	-0.9441140545351497	2.779463359299917	-3.611455821234638	0.5218663589909586	-1.1465763486266498	0.5618418213628377	-2.0013514251884184	-0.9255308378012537	-0.4676215819337207	-1.7334973987808497	-1.225363410637172	-1.91734915236129	0.4747106307473891	-1.6346568640278631	-1.3240727403672765	-1.9601380878202626	0.3660212967574876	-1.309995264276915	-1.196076698797098	-0.781877811631065	-0.4804379002706789	-0.2197886472539893	-0.921733239318463	-0.949460739740264	-0.9590725686170887	1.307498070771477	-0.09748500195815557	0.41845661320232436	0.3827501448568519	0.38206911034867164	0.3957075694117355	0.438522922797888	0.391931831503992	0.3936699874293907	0.4262753793576439	0.4232176822704824
20	-246.30445202009582	173.23109334460085	-30.81630801114592	33.131017784250226	-3.1099213631603027	7.589718378059132	-3.8175514548778136	3.472263811933402	-0.7047715143812573	0.6379457477716276	-1.9944436912256618	-0.24946267533830807	0.3582497652086885	-1.3314569219421875	4.874070940300328	-3.172046300021402	1.0885158040699638	-3.1189024489229342	-1.3057358744491971	-3.2791808378585885	0.15989840245507964	-0.04323156601178205	-0.43424711065065486	-1.5245258855332962	-3.922172547018133	-0.5835827628832265	-1.6938320784462202	0.6634894787229073	-2.245709605237397	-0.5173410224167397	-2.3587373276614634	-0.893834565396085	-0.762909342214217	-0.40405374098127506	-0.07197732270888067	-0.710024860062127	0.011393810859009056	-2.58532533776094	-0.8084495367684179	-0.48034449359583414	0.41859973195218264	0.41461322577341203	0.4377923439629791	0.37859295589382874	0.39446353387402916	0.37729501012967037	0.41520164225670275	0.4633600816135666	0.4168317092432408
21	-279.65472480065034	149.55645539127244	-37.98078713709422	46.55803544748996	-5.3609700131367495	16.114170539829292	3.8758867038290887	-3.911801673148341	7.975205880997954	-8.491797987416833	5.871927537761925	-3.078105116785038	2.6059626212976115	-0.7838283527811327	-0.9076257096050165	2.876433474454512	-3.1645792702964632	3.4403408591191904	-3.003253264657753	1.6382344261764916	-0.9039316226128136	-1.1516890781979303	1.2805642867029488	-2.6623393240119593	1.7994717939214622	-2.895609054676282	0.5879321624019396	-1.2990756607801308	-2.3651955730366687	-0.336129859283419	-2.800761371946943	-0.12812608248061622	-3.5017302682056823	-0.5647969756965625	-1.917107753278705	-1.933774129930912	-0.2086861061943176	-2.4312620084263123	0.37041672378106355	-2.142892701847132	0.3973719233005758	0.37420656830825655	0.4040000556468268	0.4419153002917455	0.45951601571854006	0.48492598154541633	0.44507492789665215	0.43767171350553535	0.43136380308166206
22	-228.87272866836707	132.34980960700585	-28.15721296964221	34.92407668556867	-6.583216747192706	23.699939384332474	-0.15665991439426413	7.251470856931957	1.1497494614077068	2.5757552880684105	3.2433487865881236	2.2300559088987537	3.0672356091390487	-1.1577452413830787	5.202405413838007	-2.2678835326444022	1.6838926435283248	-1.9654229279226296	2.590929730487726	-0.36903263224940447	0.14528058280438	0.6640216516891254	0.684273911938966	0.9100882583808786	-0.6798035169837496	-0.19076164322377107	-1.5350442272242117	-0.7111714936707727	-3.0636539113423127	-0.35446850100794425	-1.8364939205253799	0.009861416561512458	-2.2081292979349008	-1.1259386402475615	-1.165014760147119	-0.5354883735400245	-0.141569170432453	-1.2067641632925765	-0.0899096625372056	-2.4617694331696747	0.4401706281359296	0.4269196755171024	0.4126941834558111	0.4142463812799567	0.4456069305894926	0.470894843597612	0.5042988921373167	0.4911821734804618	0.4743705156378123
23	-307.95481365204785	140.1273565557773	-12.625085969685623	26.45867838126726	2.2514986557037164	12.911515477539133	1.220525524315436	6.450027340137474	4.20930505909336	3.5255829476822815	2.6279039204654198	3.1276923079250403	5.085750216228959	1.9904525678482698	3.5900813717481213	0.3649243469087188	2.4159881409399238	-0.6965709095388386	1.413082990401231	-1.054727356410834	0.7262627235237424	1.070590361498778	1.4546549110161044	1.0677525274673163	-0.19576410354217522	1.4901975537703447	0.160786152014429	1.2522154749763146	-0.5348278031525405	1.0852594684015535	-0.6297204772912912	-0.27905885838511046	-0.7914602514780888	-0.7163638312020335	0.04312239630926178	-0.11802001614545028	0.6234369187969793	-0.13160179460087099	0.3055122293874023	-0.24778654381533302	0.4611491092067007	0.49820430790307907	0.6472940455618664	0.548388205557574	0.5700613373125158	0.5580635912062515	0.5093460956447079	0.4780552344425356	0.49319804607568957
24	-216.76279509241746	108.91599343479011	-30.59848615715746	51.25097633527464	-18.203559936052024	28.385685036465503	-13.389882552609233	16.460858163472064	-8.353531825453084	7.466244618229213	-0.5410085995421421	0.18693961562829423	4.275026884162124	-3.676345229940896	7.421907394301583	-6.622540346115889	7.900323447044329	-4.918018837167691	5.382641970535524	-4.225801288115337	1.100207770737809	-0.8211178039837691	-0.947783791446769	1.1211756395744714	-2.121679049435766	3.278650073063032	-2.8057215139222023	2.8823632062307953	-3.8649276234439944	2.5247835868465676	-1.9252101771656356	0.9220460415164404	-1.7991280171068695	-0.28872332805698536	0.9555758832506441	-0.6095691874007881	1.9091586552512005	-2.434849065230613	0.942296097501713	-3.10677055963496	0.4861642349736631	0.4635672279642142	0.483490081595742	0.4613094190113791	0.47059331902086377	0.4952867380131493	0.4594602848948436	0.46765796825255473	0.46410755099809925
25	-248.85952063543468	165.49904483018506	-17.010295762167466	25.880225541257403	10.13369005440405	5.607699632998901	5.419517706774343	-5.377312440943659	6.140784963148839	-1.5683831465153002	3.1249190542157277	0.38667801785227435	-4.148868102858819	0.903671041147312	-3.980820929147328	0.5579273225375406	-0.7373876043870798	-0.2725711824834457	1.446072730947923	-1.5306251481367474	2.482109882407024	-0.9336544919723092	0.5511707677629029	0.4945319718547791	-3.213755816821623	0.23521045811168476	-2.3017138557467347	-0.8233984177433739	-0.41787848298200736	-1.224620870255783	1.3700223193917815	-1.5974561073253788	-0.5910754386500349	-1.289136166492678	-2.386236600760928	0.1765539603158537	0.48130858493986983	0.7049540179707948	-1.8134042675894417	-0.7245642116531777	0.37485568915107387	0.4266666517216997	0.4091847805596839	0.3506663741537399	0.3608231897084444	0.4232783377922737	0.4491478215114565	0.39190410228602585	0.4149184850950939
26	-380.1832134570117	114.41749403064686	-2.2897250319226283	-3.5184347958005824	9.850666840452499	-3.533506274302069	1.555042519077635	0.7297979028543868	-9.488590060101949	-2.676035237101611	2.9495923186431576	3.540276417924594	7.93321955930486	3.554432487625564	-0.8838350255412808	2.399078269994266	-0.44857404932656764	-3.5538929845710854	-1.6828673737415916	-3.441842230873192	-2.804555406669837	0.3975532286686193	-1.015647542029052	-0.16258575952334972	1.5756772108925214	-0.94447390411533	-0.7431721080468485	-0.12092891895028973	-1.9579913196376222	0.32488720351910566	2.406296156829614	1.0998281112933042	1.2947775514891866	-0.3186083457859153	-1.8102743152026886	1.8575955691158548	1.8107572064924096	-2.9406698247615872	-3.06608623896955	-1.2181996311618362	0.37700448812474796	0.3900063143385431	0.4375260990976165	0.39198026360277727	0.38790792384385786	0.41768263527480587	0.5152261251385646	0.4294821356249112	0.39861886559427806
27	-301.17746476978476	146.8034565266278	-7.556586310093299	30.76876366658181	6.673568162276863	19.606092469028315	2.8032021559198816	14.531736151753124	7.455116096067844	2.670316753568179	5.532432290048394	2.9558525597085685	1.5850519795172486	0.09259638176573234	2.010790713487644	-1.568670137646712	1.7217450041360711	-1.1797559138173892	3.3269998372144274	-0.0342936867308701	1.2597415218557462	0.01868838472755492	0.760252817190005	1.30482317527187	-1.5158994433134638	1.6546685342985126	0.6652216989923532	3.465894977197982	-0.3629325995603558	-1.1453801832227897	-0.7444983115703815	-0.4686257706484057	-1.3301240598936637	-0.095702462357639	1.390535688894863	0.3942877197921001	0.36534839433972155	-0.2513004338453153	0.14475019446626033	-0.8359811441359815	0.434142841943219	0.4183984659265193	0.44423824552365315	0.5340779445496993	0.4807781692052308	0.47734871517177724	0.48274465897953744	0.49373244297118324	0.5125666451822213
28	-180.82447841029932	157.87191171337244	-15.50432897966954	46.39141144027371	-11.072468235615569	25.135139649449556	-4.8507187769085185	15.15224179670065	3.495612388497589	6.737353849393523	2.975946904226424	4.0178975776798795	6.195750309073935	0.8467700707864224	4.715830925918802	-2.62299733391898	4.415331994332689	-2.953418024321709	4.1898311406809645	-1.7932506144149425	3.991997863493693	0.7522029816509205	3.809071681794194	2.3773178550488576	-1.4007223430486386	-0.09990944900981992	-4.064649825188608	1.2058926640871568	-3.31621657242603	0.9153869642306589	-2.693758548211716	0.35686223900959574	-3.5722607286109116	-1.8003795599342454	-1.619655345183082	-0.9012350633368409	0.3486931870061458	-3.2203450513142395	-0.5944870227380643	-3.7225315659966984	0.44297828493246955	0.5023245621933737	0.46172687257917633	0.4574625483581758	0.5056428485274151	0.5754227453366989	0.7249570648736418	0.6096139456000583	0.559849741049161
29	-186.14782952607646	138.44820176277878	-15.927525805735295	33.87094382903725	-1.9583455475842135	19.02791268754383	1.6274771325793587	-4.876776859976521	1.6650066735302174	-5.543672302248362	7.179701096566229	-2.5974942782174053	-3.966960357466061	4.472821779109281	-1.0543436748087072	-4.302188916236835	-0.9970702321698834	-2.4492621706714446	-1.6802841472302437	-2.1096967189707363	-2.2350256552293044	-0.8451138259896168	-0.7179803858367471	-1.0715437579049298	-1.156119316320237	-1.931607624500231	-1.6763020893460645	-0.43180010234074134	-2.1707586978283975	-1.7708040532637894	-1.333259994399617	-0.3275578309170844	-0.17055458556596761	0.011934301035735975	-0.20055633998552314	-0.7708671013227404	-0.660701630023073	-1.1909323347341347	-1.2913911727608778	-0.5953456218214137	0.4057641360671817	0.3781493895697996	0.34735155582446875	0.3402527916819529	0.34275704692978326	0.3400604087284137	0.3882026998673944	0.3767960436173217	0.3829091329932823
30	-289.7286128580957	132.128918805153	-18.266641923219595	44.46268335491156	-9.088489950864195	17.25790358431928	-8.056223003467641	9.704696551058557	-3.784504701823462	-1.3418207797173236	-4.399079812537115	-1.6899418739167185	1.1148294084464956	-7.874817630686902	1.6339637435363357	-5.926694105763096	0.084776451587814	-4.109972925943516	1.648269201588414	-2.7893418860684926	-1.137661197793073	-3.192769936276577	-2.222678684471341	-1.6683721944332441	-3.9226428035093157	-1.006012440207589	-4.513217740796779	-1.5821796983727103	-4.4602161531206335	-0.06903259431522067	-2.9891951674687105	-1.0503925561493321	-1.0848349448946664	-0.610124646369199	-1.9656506004654624	-2.9689737125483204	-0.9719909085697832	-1.906054704834554	1.575836591000419	-1.3846535704816871	0.3919879384663749	0.29160607869595667	0.3133274793038589	0.28389939343605164	0.32406658904609886	0.31093648058671414	0.34474711184135187	0.39708207749917734	0.4076002343300689
31	-303.2968556538781	181.0726678237789	-3.8816512712927334	1.4797663391621585	28.987715115974574	-1.075889131649295	1.85479304768792	9.337357033597922	-5.002154378006125	1.83438670717699	7.26423696125888	-2.1209850902713328	1.5741404560608292	2.005108782470522	-4.13013072214597	2.680545049906117	3.216194123864198	-3.938368229932554	0.7401727019098506	2.4001762298001723	-2.2309746531233734	0.4133821681365964	0.20799749509081286	-2.598173141763557	0.5058106267935207	-0.4449667583994367	-2.2162533248984464	1.347756125337793	-0.6474389241091428	-2.7056850531333745	1.9324940707087206	1.3473514572549872	-0.4979287176428026	3.21050216627328	2.009691655556417	-0.8204559151005497	1.6525394720954723	1.5626214569826957	0.8310485724810659	2.766005291234319	0.39844418014515687	0.34583600149355614	0.36951167709751065	0.37099389858783144	0.4029391267017061	0.37757683490833793	0.369709809965968	0.43654576343900314	0.4377908987440175
32	-225.6339507499978	157.05226729142385	-17.837024650886317	40.791763453935815	5.786587788436465	13.668914398872657	6.321503784095828	4.25522235774544	3.9247969565415715	4.037843412434269	3.3477852148849325	2.9849395652449835	3.524790998327762	2.6587566756188266	5.439502187172331	0.8734595321777502	3.177301756214676	1.2856177152823196	2.1305114514199865	-0.7179018747388258	0.4152098694916581	1.0992611465588107	1.3338887818714538	0.13981489251840568	-1.743149046999539	-0.27998521023389233	-0.7004022063390416	0.23492558588741505	-1.436805520748199	0.8925755250766283	0.4098976228672918	0.16488787657002535	-0.47382952456144806	-0.5397964529898048	-1.354547880673439	-0.9593210384906696	-0.38689977675101633	-1.2457301213252912	-0.32649315261964146	-1.8379805624053045	0.5313574197205322	0.5694378479539949	0.4953331557872554	0.46004481790392987	0.46497130393570535	0.4480881240025545	0.4254123276423257	0.4607598428090959	0.5096558976480937
33	-292.87621210502425	156.45171145408875	-28.76905879720119	28.707594817126797	6.433201219194454	7.179286668953613	-4.84060760265434	1.8898620213031572	-0.5822135481173404	-5.01275515658739	-3.5614682390108565	-2.6650301520267825	-1.349400237347283	-2.3387533585851554	-0.8559445811151417	-6.415141223984098	-1.2296208891273603	-4.031589984768815	-0.8677571229717121	-2.905273257052354	-3.2987641610038607	-0.3845465935352489	-2.524616278580529	-0.9224862545110483	-2.525306055995168	-1.1530590866860109	-1.1532799178719877	-1.3766279500128402	-3.4676082798868606	-0.941052383225607	-1.46217729009999	-3.2750899581043686	-1.1778857069994535	-0.21298245030902546	-0.11142914672080728	-2.9792682675643154	-2.821690411460072	-0.8876168819049253	1.5954763096665812	0.16467970230046833	0.3327732683506724	0.33442692233178845	0.3031250996832655	0.3824723515279129	0.4688662240098348	0.34054394387158876	0.34101412907814627	0.3025103538794564	0.3829719775304318
34	-303.1729238385308	152.3569990538766	-19.489476215465064	39.447359389404326	-4.65014151645147	16.517152106494038	1.7258732351919972	4.616396718657569	1.4096509134160964	-1.963503182749176	3.8845424379324816	-3.255646158826132	0.08754352169681422	-2.1537383719110137	1.8103838378150239	-3.9229504374528865	-2.4160517336565177	-0.9143311810604431	-1.7616972454930098	-2.4580775852463312	-1.339500221255093	-2.393190123217483	-2.6621346199671647	-2.106068799477031	-3.3978581560167114	-0.6589299542899552	-1.8430174807452249	-0.07720103531323824	-2.221421821506895	-3.021320028280389	-2.9800590581260726	-2.5981266895939243	-2.2401162621161146	-1.9527398817425694	-1.0706844541628362	-2.263727018803832	-1.568339939353538	-1.6269120337836582	0.2015195922886585	-0.966836052855735	0.3631380589287324	0.3311806695285237	0.34411551611574764	0.3421355614108146	0.47391321600307906	0.39400357463275987	0.3630262956091541	0.4000903099806779	0.42998412760783533
35	-276.66835111430925	145.2254168890553	-30.353178556077655	34.42002590075669	-7.33000127609493	18.319575653910405	-4.5822314629958365	7.466798604340609	-4.217037044406974	1.71474235345285	0.17256414268740672	-1.054850925415308	1.246403343103061	-4.209411250608694	2.4787199542985077	-5.546702491409347	1.1772688227755184	-4.36031280862156	-0.4386928241189831	-2.961417605527613	1.2200000115626959	0.12082036199393865	-0.6022209407619945	-0.8757586737653714	-4.291255227912072	-1.519701443214326	-3.058321604260956	1.5344513925207508	-1.3786748915705718	0.26728258066324306	-2.0158496355543383	-1.0336671975698766	-3.7470410416279356	-3.1718600744145573	-1.9703003808633113	-1.3778546510491194	0.13483289284882663	-4.0586542203286715	-2.587907994492528	-2.828583087348813	0.3178714505800408	0.391848076434486	0.5126736743690486	0.4020290669910986	0.3826427042204603	0.3732636699299608	0.45545686425100573	0.45136214707461647	0.4092912213428989
36	-332.48806587733816	127.12575048062507	-25.574396504122962	31.78885649047519	13.044880303680506	6.884168420122765	7.768293299619125	-1.261875929299676	1.3162052014244152	-0.7943084290763746	-0.5725461681706595	0.8851437016298985	-0.3049479907584975	-1.9727929876194268	0.44930198931417015	-2.709996259937783	-2.336849256046822	0.6786939390773228	-1.2653478350868534	-1.5171238485832892	0.33324870905091575	0.042433864686993415	-1.0725337299617483	-1.3864982262620331	-2.150248989209868	-1.858943926111324	-1.7450088595638205	-1.9298787198120038	-0.639728177094086	-0.566578289059917	-0.7164747154797183	0.19544739460274044	-0.5520262780700514	0.6301771792346206	0.43830124329687953	-0.9638030155307744	-0.42586997544024785	-0.1303337488566351	0.39366159009977836	-0.26621833768145564	0.4630624727441789	0.4110590009679951	0.38499919917034164	0.3690927500228524	0.3721504065491547	0.3739285682213063	0.41110526699844746	0.44092544414238477	0.4813936012861325
37	-276.407867395676	126.10227060521692	-54.13346646933609	39.475800949256815	-13.055435894975382	7.57456427713789	-8.172179545239292	3.3503739304070774	-3.6648702715183323	-1.8198720396104056	0.11530698588384199	-8.024262395414324	6.271055722349081	-9.017999028669132	-0.12106433481671586	-3.1100508319176505	-4.132750684711675	1.8921806166428974	-2.9804446659038817	-2.0907968644197767	0.044787276111707304	-0.8411296160471018	-2.213075680249345	-4.4539228966155004	-1.3782458035200131	0.9058068658502646	-1.7529486337612326	-0.538296942593817	-2.469783222008662	-0.11256712416107398	-2.22462339655013	1.2302819348758343	-0.5363759880400369	-1.2482891885223835	0.30187965260357774	-4.080394124902194	3.827891866033579	1.8300304229111526	1.2408657745147695	0.137717485356926	0.38255638561898203	0.37781266679588105	0.3444442187182318	0.3329903901063909	0.40554556869535596	0.38134294268544894	0.3506081375162715	0.35380283500032045	0.3804974720429713
38	-148.93533382307865	143.4054397137955	-49.06284274210246	59.77582472857638	-17.26708535584214	27.044614692825075	-2.505557556287338	2.9225234030626486	12.890367918240914	-8.1012204230415	9.10979659015888	-8.810403831798418	5.969955295224448	-4.466567739596414	2.8253144434465285	2.561998208598377	-2.4409415656561944	4.451450598485194	-6.3014938253621375	3.8568895195640507	-2.7871292004015404	2.400563303313757	-1.1121261137163418	-3.460813770812674	1.338739009300026	-2.8493398728557158	2.616990683494219	-3.89623422659757	0.6239012440215757	-1.8825351657702694	-0.7361593074326421	1.2609817548903337	-2.5062143218991664	0.7012685357018262	-3.4900753625488523	0.19193499667627162	-1.8629962520599392	0.20986022343256847	0.09757987034733141	-1.6715081857029523	0.44934483698576033	0.42015389911326456	0.44893602043566355	0.43903823282015875	0.45798291638035443	0.42584884005975066	0.3872385464495747	0.4080574664529858	0.43055274136582095
39	-280.7695291193278	148.10118129934716	-31.734914576224476	38.06699204896987	-13.399394870541132	21.11916792882435	-10.59610356040182	4.988441715975562	2.3503228153193065	-6.331841064896414	6.460536880539703	-10.007507340424485	4.202431925759456	-5.430927239167523	1.7203018472270428	-1.5078972700518392	-0.3831110860254493	1.0667870180709298	-2.0706810251636334	2.3839657574434385	-3.274739809097807	2.0531981064485243	-2.588242855613289	-0.04579006445839131	-2.7024981619078683	-0.8946528631405933	1.0087625705749699	-2.5159543564474967	1.260598284570614	-1.4185268479645605	1.0788901792157488	-2.2594220887573537	-0.8470862523580713	0.6204227533276863	0.8917338203695274	1.0186319344130625	-1.8476886169948243	-0.7651267260768638	-1.8817676318211085	1.1617632295396219	0.38125650430189906	0.38246123250172265	0.38567223556843794	0.3820226924221084	0.31175517212125436	0.2933923244115199	0.34134334402138056	0.39507396549208906	0.3896478452776167
40	-284.5680217788621	160.79174861775294	-7.535368626169247	35.03193882437198	7.977401038106879	21.84901711786713	0.38182825090995004	7.905695329477882	1.8521042269750223	0.11119565906711454	1.969195318046901	-1.5008396458037012	0.09302137519886655	-2.4551934574832357	2.9126141557855867	-2.4875429321980973	0.6972463911577572	-1.039707460000472	-0.010333901261921638	-2.166418561682543	-1.4815353796873105	-1.2711896322452563	-0.8231479006898529	0.6240203951394035	-1.2161931923650804	0.06868836428020574	-1.2823789260278784	-0.5439354441990252	-1.6966537079154689	0.4218754924223225	-0.9733812957398225	-0.7631462239847284	-0.9947637022695694	-1.2754411757764943	-1.2262231089764772	-1.234599601103637	-0.2885792085252615	-1.810172820292408	-1.2382301561555606	-2.4684409717149727	0.4018865368815991	0.3868109800220873	0.3466262518963455	0.4424797348243144	0.41213230024583736	0.3668071324291109	0.3272003209572205	0.30806369651333887	0.3641338951251573
41	-312.69548305391265	167.9296883434081	-21.809522905685263	40.22535533546642	4.940163439284958	15.490185999651922	-3.3649853605957976	6.416280538240393	0.04442804027526769	2.7938118344075242	1.187531287991912	-0.7768089664553945	1.372805040002737	-3.1524876463575446	3.14085284573077	-0.3154955328126924	2.306282131340599	-0.9634614058593487	2.369614612659168	-3.689867541300692	-1.8913592687024507	0.003962966990000311	0.6797133752668632	-1.0735839994650307	-2.04335608446433	0.98434659674801	-2.209920903838587	0.08115674732688245	-0.9373057089940823	0.8078696262037821	-1.6314871602630245	-0.08474496625473765	-1.8731044856193617	-0.5998818031930674	1.0095602692970274	0.021506712021284596	0.17591329167339015	-1.454713390828705	-0.16007260326972753	-1.8108157722815181	0.4507616202422398	0.44659756563511716	0.5171436125302185	0.49206671977284466	0.45844060551406723	0.4373400588980745	0.4314189306909554	0.4232311887279121	0.4322385145800576
42	-192.0690430709471	137.50239947679245	-45.16287787292739	51.99574335958245	-19.477034070288347	23.13607244907765	-9.109625958082106	5.031287360575456	-0.8835123926215332	-3.6206822369966583	6.523678882980984	-7.836356205034194	9.798305863581808	-5.922160250070283	7.89664915197546	-1.437231763638958	0.05788140099862124	0.018178501856277656	-2.982712185051088	3.722115715756509	-3.8846738626187287	3.750499369147921	-4.309333265440115	0.9562900979733046	-1.6659385208379913	-0.04123531520014962	1.4846713175114445	-3.080685684833196	0.4315834477215599	-3.348922814004094	0.8361462479883706	-3.2375930603650835	-1.2083483290011159	-1.8403285326426928	-1.3842658068654707	0.4383537346825969	-1.3462333670289957	1.0149197887427315	-2.0513306000787064	-0.17698148004997458	0.4009854963034853	0.4069745933183736	0.44035275193703705	0.3980084056369861	0.45070483852196525	0.41227404853531646	0.38747921603501995	0.39349413821546386	0.4169081766107901
43	-320.50566922400833	152.11265350851073	-14.127159343251272	25.035988534193212	6.267981827978414	9.77701718853004	14.414612733351087	3.1734319299020144	10.755337422389266	-0.33760672836272493	5.832987306800574	3.668879579521227	-2.571006132986898	1.9582024967494756	-1.068689012657572	5.1808015855057175	2.6531171324372416	1.5341246825234511	2.309816426945681	-2.191817175540321	2.4852584010159466	1.7350420062230165	1.0171619328767845	-2.3429650804226614	-2.568912397182965	4.0297466730980505	0.2652010243233354	0.08292845984779344	0.22683657773859622	0.02719570090959596	1.8578670686971388	-1.0292966045235996	0.2798967175122671	-1.2302760122480498	-2.56945861657309	-1.5245219600285371	-1.2692110422063079	0.7384958800644765	-1.1522271431494198	0.3759562949686311	0.44445434245065063	0.4099565987732556	0.40400693373989593	0.4059130336961365	0.4299070120354593	0.4373714035267699	0.44924562264071766	0.4699976229330381	0.4586110103858069
44	-247.89447824500866	121.34764830081377	-26.257869354135746	31.54926076293255	-9.792371178182247	18.019285378149554	-7.69254199057553	5.124799252737725	-4.318475785516991	-6.075746558967134	-4.466435702025786	-0.8835987190290819	0.48443185804049094	-2.880083393086018	0.31088472452419014	-9.48237607553784	-1.5063586855963318	-5.415913365894013	1.1557120585476854	-3.0003030304134097	-3.2114432472900445	-2.9164267315541803	-1.6219521158228927	-0.6132941714380599	-3.038902982612722	-0.3748822534728451	-2.5100947693390263	-0.6556540576629613	-3.2371693643134045	-0.4324810490234608	-1.424546234570684	-0.5482468850652673	-2.387892037434015	-1.4399896579938603	-1.7613913748304841	-0.7136898111901172	0.8733531428150838	0.5775222957289922	2.346755328593145	-2.361683960031158	0.3259978771130848	0.36364158385306894	0.3217780723201804	0.286986479245456	0.44336000888081606	0.3456464047141577	0.36796340481923034	0.3266263360939974	0.33537779249222804
45	-304.46879449563215	162.54585651583022	-45.32727166645224	23.975876816161243	13.366916205095967	-5.388685673445435	-0.9683625512191014	-8.677590616405194	-2.101686962873933	-6.911372312450768	-6.693911322294453	-6.44468755709934	-9.243245181666431	-4.843865925869847	-4.835302913971032	-5.876400099699587	-4.242026710579789	-2.485871122299352	-2.23241124607552	-4.263961614824408	-3.9127258324892606	-2.877084973101126	-3.4151609624533616	-4.006022591554381	-4.044224234342587	-4.516097099004114	-3.1943590391662613	-1.5492135675247096	-2.407710142802959	-2.10783015389976	-2.1007448413778578	-2.844714058825756	-3.305328721973427	-3.3580476975056244	-2.534521456028982	-1.4469829021474934	-2.1597332196696324	-4.081051520768259	-3.0837543603279696	-0.7112389877811636	0.3775924909653867	0.36628026827202337	0.4259011407002062	0.3457433207702968	0.29772255372022677	0.2992506516894399	0.3644623634914814	0.4706221785708814	0.3558658071890094
46	-258.56891941821567	127.79361976337476	-39.14566098943533	35.70995437135615	-20.115826535611188	15.195614614750372	-12.754716902859101	2.538590374738475	-4.562393203843354	-0.014233177307945573	-0.8852961619239859	-1.1160599031819967	3.132755077921065	-3.4614891031291966	1.690438997597758	-5.485201462298021	2.6627626690483805	-2.8910357525382766	1.5910209145029384	-2.2506500131029266	0.6370527291828884	-0.9752749562562725	0.027169093960264925	-0.15936021274195347	-2.5081989735241224	0.6124565396999113	-2.8013958645108468	-0.1628257334823358	-3.3820040722737934	0.4630867368736891	-1.8367991906947534	0.5217371284410134	-1.2336279405789785	-0.6335983963470304	-1.985797880140102	-2.0927941232498473	0.6847877115052431	-2.3560948387576452	-0.5180020425596487	-2.6801112653264165	0.3806514151215341	0.3668296486281024	0.3830045566854011	0.35130886247005394	0.3990543812062867	0.3864746966842117	0.3931901362226883	0.4334865575023131	0.37648857817725095
47	-295.2843179397928	131.90908985115482	-16.09768334168698	34.08415937434397	-2.0336900488434546	15.894163992514612	4.47601539579064	1.9504615558311553	7.272024514450256	-3.2899043107353094	8.40425097921719	0.6230521461853338	6.194121234578669	1.5300229114773123	-0.36081152038826453	1.248131806728959	-1.9604607615576581	2.53627219923576	-1.3114652049568034	1.702110563253249	-0.5101871984817448	0.537161190922941	1.3870221827912657	-1.8108201593499471	-0.6306480825344493	-1.57475310897864	0.9666271634269993	-0.27067252100024947	0.2376863188413411	-0.20173337130259764	-0.882524974514592	-0.8900329682874898	-2.798176658231672	-1.7063249729107228	-1.696459455290353	0.6317363526184293	0.2989809843331432	-0.47594979962468653	-1.2572637999073666	-1.8790852731545902	0.36595983711837227	0.3662467173822892	0.42268262338577955	0.37922814968649127	0.405780465446868	0.3796317871589892	0.44898077411946286	0.43558053336494984	0.39725281616140584
48	-221.78520895575068	152.62493230995798	-12.933049422234056	25.932627943116604	-4.734349432505395	8.489453671861012	-3.2223883649267644	-2.1831939811956618	-3.2322577272955604	-5.055887425027046	-3.1378195899687706	-2.457449515786633	-0.6498378899267218	-3.41095511715507	-1.1949245925143241	-3.1621029839154278	0.5147257066386207	-1.1805545835518738	-0.036762477268254753	-1.5648429151015861	0.029019756932305813	0.8186591201504202	1.1545602434399391	0.15866399936374898	-3.6754170189523574	-2.9987272673087975	-1.4408651175969052	1.998686212169056	0.6778728990245175	0.6467892815222487	-1.0294889804706622	-1.8503120800649204	-2.6452165755445516	-0.8380157373177716	0.5484827788732763	-1.1159379475854507	-2.232890583909627	-3.0989182857161097	-0.9347623143713127	0.5053611856234972	0.32405445305104696	0.3160686031757438	0.4504971996059097	0.3313296605547044	0.33737202837105534	0.3147428597031523	0.36966910244981005	0.5381221890309925	0.36898522254538463
49	-368.12758166563026	190.11827939894286	-18.907238714519448	6.206392093663314	16.279642471729343	7.731062053450443	4.716849984625304	-2.1554160836965695	-1.34565730293567	-2.1064045774370643	-2.9811976410851964	-2.506123365129426	-2.5574134257474386	-3.8530038181400004	-4.126283125363603	-6.504826206675295	-5.653572991969747	-3.6728489353393576	-3.908932518532445	-3.8827856717452933	-2.8712133988991977	-1.7578724157416092	-2.596849988141766	-3.1681485290955624	-3.1249316687322755	-2.199030837515956	-2.064834638194046	-2.2934690615800046	-2.410449450283065	-2.826687259883347	-2.0004544327506597	-1.3992074018058895	-1.9718027464332986	-2.4854110255927298	-2.4413642336726746	-2.6086748405323825	-1.7599681467030455	-0.6927934127334981	-1.0181944076997738	-1.450191909142106	0.40959874507061983	0.34491600646431686	0.3987512820278419	0.36825490230288804	0.40408018801528434	0.388263696947955	0.38753246329512725	0.43179465659145616	0.3711920043429654
50	-249.32462100655556	133.22631429845953	-7.911380450023917	44.833417956432925	-11.100453551449137	17.7945539033952	-9.911410727219877	6.10032279732421	-6.629150526476256	-2.2082643945900777	-1.5909764385320415	-4.78335488713214	0.45713419746819095	-3.1303631514738663	1.4078284112208312	-5.525780319751648	1.9665432667903413	-3.4744216189986505	2.0570347648523573	-1.7918066081896713	1.8024533705222228	0.6691529821250518	-0.7216981656051824	0.4564606366959546	-0.7129597598403885	1.9691748699591982	-1.7147346040318476	1.884322647119065	-0.6237868552502908	0.2907303396570585	-2.835100680471941	-1.1030473635941835	-2.025376667504351	-0.9750870739676141	0.25376310016712766	-0.18076478995059303	0.3643688273503051	0.36453591241774064	2.292755471395461	-0.5381630151857238	0.2892767010208572	0.2741177361729413	0.32976734981971334	0.3073328747101062	0.4110436544606876	0.33497106919869196	0.408243318200218	0.47056456402601265	0.36550210901336505
51	-282.5223452915633	129.8307358926413	-30.66521001232264	33.68982917280628	-10.206856451604466	17.965257388578713	-8.507341819399082	4.1919833296300135	-1.0393044136925622	-0.6271337843329501	1.5355173118070267	-0.8070036170669531	2.4054861493974102	-1.1623672943588423	2.6391657480256407	-4.730639546346539	0.9901085339750889	-2.3798909345006947	-0.17529207260930518	-2.8587437279357197	-0.019404686754955547	-0.23159122017791908	-0.0639009235347197	-1.3759394110454584	-2.034592947873638	0.6215680891071749	-2.6933086534260173	0.23771982116992987	-2.6052850282330398	-1.0521605771965363	-2.8145171034182166	-2.0377181882863376	-2.90170868750744	-1.605554400996933	-1.8313178153778615	-2.2090448142913	-1.133692860732113	-2.226166522921454	-0.9653465214779208	-2.64763380955254	0.36665998228442254	0.3808625058656903	0.4381096957303252	0.4098650596276177	0.40192332256923524	0.3960661674074541	0.42590746878951197	0.4334813033273667	0.4402585497348733
52	-243.67211797521745	121.23483688832691	-26.927439070875934	23.78626106466112	-2.596969926366427	11.478292090035294	2.023401702607838	4.98496785728148	1.0708223738094396	5.452761023564229	1.4492022648777307	2.087748685202879	3.358640867201713	-0.9434892504262734	2.6853051445207345	-1.0872409910946246	2.712383765919434	-0.09757324852522425	1.4855341501558155	-1.7938282519086528	0.3676010152318371	-0.11490363737532051	0.280139457597951	-0.28180924718529715	-1.4644963954289185	0.224893605095464	-1.3369600605654517	-0.7558626646768192	-2.3310654495152234	0.05797751973444667	-1.7660950912929751	-0.34155386940366805	-0.8540838826498376	0.177938035308248	-0.8114879764785687	-1.2525722040046219	-0.41548698540525875	-1.2948391333298832	-0.2886570921290472	-1.8097204992703442	0.427914760430375	0.40684090524516064	0.40839994240535643	0.4242693017027993	0.423625104210316	0.4255153088601638	0.4176368720658252	0.4124805552846777	0.4075948694240979
53	-122.26540472163121	146.90727771133336	-57.82743763927577	42.24274637790671	-19.0198733200656	14.423459074207251	0.9858589040968406	-1.424232578450014	6.615055415386406	-4.8360367119750345	7.469876303106845	-5.697440584112819	5.664435852159059	-2.6969340747498256	2.294969807340819	0.8495706744666651	-1.5152664468668713	5.251778611772464	-3.1878317085344596	3.0679021130247723	-2.9817320608157476	2.212075453149638	0.5357912779674929	-1.1270068610411188	0.518269916639218	-2.677990654714574	3.060375476044784	-2.482121909758071	1.0373098257307247	-1.348442010804801	-0.6208853474085746	0.1852186516048511	-2.3322482912602016	1.2922788967404302	-2.323783088474479	1.024101940790251	-1.6215870440915383	-0.25657841757318106	-0.539927492041232	-1.8267035094805935	0.45844099567111	0.4577329621414392	0.45776875057853494	0.46080607771264814	0.43873364289574923	0.45930669413159253	0.45276310493036154	0.4640080464086743	0.47897314574865446
54	-241.67116649056305	183.55181472651716	-28.945839373019616	-6.227314335770312	37.759203668988405	-6.377283410826602	-6.110445315339423	11.720403629928176	-11.458406284198436	-8.148514142957854	7.9781906824967	-8.62335976241728	-9.069852410444094	6.515191031608384	-3.017730656582395	-7.317662141971673	2.7817537599073257	-2.687213676965686	-5.64340098166215	1.8714150702367163	-3.401577174696831	-7.125852769090809	-0.13128979739317936	-2.556494175839989	-5.224675744411375	0.807357978384304	-1.5651776216137823	-4.97700493164701	1.2159547226147773	0.8434478226223094	-4.132244340142944	-1.6012780367405157	-1.6810357397720845	-4.817581830856177	-2.1251113787353755	-1.814043722084079	-4.233332032032386	-1.0270374638254327	-0.043615326299192195	-3.434488957571106	0.4099012367702774	0.4771979029246312	0.42053573195662103	0.37362007380873946	0.38529011162178994	0.33196800283796934	0.35995120224619137	0.40250054940053515	0.47004482475337706
55	-217.62646010673672	163.38051032216245	-24.546414949918756	36.36470467105448	-11.779637091964355	17.865297942385357	-7.92451452418653	-1.7097925055808203	-5.839174339011695	-2.841296374345464	-4.870272530271603	-5.051056451137396	0.17489855752305092	-4.091384735813438	-0.12419650758134992	-6.5495390517184715	0.7616923063783646	-2.6624412385837655	0.9810373068630794	-3.788386560149742	-1.7941451131143402	-2.6993926255166736	-2.684886324996796	-1.4398811086574852	-3.5186692603456464	-1.7605441039405099	-4.208821856211934	-0.9613894560792973	-4.398359913331124	-1.536088429084431	-2.5172368978817383	-0.8269711205307166	-1.5930209336435313	-1.4802605989925903	-1.1895843139049682	-1.2873209366620848	0.8488386896574729	-0.758905706882858	0.08474547423879476	-2.2249675392118857	0.40966783286847436	0.32955466075361756	0.3404824156772372	0.3331878360469292	0.3493543929011328	0.3945054835027592	0.33536032877915245	0.36391311216026107	0.38007035376017156
56	-165.1181967920077	140.33639332685047	-35.35740722357686	39.3945926075221	-9.994695957204106	17.593843480666305	-9.324239999268663	7.763582831661405	-1.6709906455445653	1.7482917192697776	-0.2508404491008742	-0.8484917975269263	2.3682188732700866	-2.3974541228177784	4.6551276734705	-2.605029026739599	4.05292841340943	-3.063038352192801	2.534928064820711	-1.7214123930656868	0.7063269568676905	0.0992175291726428	0.07348459858457675	-0.06331837408856895	-1.4716871218296288	2.0669823931670654	-1.5059877162443052	2.0406689189496756	-1.2661447402541224	1.5623146722587185	-0.7867586678687345	0.7011130960106164	-0.6434671863579046	-0.14069723858782354	-0.07533338634582436	-0.9575003304921929	0.5289557540022184	-0.7956073819154769	0.7106333110054004	-1.58004190053289	0.42437797588051906	0.42968950628484576	0.45618926447089486	0.43943462636478814	0.43260384702389443	0.3998027563438472	0.3956976410684436	0.40978432462523307	0.4122603011560065
57	-185.23375553789455	144.9902734029907	-29.76309047309162	32.412055612249496	-2.0798813407506147	19.82012250927154	-6.586854153898175	9.234374602265477	0.09094066461863103	3.9846462038529453	4.790908194923757	2.4889731984891705	2.136899546040663	-1.9575622597527607	3.1098675700796155	-2.28746569732173	3.501570251035185	-3.1398767081153296	1.0360974065129265	-3.7113454530446344	-0.7805786096543406	-2.249848318124011	-2.058925875269938	-1.8308504627854527	-2.66010278644433	0.4065856519458179	-2.5924896447340444	0.4253823045243223	-3.324278223558401	-1.4200680118072915	-2.4607202216176183	0.0855327218125475	-1.508837138823505	-0.5672908895240524	-0.05425765823914568	0.06075241117381459	-0.26029569071322406	-2.6075404628776813	-0.2750382233553801	-1.590157680623021	0.3688460987692109	0.35249639122512744	0.3417971953604007	0.372657217181249	0.3857168795127671	0.360853480952701	0.4015496905814447	0.3959751578104932	0.4476627189662884
58	-268.53050170157724	154.13534539930157	-8.591821538304304	27.683419113147092	0.7857708603217137	14.215392270283719	-2.5847424491291715	-2.3851430978982493	-0.7633652597401882	-2.0634708003044944	-0.2125347572858037	-1.278898463569495	1.407229829623732	-1.0775968215445038	0.6896585954463113	-0.6420387989112414	1.1884659300300064	-0.3840988724822739	1.8131018604049554	-1.0231255492606743	1.3118589970132173	0.6538085478460062	-4.142769559098189	-2.012869893205914	-0.8889767361037747	0.7685471850139906	1.2700414362258456	2.501392246838105	0.521160350032212	-1.569738237933384	-3.105182919412926	-0.7615175050838843	-2.019037919076468	-2.9926159893536814	-0.4443688816152744	1.8930387443157521	1.8015528664406015	-1.415127444327875	-1.4338246805852672	-2.218096724609826	0.3149405851904658	0.31238783318521773	0.4190144073433162	0.37063900164229086	0.3485268441792081	0.29535973092204004	0.2966175209192205	0.31043294374641806	0.31271143850139127
59	-329.9932280795353	194.2643882736169	-29.057725687711223	7.509041141982265	23.31171326947419	-5.910388800082444	3.3018964651574185	-1.1843087039002753	-5.855925275467755	-2.2106812923989345	-4.9039029463674595	-3.7624618082218597	-4.194898085188878	-3.329699432772896	-1.8724347129369994	-5.122191601149144	-3.7914254696260326	-4.056665583751135	-5.0760939399332115	-2.468862397686836	-3.602956471689268	-3.0182038310447097	-1.6712169456983919	-3.1651662585656117	-1.7055576936115715	-0.704086855388105	-0.8944370271160583	0.18940386213939456	-0.8046573145217037	-1.9024373553013814	-1.8750883540241703	-1.4916968438564797	-0.44713957112194164	-1.5472228311243705	-2.8200567215760928	-1.1549412476690297	0.7025000535024579	0.5918674823680395	-0.741616013501305	-1.3235525687938237	0.36702329239919446	0.35921666925035034	0.44163519509657073	0.3729290061010049	0.3461727894224881	0.3807848030076226	0.3061825825794835	0.303857676251754	0.32015646445084395
60	-291.56686352608705	148.8602600781321	-22.744288433626174	32.46372817766279	-7.377678236326257	14.325783458791246	-10.157449739346518	2.067147655056391	-2.8360535937177573	-4.421629864660616	-2.1160764602567634	-2.5823134639615826	0.6456825992444681	-3.8247808109229062	2.1061729066534456	-2.6050618650189348	-0.14616790714350333	-2.946595727444062	1.066490945219352	-3.919528927226162	-1.5780896538036533	-0.8237515132921067	-2.180372385232051	-1.5317892071581944	-3.3681093402049114	-1.2573076668392709	-3.163196935951022	-1.7772040744937505	-2.8979676788735893	0.137471306937387	-1.9754537835006138	-0.7451045516121438	-1.6529212207539967	-1.8599395219969295	-1.6341401353210705	-2.9078537529624855	-1.7629247770288252	-2.230051338454728	-0.47846087944586546	-2.0789025043355176	0.43941180807980845	0.39980975145965997	0.3846626021212326	0.3716326033311615	0.4091343723587437	0.398763327724334	0.3911280682164876	0.41761989979519765	0.3864013301366025
61	-179.01545043916346	137.36009923297487	-46.768043006022744	53.17531205051462	-15.70148595977224	22.877015049935256	-5.7776869572376865	4.5048548497274945	-2.0661100340411	0.10820477223331032	0.48763124012817904	-1.8129391191655364	2.1143039148648723	-3.231664613312677	2.6196143258806877	-5.755302443464432	1.3857481155901903	-3.2068131448691575	0.8647693146477551	-4.279182928239229	-1.0206186293642097	-1.3537216422549194	-1.6489177703037203	-2.7174124232404453	-4.348056485176418	0.047743086465551185	-2.949142682185179	0.08838468216766107	-3.5415731167870876	-0.9352311646103952	-3.384358708287455	-1.3837078257990854	-3.080965346496635	-2.43932685316154	-1.2492661629659476	-1.784088151604959	-1.0547249790875521	-2.406916064744459	-0.36090812543584216	-2.706223802665517	0.40452112872639645	0.428432885374014	0.46873168054700937	0.47654045374139364	0.4612160251615752	0.41739113454546173	0.41129309852209306	0.4508029408731324	0.4587629703426724
62	-288.2751574040913	158.8472877050662	-6.409151736376165	31.2076796856795	3.803010723797857	12.932659611782828	4.214802571308843	1.584041435829527	-1.3130226188254328	-0.414492646988845	1.2695728362954974	-1.0971775252710805	0.5127290096380253	1.5394084963566517	2.6830174420093047	0.7572025602461819	1.8004199017273608	-1.161714682326102	0.9236457343448837	-2.6478737161255608	-0.9646163440293739	-0.6206920540154446	-0.36874492698878636	-0.535093611119748	-2.621313764008073	-0.3783877220993764	-0.6263400819004495	0.5288708102150559	-1.014426082190054	-0.4984043454117962	0.2776371632878135	2.775780559299787	0.9054791346673597	-0.8913756011064401	-1.419958310592403	-2.8954322817558715	-1.3245546684019218	0.5271074906735435	1.2661318376125907	0.11388110231672763	0.37168487211599993	0.30200384337737657	0.3289964566059886	0.36363551152187984	0.30533016302536814	0.31660544980666927	0.32531855798920795	0.3888537818407346	0.3737687290041962
63	-266.9894944635831	149.88629300864136	11.597095227673728	34.95133998551969	14.226787591157498	17.33695446620196	8.800062489938195	6.292066430881137	6.654835671553407	3.741868512696266	2.599152879483463	1.1270380959358424	3.037284066208839	2.2980341189657385	2.9831311731709915	1.4367074367447583	2.63633692878711	1.700298154296185	1.3243670712717954	0.4428641338581749	0.8913112852990078	0.5612727509642694	0.3495226842655163	0.4883816026475685	-0.011754096302500405	0.2227580948146267	0.8315393989196495	1.4109684975513497	-0.3748304904084807	0.5001565934369135	0.8082269666500186	0.45454458310057894	-0.9760882526222969	-0.15811425322422087	0.3217615368640732	-0.5915574071237371	-0.5327590395980923	-0.8679413996577194	-0.26721858063342324	-0.518690790362102	0.4869267034428099	0.5690491116858055	0.6194292828015473	0.5144395202880694	0.45811103586180146	0.43301108561516133	0.37883178677498774	0.36553525043893215	0.3804604182054724
64	-359.3978471259327	127.34292356381847	-46.810292725500645	45.81695420408623	0.3045930624315907	4.722453310589734	5.52508471876237	-1.0282437457501503	2.5702003611567807	-2.287000095917259	1.418090207704306	2.2353291702082614	-2.13170810904263	-3.5720508564835227	0.6462381358326297	-3.0326851211990955	-1.6943469038613503	-1.7097625038619857	-0.19758550708322753	-1.0826608421351387	-0.0733859771688983	0.8476194555180633	-1.502695740727022	-2.202058173348748	-1.069466002984101	0.3592326659994708	-1.518672166334619	-0.7084711412065486	-1.2342691579331027	-0.91566786506087	-0.8528647830016163	-0.3649028122013988	-1.768693033405147	-1.6658820491146036	-1.1714016971736518	-0.4436443378674307	1.623988461279651	-1.2802378625287771	-0.9829850095007492	-0.5494362443903643	0.39898576293942484	0.38699869778713347	0.4054320112475074	0.4336149755522696	0.3924152626304745	0.38980888718977125	0.3946562021189043	0.37886060878329564	0.3665086199162135
65	-235.82132506567228	140.76637975561536	-20.528002792409197	44.63068654377843	-11.746946477055607	16.263258044058066	6.628461406046213	0.24925437619818883	9.552836542734308	-2.756429444670661	-3.2171812657514507	-5.38982256408662	4.6398299091078075	-2.6041403658971465	1.011380614833746	-3.4957198266140805	-4.288539613726352	0.18456219392366838	-4.941747231463586	-1.054611513159258	-1.8154650947232727	0.871440552721529	-0.2829236607895398	-0.9817347831587121	-3.6241474027338025	-3.3249770621170667	0.11826474299963405	-2.483499628218354	-1.0502848232592283	-0.9302152009847128	-0.8338491824296442	-2.42236409169065	-1.6658071625463982	-0.4401693902603057	-0.5970048023082517	0.9233313237458867	-1.1341770041253314	-2.147436301499929	-0.8266540625299432	-0.14557597309551448	0.42088875810105725	0.4573609230359611	0.5722492993931022	0.5447004005255447	0.40032372371008096	0.35521676573564265	0.385209102765366	0.43258800988425844	0.4053940635340144
66	-236.53860088241063	120.33518355076534	-42.53494929785189	42.06606499032163	-19.095298371665372	25.84081209768072	-9.498596370983051	16.10758151926881	-2.260534668632112	4.411958663513606	7.047609000699445	-3.8781970381918853	7.687866492176062	-4.484322771353783	6.455023853090868	-2.9374730295320846	3.022558396966941	-0.8357145110900807	0.8150207628853213	-0.9679600298254446	0.168597341481628	0.32008195436302367	-0.8356445924127838	-1.0373845226747567	-2.9235597844214443	1.9723458349528133	-2.270514495863788	1.0810057143012048	-2.039890397987193	0.701111681666499	-0.5653544302939036	0.04678912554459646	-1.3272627876325276	-2.256609506331226	0.07873663766958194	-1.903502147884158	0.6827169997524356	-0.9584141879767185	-0.24515385416748853	-1.4043311494062365	0.443661271897569	0.4651507335665521	0.5504983564842466	0.5016110545923168	0.42352985651601627	0.38725037684789365	0.35536339362619596	0.38934846613761526	0.4194577648037057
67	-229.61283031780957	146.26633039920762	-23.843122146465134	39.26888407186467	-0.12761445536972305	19.51471287489368	-2.517891866426344	10.22386876225798	-0.08964226647533255	3.6042493580846307	2.969740723523395	1.5071331578945517	1.6686494099377225	-1.8133463219641426	3.241078752015245	-1.6603089870441936	3.1367242187994497	-2.8444398833077758	3.144253506090257	-1.5089580728908236	1.2977326714679132	-0.590692632687478	0.3380882485772557	0.9528975733002529	-0.1506077218065815	2.3637500347187648	-1.2660623675043516	0.778451746593079	-2.35845447581461	0.2183393953841191	-2.3736605392122057	0.06552411996880364	-1.8720966595144104	-0.4185173835981872	0.5570053857564803	-0.5880757381334365	-0.8801145068416081	-2.6576518306653685	-0.28072835335095064	-2.333150541774648	0.45398066813043836	0.4375430911095314	0.45204088001697906	0.4636323475039811	0.49932167876065886	0.4833349909423836	0.4985418977538186	0.5153567229259531	0.46892800021192765
68	-380.57816430293786	148.09813464429658	-9.258218341673267	33.58387783011404	4.989944315984063	10.140411175466525	4.370810601103831	-1.9755639150229507	3.7958679184073714	-2.764384079647646	0.9545722796001296	-3.027437266252347	-0.1736231662779886	-1.0375072778161711	-0.3175286658851455	0.030690698739473662	-0.9535383243529768	0.27285517549399996	-1.7224697361638845	0.3465259247771091	0.015170814959540172	0.08256905219894574	-1.1512575362099158	-0.21852365993843784	-0.4231522164195326	-2.2029642967637892	-0.3534789579911351	-1.050602611481854	-0.9615463300090413	-1.1906632201434484	-0.4899115364230416	-0.4027022081803727	-0.5273549505952023	0.20476442978545562	-0.5233441273738	-0.7808415715053576	-0.5357229603989853	0.916659427250518	0.8611555176891211	0.7189953352823795	0.46001867782181816	0.4257106472790529	0.4063446242777529	0.49087164744046186	0.4828681577303903	0.4645076637680415	0.3992616879517614	0.41612145625888936	0.4396774588061001
69	-333.7676242058267	150.80012951214482	-14.37692239108686	30.516159721818905	-4.24892280907992	18.67785610434598	-8.13884956929055	8.523530127029483	-5.056130442671769	-0.41685948078827506	-0.6630817888377589	-3.338775668242011	0.4001495421737544	-4.104248165864741	2.3347791662987447	-5.019901640980574	2.912482673404458	-4.027416835590314	1.20296449996596	-1.9381266187384019	-1.2815074054645552	-0.15387649442391407	-1.5852782898791058	-0.5494917502464008	-3.5708763980424947	-0.8100329982854323	-2.697460219346208	0.14734931997746137	-2.680987266637631	0.22103901411109042	-0.9935596689821995	-1.264295592552045	-1.9038931833398738	-1.3862325614156028	-1.6586743000182986	-2.191225439092287	-0.12982788220992614	-3.6662984510146233	-1.7969317647708023	-2.3492086994997683	0.36763456442753395	0.3845612003393737	0.4023509283073375	0.3749998823130236	0.3850229866341608	0.38830570847550827	0.40947192961960105	0.42339699728111485	0.37295749220579444
70	-252.5028513753257	169.07219060664903	-22.599533839900566	25.606515141898317	1.2743025684354188	3.2022198084134574	-7.507315418613655	-9.28848781595248	-2.121561808125905	-8.719650532344238	-3.337824752249009	-5.755477634182965	-1.917342505874047	-5.4121430691722745	-3.515246859305868	-3.8913980164050423	-4.531602158490269	-1.2731985413426976	-3.7596601340213764	-1.519629343044339	-3.513034591854462	-3.168968350937503	-2.474028873672413	-2.6704834332314267	-2.391947704700802	-2.1741329218955707	-1.5944413270818985	-2.574384183035526	-1.9416757344242828	-2.8125376382876768	-1.74608450559663	-1.258539739368775	-1.33134151061775	-1.0697024910069965	-2.027158013034746	-2.0271243435880493	-1.9389084570600703	-1.1611200967381785	-0.8241303476417149	-0.25748212718975183	0.38653124250477433	0.3357444786852231	0.34226628676610443	0.32816314322959855	0.39022877902546327	0.34585009941655637	0.3533668168670148	0.3995415121254072	0.3652646524550591
71	-260.34646589972596	149.92328207493054	-47.075940234107094	38.260081156898416	1.7841452847510313	0.7192825657317368	1.918433055162231	-5.618097190883862	3.3733576884614553	-3.2311218487312616	-0.8804122204376463	-1.260966432012241	-3.252457741449029	-3.36792089960135	-3.168703836302466	-4.51017645545271	-3.80728898347489	-3.861559937748423	-3.516379998488795	-3.704872948196594	-3.438374457815097	-2.363438985726781	-2.2535304546002455	-4.31094180515252	-4.170253179210619	-1.1553232712683603	-1.3644125597101304	-1.1307381562573386	-1.8460960434783202	-1.7331552327276811	-2.0473793150508923	-2.9860463790544087	-2.6135938390558633	-2.6436935318550807	-3.2759413441587086	-1.6245991380912412	-0.15012548810390572	-1.9164743243432356	-1.8717239523226836	-1.475202681701161	0.4203438788495081	0.46410693302719985	0.5140720582941517	0.391743072120597	0.3954895683208518	0.37071596408213286	0.3668100476147659	0.40387019879842717	0.4391917219798272
72	-385.68499504108314	156.76245804199493	-24.450162373637454	38.92061268351703	0.942978622071165	10.228769486633894	-2.183066019944458	0.6405758451069001	0.012915032330279404	-4.2125847957491445	0.8957129151922288	-4.919783943181922	-2.2794584385130556	-6.355610045037167	-2.057958277478315	-4.739497660471945	-0.6707639296244255	-2.3446844810958996	-1.0244641977353617	0.5401729961064149	-2.187485828040862	0.9322272282859612	-1.9695086208605075	-0.674170219553624	-2.6030874654680343	-0.0213501725415606	0.6568224972792579	0.9836035471297497	-0.742030614470993	-2.7566650192436835	-1.139537120594154	-3.3962681624571927	-2.957900814894152	-3.5677853228836227	-2.856703315411115	-4.339080967431523	-2.4184508993752987	-2.130836727693975	-2.5632506190035893	-0.8803476985557175	0.2719021602590358	0.28983613099976113	0.4428504181129442	0.32939307538693474	0.40529737009683725	0.32526225851982365	0.39450051604261244	0.5237086062149109	0.36151254150227957
73	-245.83254162158752	166.084873575978	-26.172022598433305	21.294143948534142	0.9165417758418363	0.8321195168041973	0.5630894308977231	-9.512512709093935	-2.4310370405293806	-9.685742908449733	-6.777250984350407	-4.447733893242647	-8.394680223502862	-7.2210087031943315	-5.433471955942304	-6.454151148319184	-5.778561762135823	-3.6652099215731164	-4.752142522183851	-5.925603080018043	-3.7560842889069024	-4.811825837383732	-3.9701002880269	-2.038750200365495	-3.3403455491415603	-3.9267441158110885	-4.2192547000369585	-2.693092498170345	-4.160747369888824	-3.8069756344881545	-1.9724188403830734	-2.6741788011711645	-2.7252050538225245	-2.9828670896662843	-2.0484072377170173	-1.3772461036776098	-1.958428428366798	-3.2560680073767037	-2.497948653469162	-1.422985563602739	0.30801528083162283	0.2838343682764644	0.305127998376407	0.3027410085618485	0.3198217486904099	0.30731971635244654	0.38699198304333843	0.3764924962611938	0.3050782911042533
74	-183.3798659368158	172.9636137403509	-24.09661048354347	34.425250805502145	-6.134091251536669	21.858074570877413	-5.427297326742135	6.4962219477709375	0.6893680916964525	3.217329896503646	2.59433951769885	-0.5927465223145731	1.3855126812849832	-2.6345215682725573	2.6761772372484094	-2.853659697349933	3.0222029945384254	-1.60436119305913	2.453970023678519	-2.280713247401804	0.2836941503535535	-0.44747100987035376	-0.7741153806925568	-0.17462642412878263	-2.7711163687833573	-1.9546165014021823	-3.5218874199529533	0.00807167490335484	-2.3311868893716134	0.9337352523562374	-1.892212461071173	-0.24977024243773854	-1.7823301683151178	-1.8809379115709957	-1.5599102690784974	-2.4901251467388303	-2.0347457837363385	-3.5699157029818562	-1.300163152092888	-2.136897004300614	0.48506988243827454	0.4800990555048489	0.47642006814665055	0.42468443815155316	0.3913445064145251	0.4268648548520312	0.5466505442728486	0.552058842489371	0.46334854949545917
75	-271.5148508469579	136.5227608292922	-17.995773718592933	20.10018195393939	-4.485810634631408	6.586428787956445	-6.0145626287295215	0.19791600947168883	-1.8483151121798207	-2.548053416553185	-1.575504802887676	-2.5815418516924273	-1.9359456240675392	-3.6686449586140206	-0.2005596298621807	-3.0047915050549676	-0.5280032725587124	-2.889896469133478	0.16167201023931552	-1.1533858796724918	-0.5985894701862576	-0.731847759190679	0.3168122268600994	0.4980215752715854	-1.0264321853876814	0.10812887375620671	-0.8007152616320029	1.215151450717372	-0.18222819926431072	0.7805679395875839	-0.3744700836838841	0.20015344809056682	0.2652681158949867	0.4664201105960742	-1.156077584868495	-1.8956588048538143	-0.3197611139848006	-0.06193207565643556	1.4556500874373903	0.5683465865654462	0.42537394499806896	0.40992430051910417	0.3458463399820472	0.39482984368904006	0.3324808162662784	0.36121223135032715	0.3485320034293989	0.3699060161128656	0.4400317220845744
76	-291.18109889531564	144.66451193332827	-12.543402845384236	22.604641570339883	5.76447905531161	8.166254590719825	-2.0583355724369867	-0.8924567197630188	0.3843457141924431	-4.172386788065203	-0.238930620107736	-5.939668103333015	-3.9749658929226084	-2.1349345897921355	-2.341254304771007	-1.8976637653601076	-1.1344057957609255	-1.9776437462643692	-1.4622013268105332	-2.5512356923067907	-1.9626100302489378	-0.8652832210937423	-1.4353311761372798	-1.4589938149088653	-1.8210154931750162	-1.462499154283011	-1.6074495809156886	-0.8451857966089593	-1.1753869270724575	-1.140233872662517	-0.9932977608563179	-0.795472800426382	-1.23491605637625	-0.8547577205839768	-0.7271384036389567	-2.2764072212313002	-2.3460344244380695	-0.8558827696993198	0.46322098203081863	0.2560293319795079	0.4218643021732417	0.34677666087638825	0.3129172440413357	0.3311810791967519	0.3688707829763607	0.33838666109851495	0.3367340530840956	0.39614037656807044	0.38652291070031214
77	-339.8875525721075	127.57409230920956	2.8308382721201117	30.9332286466106	11.275823822364329	17.84150953594903	7.668017280459191	7.389442882541073	6.661846979809869	3.478415133836375	3.5894591418426716	1.5476135980467602	2.2687429801989287	0.9549326278851242	1.8629642600207437	-0.5383151167704084	1.093908277082713	0.9294126041883656	1.3113988371855014	0.8272335344690495	1.180484612430431	-0.3604590485574423	0.2196359189137702	0.5576615683143239	-0.855491006129837	0.3235382279229989	0.38733189528433576	0.236645301575852	-1.1766897576010704	0.30655226577726236	-0.1295283120022892	-0.8395508964080434	-1.8581329461864824	-0.9201779763387902	-0.6532692429289769	-0.7722978125804961	0.004503387271623581	-2.2023725144010986	-1.4891451021303328	-0.8185827808662847	0.5149768035031191	0.46268880780736776	0.47292041329551093	0.4684596473803512	0.48309692719552255	0.45086103266643063	0.4827010001840603	0.5470891822009056	0.5858073947284446
78	-324.25368718882544	166.8131289995611	-6.256307960583247	45.82578979438291	-4.998684387298245	6.236146522938125	9.076100346986566	-11.6921049020873	6.122014871024228	-9.511107882338711	-0.6145987450656824	-3.2078452561108315	-8.040455951686864	2.9133656820081537	-5.645299259902695	0.16027206836911354	-2.854997270387221	-3.532907289116968	-1.1353037353870754	-5.690635399328552	-0.18125827779975384	-5.530701891445087	-3.35132019921466	-1.784155331432734	-3.3225422486209557	2.288224186722036	-2.7687206937446724	-2.0780137885651047	-3.6137103799540045	-3.7433794707995323	0.4794569399448484	-2.4238906999925014	1.2716739094472653	0.035207811999581964	-2.3151080209234203	-4.306161689305993	-5.630539513482481	0.8688577402567559	-1.583811304821253	-2.309981588523578	0.43828432078731927	0.21832650783716548	0.15769243973799588	0.20863509825888846	0.4105447673199503	0.35033503606099897	0.19301671770724835	0.20941817113814679	0.2361132809721232
79	-275.422472036537	132.00281954323094	-10.702693679170345	27.75004645326567	9.449975755970453	15.32282583885355	7.8839271300376295	6.705948688676487	7.602017944191527	4.968701636256579	4.719132854305848	5.619816526458411	7.9330426969295305	10.391262589471596	15.401203400623208	11.572008613534994	8.813344789847095	0.3124738270516032	-4.254825221523523	-4.436431690155609	0.1392122344370355	5.713751316622779	5.644104043140596	0.8406436297265926	-3.4329944614582035	-2.3776553612223923	-0.00017721629409171743	0.4483025439865477	-5.837270823452435	-7.6245161222437705	-4.428217978155253	1.3566178036309908	2.8616367367603592	-2.5578850229705568	-3.940259773788268	0.03959871840494145	0.8436769095388021	-3.374205953480422	-4.759109959452142	-0.09792724234358077	0.4066443988835223	0.4519989683397954	0.48775902396696114	0.483490478787839	0.5063689608193734	0.5235085263142093	0.5435821642161167	0.46890451442058506	0.4239957919925885
80	-283.63795907918444	128.99122142571315	-43.29836722972303	48.94516304423748	-15.534696658562495	15.44241078793732	-7.435436746050299	3.692749386874475	-1.6917152299604008	-1.2075894444440727	-1.0914949439637414	-3.5913185509482317	1.8001571973340855	-4.6898671518340524	1.1754708290755	-4.446108731887997	1.4981987516686912	-1.4691571971951631	1.3563723604433102	-1.5661891159822396	-0.07295406588255322	-0.9305003266820876	-0.7887429424959435	-1.2748975578910902	-1.4961523209024779	1.3560539761159898	-0.8331644072100369	0.8535002167004087	-1.8816570653986116	1.2966455102103487	-1.5047315461421416	0.2568822501568187	-1.1734966272403209	-0.17788853474245464	-0.026557846803867104	-0.616564218304533	1.3964021289928004	0.0761657842641622	1.518737244686298	-0.41847405182706005	0.4482237629916712	0.4484219886964434	0.4562364353434463	0.43947222091435534	0.46275113033192616	0.443047653500428	0.4421641292033798	0.4337455009138961	0.4664130418406059
81	-318.6334722414726	132.13918418927196	-17.0110577363133	8.223052481574658	19.498083227574277	4.892313493141484	-4.294591471063175	1.5204287434847399	1.2314710974048897	1.7634114903884646	-1.7532550332434003	-2.215223878412308	0.5523497605351301	0.053773519802067	0.06730623601100041	-3.0866640852305958	-1.6749021548570957	0.6984230589171658	1.143039099677554	-2.018040047616838	-0.22717212659021807	0.005417870221265159	-4.082596499681782	-6.282694451962296	-2.821742534961436	1.0972469511547307	-0.07909823510260873	-0.4788842809313589	-0.013427473103853244	1.2064023153116983	-1.5978125814156021	-3.289564959032398	-3.565673485042068	-2.881759701364314	-0.6557033791478722	-0.6067770766890633	-2.6572806196686725	-2.711231266136126	-0.31794718457604415	0.8680732163077036	0.26305716894669584	0.24272084603558391	0.4443922154168114	0.39903643700490293	0.2569756457187299	0.2932606053567532	0.298466421061808	0.3958534574353298	0.2825669822632966
82	-214.41354216594982	147.78467554808998	-27.477121487627805	29.45458680114394	-11.695051376348633	12.703935489546256	-8.255759866111744	-1.027302593156759	-7.349477605537899	-5.329354490926663	-6.2722451048297705	-4.941068982722738	-4.37854939236385	-8.00208908573671	-1.8705645768351904	-8.984152577458891	-0.7050888207310783	-4.8579496822141115	-0.12111444081057159	-3.9041182122193265	-2.0033673163234194	-0.9260235880155118	-2.0922884200264287	-1.541175251767987	-3.847668173217686	-0.4403555489818018	-2.326146602891601	0.54559713249599	-1.6830807009743225	0.5200162169174333	-1.7492664054083986	-0.7876766428589539	-0.44237473723693405	-0.2787112469665983	0.3606249615671054	-1.0991013775545908	-1.3703637565087543	-2.7569587348621707	0.903099836158813	-0.725714526967966	0.432614394408094	0.3824137406541411	0.40448888272560046	0.4046785033083447	0.37298957276369255	0.3626257078311438	0.3802490858369465	0.43651782005029277	0.4539886294877657
83	-263.1493721532401	141.83899366029348	-44.71139517779011	27.517709178785726	-12.561980172346201	13.629186800987732	-7.048456146067054	-1.280893657203193	1.4381642489028428	0.25557277282229923	0.0020529751394874865	0.3222919404293288	3.6403763951946897	-2.3109081849829867	-0.24082135560930606	-2.577241661494796	1.339058152097958	-3.443690972287353	0.24296499294765705	-3.2410040814197147	0.1826164677666749	1.227726148895911	0.5207665250220197	0.33920316307470755	-0.27607640827559243	1.075280310767274	-1.6518677574732081	0.2481956422304375	-3.332524984583202	0.6440173445578463	-2.9008004661769333	0.22474567331053524	-0.25996601026236527	-2.623600104224037	-1.3740815159800606	-2.6699466503730833	-0.0027218531404335287	-1.8372392322250575	0.581310175012088	-2.441435875835666	0.3627900041735337	0.3735305373957646	0.3688348314999252	0.3916992158444509	0.4126884104582195	0.47674930181289843	0.4375367038733893	0.34696102348982627	0.3589158601489179
84	-349.7951394742657	141.02659446757855	-19.597341063137048	30.814922878589254	-4.644341483828933	16.44720551953548	-4.758818146453586	3.8320945979175955	0.9028160563625505	-3.122446606307128	2.299129866362342	-0.4401017084194415	0.2067969120283336	-3.028136075777834	2.6845392481229617	-4.512341811709917	-1.7819943468348218	-2.6133421486462716	-1.2977561354323661	-4.498360678271935	-2.178125455402918	-0.06164549607826947	-3.0492533562913007	-1.4021927061684574	-4.1492601460501914	-1.2868002698666654	-2.126059047278827	-1.0584843858494837	-1.6179423966982185	-2.095310841671304	-3.031954923258032	-1.3797964933057578	-0.5232487260138123	-1.311185496800967	0.43432820284542023	-1.4414899060537607	-0.20797665781111974	-0.7338981937423454	-0.6829982630933334	-0.9514642999197468	0.38291676631802035	0.39381638496315374	0.410048077622975	0.35622528068265497	0.4468602396054051	0.36483118283971444	0.35078009078708144	0.4094529282371301	0.45288107989805565
85	-228.42617630592062	132.63924925400727	-24.88038465384783	42.62555291717068	-10.458187116938937	12.894068401835177	-3.1191806615182798	4.326088519425025	-1.3497027532716692	-0.046521711663616794	-1.5901871578225675	0.6216597850847221	1.9243857577506338	-2.5083623032643008	1.8827092061779056	-3.9588818364670777	2.2494014926840453	-2.2542258240029898	1.4569179270962263	-2.937520120638071	-0.12132324706584596	-0.16786293825701218	-0.811233695389539	-0.2637685831934902	-0.7256427256918019	0.9143228085019058	-1.2675835059388076	0.3051155413657897	-2.921287662596684	-0.47337443208167523	-2.835862815122383	-0.7585289440635055	-1.1751957930316412	-0.2654359486319891	-1.0989970564570448	-1.5555122925453488	-1.3615357054793351	-2.0825874267344173	0.6383700342432345	-1.1084228585384193	0.3493045211501291	0.35528979918297604	0.37963537938010367	0.4109427092375177	0.433949852919366	0.3916698548140043	0.4010262252388713	0.36272784200142844	0.39334416820298906
86	-270.567380861803	130.42451705479866	-10.92277717268865	24.753263531044606	-9.830731165610265	13.209890971059863	-5.8450061352075195	1.090361118497153	-3.1921616762110463	-6.293395717158442	0.19411786045217855	-6.911238980986472	0.8244714358463541	-4.283840080457892	0.6498099763824787	-4.6239132657137345	-1.7783066017182498	-0.6280104212089891	-1.6246921670456769	-1.2534004654338466	-3.0997294156248008	2.814051379883	1.7378574839080154	2.1168428122421834	-3.1080439879221142	-2.392330841169747	-0.37741799164944767	0.7638122374235244	0.7857436596504116	-1.8679766646862201	-0.1511097461930144	-1.2651656187184133	0.2884584817018171	-0.11304967931922952	0.2974940122688435	-0.7364815679133042	-3.2348020321420417	-3.416224575374301	-1.7899169400303523	1.3309236893804877	0.31546698956309005	0.3363772386702883	0.39924235412892284	0.2953039056187223	0.34303561859243265	0.25412521844992	0.30126334563642637	0.4403661783497737	0.33556946414812033
87	-121.55762831523387	153.45180802244266	-39.73839094714231	28.716366326843826	-7.46549759727083	9.540506577150433	-14.755276905131849	12.90918401018225	-2.7260194171785006	-3.9579873374270713	-3.138733826982267	-2.2023414201789966	-2.284595834300659	-9.129756524514704	0.6536969699089148	-5.216816665147585	2.471407017676456	-3.5928167013282155	3.0954747257992192	0.9079597404294502	2.899796109057025	-0.06443526140384173	-5.006935002563994	-4.321907824706418	-3.090669148748163	1.7867594485865477	1.7457589230776827	4.064358730841667	-1.8758589556969512	-1.1626877239842393	-3.5119601746784475	-1.1308773477677165	-3.4508738746786034	-3.4181819082857774	-0.7330889777542386	2.2464808298432355	3.589178064097387	1.5241561788135571	-0.011652378324494719	-5.433491289682343	0.32274985088734326	0.3314968414291779	0.5006482909530113	0.3248079594135698	0.36218307222484364	0.4570492906098646	0.37984078606882987	0.4242646267452146	0.4170013509990532
88	-221.716013282761	147.13652066278098	-28.406431841475314	40.62491304697645	-8.035324713450395	15.521971531405185	-3.45901877711821	-0.2139679034690808	-3.8101114030971357	-0.16890183004895346	-2.8158596365132476	-2.474152030311381	0.3779028351605402	-3.0508676768267473	-0.45999820749866327	-4.766025162719765	-1.068938339825887	-4.291299406489849	-0.5198316565260376	-4.454586853459093	-0.909481359051573	-3.277585029698803	-2.4494918320270846	-3.719939208451105	-2.597276777643559	-1.4537307907875014	-2.8595634003721266	-1.2606382800015923	-3.743287652467622	0.07772388198226236	-4.142535508497275	-0.3503659295518369	-3.3417841390431633	-1.3730710081062667	-2.1922199503922974	-3.0899827612426054	-0.7247470305833984	-1.4884127242098295	0.048660654611564935	-2.8580222281916496	0.3487623217195109	0.37059134699106844	0.3591129605432768	0.3541068071345806	0.3914845277985336	0.3790549841297049	0.3704753358510319	0.37589432002351747	0.4194618559953552
89	-232.25033740836193	129.34722720469003	-22.777698047796292	31.95781902721505	-5.822176911110201	22.51007493746867	-2.7104290692878648	12.829849181350312	1.0241901723768225	6.6161038616609344	2.0526933097663984	2.646869239909849	4.268707832756856	0.04180456821158999	4.352667084687836	0.01611418790282896	4.4895242088684615	-1.8756488927461126	5.617517014451597	-1.2350777453297133	4.109064983342491	-0.8162106626470768	1.0441989040952135	1.5841458662274805	0.28566123957591016	3.0803831628064793	-1.150164546125498	1.964296489881021	-3.106780501082786	1.474755754507021	-0.45905647552450496	1.901002755874494	-0.5780831690949185	0.16289385906581694	-0.6045643069605637	0.42328176643897425	1.405357912297442	-1.0483747857288341	0.07718186577402628	-2.018629673708899	0.48933068960452347	0.49137416247228877	0.4674500480057912	0.4738670374444123	0.5035142030969245	0.5248688713922783	0.49360827375877275	0.5020543339301562	0.4896355928540346
90	-306.66917149933295	134.80990859331104	9.983315926684254	20.89211638119345	9.976923283599032	14.208079569366452	9.195259055882788	7.9221095942513555	6.105017673119601	6.804670439434177	4.874754127029171	4.637424733275577	4.429783558139457	3.807585426135101	3.8118687389054324	0.6766391509495203	1.8905873398273323	0.4324350988192158	0.3404937129642066	-0.5785568042804178	2.119600592248686	0.11271123777366511	-0.6113788113298968	1.6750364683992527	3.5850672154368484	3.341250411267092	0.4904629232803443	0.15148797774602324	-1.1797840368083865	-0.06027504036982202	-1.2321516972685997	-1.228423638472246	-0.29623440562442244	0.9193507882480942	-0.5539983851812816	-2.4980097548398135	-1.29412594371531	0.6532543272251926	1.1707744872191308	-0.034259790377187876	0.5004279149039839	0.4520805624409783	0.4502610871985232	0.45771548673725565	0.5295203421659996	0.49723307076887546	0.43087331430318787	0.4420487049540654	0.4518647121502515
91	-297.72855412209736	143.8680464455552	-0.12211576071380076	24.910592067602696	4.932179145161054	14.339674382119288	6.575442270764212	4.2358395198104155	1.333997460945038	0.35923545041154104	1.5178626588837953	2.2322002805683807	3.6225505341781994	1.22389760755439	2.4192456190012304	-0.05641777754757153	1.912973852611294	0.6043203339327209	1.4955990581305498	0.4303703663733083	1.4354683266314692	2.3447614119941247	2.5492248898301737	1.1322238745319457	-2.1193950128777432	-1.309244634431447	0.3147451067615767	2.8364588878697274	1.6305048379197964	1.5460551873719033	0.2772661108527763	0.04809253836285117	-0.38313371571183624	-0.3397465943724989	0.3341953053808938	0.15445121173508133	-0.13965204479219395	-1.3631846808758965	-0.4546735556890856	0.4900169990564193	0.5163572873510519	0.5366978420503845	0.6187965548968749	0.5382414804058	0.5064704624569837	0.4900699653949687	0.5147844999160058	0.6129923823864936	0.5469498182629975
92	-299.8228809307438	147.6012502447554	-24.31207898686558	32.75352081057676	-7.940730382314029	17.209277962244947	-3.1580024288858093	2.78418081459455	-2.7869953312487716	0.6541958316863071	-1.1077376909473482	-0.29730722211661104	1.016352802574113	-1.656604399427814	1.5911743929789826	-4.292797729592075	2.1799571307541905	-1.2007634502615268	2.4041924531278895	-2.2874373640774786	1.377324787186072	-0.459908577066686	2.0194455071523922	1.0577211840516727	-3.817800739111348	-1.9969659872325545	-2.584373768966368	2.0705748445277665	-0.9617229329818662	0.5802890088102283	-1.8876918363447994	-0.45690203696712783	-2.5334082911047475	-0.8104283085269804	-0.11186993907404659	-0.264265168764298	-0.43306968195261275	-2.963699898350201	-0.612330199617195	-1.1477188639301967	0.35880001618552454	0.3697743328557212	0.4562463669611397	0.37125217383877934	0.3524511834116055	0.38255692872163655	0.42503858154723245	0.5046703955260662	0.4199489419441381
93	-282.58973601178155	147.08925977407853	-26.559571982612738	28.591378768439082	-15.153592970401995	16.059024926475995	-7.5018288333476155	1.8208620844513872	-6.233497176844117	-3.375715479461936	-2.740418245491688	-4.707481865372733	-0.24255063895444762	-3.4878545452225405	-0.8034524197156869	-5.936143580105385	1.0587420727466388	-4.022113662773493	-0.33791228604504925	-4.92567960078896	-1.4354155148223084	-1.5173724036175933	0.1260089244566327	-0.18792546988325476	-5.87777589607358	-3.7428775271862618	-3.2387357194224338	2.535965961171021	-0.46793252291924464	0.8124241323350508	-1.9540751393813813	-1.0584703897843426	-3.566591504847941	-2.7870708269467057	-0.35250861591248844	-1.1928091610833214	-1.4854556289243797	-4.020081288651389	-1.2386031961184272	-1.628468547316324	0.3433418543478954	0.37358304010564586	0.537659354103228	0.3695210032012082	0.3426670724057294	0.32320331397179614	0.36256645082545064	0.47727854990237956	0.3455549294853177
94	-235.46094189654605	149.12822933272804	-28.610115175601823	28.420393912391013	-1.1594004093075025	11.38715029745693	-0.807062831432643	-1.1456495772132984	-0.27085086308108913	-1.4500074187137617	-1.1562081138508942	-2.3947589471415043	-0.2315004576265866	-2.310771281559043	-0.5525298361966473	-2.802430900227797	-0.6561396514289903	-1.8017708942786153	-1.4298855385631395	-2.7479897024029674	-0.9708290569370129	-2.2819016956621607	-0.08368745809748519	-0.968258483156377	-2.5188651891035905	-0.5270167379159751	-2.7170749024412535	-2.8378569818031045	-3.8789297414895834	-1.6231481797526828	-1.8635154462071861	-1.0277812912506799	-2.324154113071631	-1.887902420703144	-2.5512157323863907	-3.265387526155058	-2.863462690616712	-2.8534213851488692	-1.2851727839683638	-1.6513976747640173	0.42759542905171793	0.3848751256915076	0.4221706895202805	0.35030167850188704	0.3532423359020511	0.31745743730729953	0.33390830173258024	0.43457969638619665	0.3791924018984607
95	-237.5951222801555	154.30003868566845	-15.722032835605555	34.58173828245074	-6.544721918364624	12.450889301808596	0.3867378009257249	-0.45949797679408577	4.988677872331161	-5.078112507493234	6.865091531274171	-3.5607412304851067	3.267577669477818	-0.2184220982402791	-1.2603253317114396	-1.6094491200085053	-3.4924400635119714	1.4366423944569602	-3.6460966232607293	1.4313487105415656	-2.103393390465667	-0.9691731757052612	-0.4801674264320089	-2.2933473785441696	0.3094731048593778	-2.2905708271475804	0.4054030640502409	-1.6547184260587158	-0.682014026271291	-0.029533829951758572	0.8754692543527689	0.43356598182286854	-1.6284071209267834	1.2957695504277693	-0.2438161421598722	1.637247832013913	0.29468710590575703	-0.5123206249550581	-0.23131031666925686	-1.1912718473721204	0.3457789249722322	0.36745554978774664	0.3730970006937174	0.33450456819776925	0.3881563715243958	0.34347340730151515	0.4194783918541176	0.3346475029147285	0.35401340160712436
96	-223.68408521858552	126.01893242345709	-14.177016445426053	37.49653685049172	0.5525804784425444	12.179348963466625	0.04157298425202322	1.1147405531893722	0.11626407391676842	1.4332357536247655	-1.9720336995869365	-0.05529960799411673	0.9871824381815391	-1.3622913795543208	0.9225193056923499	-2.4809721703145393	1.4339295423185328	-0.6693389378735575	2.0054091535887055	-3.1869244886558534	1.1189686569614261	-0.39227821607944535	-1.333816282039752	0.09210332418718978	-1.2370396832014514	0.8066930791848058	-2.1565077462165285	-0.34509730190199583	-1.4557862339276486	0.08381027186749351	-0.9738196109223785	0.3924030050600257	-0.042120228554297715	-0.09059617932512298	-0.37200542688731936	-0.5741660208532666	-0.5027586570552163	-0.9187168828894993	0.8017463321178195	-1.046839117772676	0.421513853043286	0.3659646873820152	0.36505377949522716	0.3615809082447424	0.35682573931246697	0.39689965484656614	0.3777052924319172	0.3941068829645943	0.41632968412633975
97	-403.3521246722028	151.1365492391307	-31.638395234738166	40.32678242242407	-3.6331596208692645	16.337261109958458	1.2680147563403865	-3.207195966389873	5.1849625626248175	-5.613014342365071	-0.4203733479640607	-1.5084730074408255	-2.2531219329204757	0.2934876265456508	-1.5971953372693266	-2.282197697403588	1.9683444748259722	-0.7256995660805394	2.7615279005352416	-2.7767950266922736	0.5679520191468915	1.0465986880384224	-1.2238565428604586	1.583456903190153	-3.070911907266859	1.5638883003007633	-1.009981778060436	0.005779399905280417	1.0761300607043713	-0.32723944824698176	1.1487886619639642	-0.3123151189862442	0.8942048881265542	-0.6897726176890319	-0.5254666665993524	-0.6206723829349178	-2.3771141268477685	-0.31287825459390817	-0.9575307286530457	-0.8521957775616859	0.44328057684240135	0.39771223394365746	0.440487855525468	0.3922741419197087	0.4085671489146795	0.34526098288417534	0.3418555007082182	0.3984844357297817	0.36277985195901935
98	-303.9122832981266	135.24856745403036	-29.337022571919153	39.02347119115174	-9.177457540176112	20.376147405205764	-3.6696915309774285	3.2714961876157562	0.7839408494238955	1.369650946755357	-0.1524892270979799	-1.3287384760498948	2.6630067851392165	-1.7396696636695335	2.660408483674549	-3.250256917583277	2.807832674275907	-0.5402177470473418	1.043397834035009	-1.572775800170567	0.9825057811231784	-0.22231623331153652	0.8619247590232343	-0.3612890650164664	-1.4926188397286062	1.9787201614263936	-2.3963253363061328	0.7037945057899928	-0.8599422760189448	-0.2359058681856039	-1.5953395086664135	1.1936015094199144	-1.2700746030710928	-1.9296622541894435	-1.0652719708261356	-0.5318854398836413	1.4479673589903475	-0.5579586233256306	0.38804463693372115	-2.0390575685567964	0.33940284671603926	0.36742653055316943	0.36158608143437265	0.3129072989269875	0.28575088822293754	0.3660260642273556	0.3406252345531995	0.34643822858162177	0.4145532165440833
99	-327.9231571165661	171.1882843404975	-72.90582928671262	51.93202113313007	25.64185755421005	-16.081744344212442	29.59724861560865	-10.252751922032024	-0.3833432217873601	16.99517274905934	-13.573461639600831	6.912429532734137	2.1953891362741222	-7.8092971594100655	12.874655139992207	-3.7004665954613993	-2.6820382691078897	6.312087305791419	-6.326358779611665	4.253221271785167	-2.91303643436974	-10.953259005890482	5.255805816903434	-4.319811919789363	-7.177025038102535	0.4341772725097741	-5.030924800554353	1.9260198283468088	-0.9826717016611796	-5.247450301011255	4.091339834064166	-3.35733813585576	-4.1706655189516395	1.296952477906241	-4.262523160497687	0.34155880786492443	-0.5477644730703923	-2.9853710579452275	3.8337309469790264	-1.4950999535833989	0.5333284987555136	0.5541342461817916	0.5634419977571882	0.5409843527968968	0.432632767271792	0.4227513395096174	0.46384456829171494	0.4849244836948203	0.5318680454353935
100	-345.35499294739844	146.12077957019142	-24.11631906636582	21.82067609268507	11.887599710055653	19.333530736086722	8.704856878355514	6.345229643068691	6.659879301081794	3.920978444445643	5.498047569523511	2.4316642945608784	4.024226363812583	1.2043571951509833	2.017639897693219	-0.4169134699346288	-0.3472775017203599	-0.3379256162908576	1.8226832495313074	1.2799553482255805	0.07936467103070341	-0.0837231625768907	-1.033405349703835	2.063873838711095	1.8889139751199682	0.4583911243165676	-0.6317532604969254	-0.2498852211034407	-1.0371720483900682	-0.9785287234861147	-0.7131683801381323	-0.7537837625409655	-1.0665757974752565	-0.9552073135187641	-0.20167071842591067	-0.984420650734557	-0.6282356566890693	-0.4917462691425924	0.1292559715912693	-0.4259682221110782	0.6399308010906586	0.561786319128953	0.5356231418828089	0.5264407290297005	0.4907234978170226	0.5194712201823224	0.5065194092132242	0.48453745263446835	0.46067888890836234
101	-145.0574274163143	137.89616169660272	-35.70411707284556	42.66924259104563	-8.013219550377503	25.025364929980217	-9.97590250304967	6.2542192721665835	-1.3691565304255249	-0.47632942312099574	0.09761015472660291	-0.9841197491392559	1.8602155588825584	-2.0090390150291237	4.580896342709823	-4.50594706334129	2.542652547061936	-0.9966041874134758	3.6802183110287077	-2.930745007570828	1.1563834129218922	0.7839575153443191	0.14602982983962257	0.7845943261674614	-1.1273177490016535	2.079281107613797	-0.9871280087821994	1.3576969096224865	-2.5212267522508833	0.3865195668954687	-1.8962451641439104	0.7714628278488791	-1.0426395512366065	-0.8689584133788645	-0.8209049854134729	-1.7072442783590949	0.2484828484713977	-0.8580465863311638	0.8907575103292098	-1.7920706736495084	0.4354802966153575	0.4418477122081984	0.4166604314886619	0.42981668882244867	0.42638722945187096	0.4682115386318051	0.44055852073138657	0.4273511350118063	0.46529078787288747
102	-361.35664578846325	137.28365747047658	-24.020638804714455	22.156480896413512	-4.818698126674714	9.873584223774337	-0.9277301001070616	-5.196251898418399	-1.5362773881268958	-5.083393057499574	-2.179550125573732	-2.459479940373813	0.32696905259690395	-2.1971572299066673	-0.9784741745685962	-3.7674556455166486	-2.493376381335795	-1.6621298729478502	-1.1657598380029874	-2.690481129522052	-1.4465327636882586	1.1203909626548354	0.09941166287710158	-0.4584981100593177	-3.3526861324139636	-2.5000415632077924	-1.6927272775459015	-0.3752674497435397	-0.19329044889012795	-1.0593287485491094	-1.5591896706296013	-1.8703404987077705	-1.7735448565804013	-1.7881354157230445	-0.3983864680144821	-0.6190118322407815	-2.067902092680888	-2.4999674156649445	-1.9129971315719396	-0.6079232057660081	0.31270699016633596	0.3144637570717612	0.4005392438126145	0.34215518969013226	0.32405388482909125	0.3275354390556122	0.3554992501787268	0.4483699238405156	0.3446171625853123
103	-218.34775164800752	122.0130826524097	-26.77375148479558	47.28004779668112	-19.19587482234309	24.582572176191412	-9.923423766029932	11.679159031859212	-2.533230448241742	4.334294924485818	-0.9057649015926958	-0.07783154095644085	3.570561012930444	-3.1137937576687453	3.010338962289581	-5.283806072667334	4.54697848505669	-4.189192467728254	3.92706026604118	-3.6280097368143536	1.0643641053877466	-1.3446596338901209	-0.7235326541326815	-2.056268557182749	-2.9630076323409344	0.44795253003097435	-4.721320094568957	0.46506956926336024	-4.966614463326073	0.7643009793912867	-2.800652041462808	-0.20263148664864733	-2.00272296533425	-0.3713446293530064	-0.7635797401109051	-2.3327945290871006	-1.2825274444283956	-2.5963734301901487	0.42672864478396866	-2.9208485409890668	0.4368931285135724	0.3997038479018016	0.40529908762869626	0.42746719132565486	0.3966475795166696	0.39968213806287906	0.4000283609675948	0.40268439595815875	0.4343992161406969
104	-328.9208134548897	196.95775457510962	-19.627517289086466	11.036339702659824	4.988205230166341	2.5813031525849324	3.115525597787333	-8.096055103294203	-5.791770080638754	-7.783892778330237	-6.080882153783797	-4.205985358175218	-4.553030186187856	-3.721056113392	-3.307281051130537	-4.180550063112037	-3.6716678512477943	-2.1238039339440853	-1.1181286913608428	-1.8495854834697085	-1.680720773938606	-1.2301637160119911	-0.24537854551181845	-0.8050379023201422	-5.312566041541398	-6.167747564294305	-2.7582325196705755	-0.6173262740563871	-0.23211054724681876	-0.31204588371933945	-1.6352502670571478	-2.0006300458606816	-1.998303819282993	-1.915207242012639	-0.5717768714497361	-1.5653334684661204	-3.645598160559923	-3.502733591488211	-1.8941233348238748	0.33862785064827194	0.39813574406521285	0.33958807680689246	0.4548905477337781	0.3322052941948586	0.33239980931764995	0.31669791909954614	0.40053635797882664	0.6108554638094537	0.38392650725292676
105	-194.00654852273922	126.5524444840696	-44.13071980040555	58.10300184203463	-11.384782494355992	19.25739009240187	-5.699215032158906	4.419373789711613	1.1104839169032903	-1.1732240280459192	-1.1382898180134438	-2.5638113291557025	1.5831974589782618	-4.702412138052636	0.2297351370375215	-6.0865498264589855	0.12018126139665525	-4.168814085209525	0.2865345156557752	-3.118730118936861	-1.234276101945313	-2.086811361605746	-2.127374223401465	-0.5479245623448915	-3.353395031794044	-0.7504833935775387	-2.651184255672459	-0.14205126817213926	-2.673616840625503	-0.32182584913769663	-2.04086588488532	-0.13522872958662122	-2.3638994897612995	-1.5112526272740725	-0.2195191727572714	-1.8200547718927746	-0.3835026027422347	-1.9322640258527017	0.14383531847365458	-1.76492305057161	0.44093786999731543	0.444362016381963	0.4806283432349614	0.4443892681350549	0.40936630073193964	0.4156464983619058	0.4066346819486457	0.4291377581925292	0.4230849358803948
106	-335.1886412695204	154.62285935194828	-12.44999445959198	20.456791425979677	-8.847543717673897	12.576735807797936	-1.7210753449720086	-1.8814163770764198	-1.6900926892354755	-5.548767940238903	-1.7321269816227187	-4.156516232129737	2.579908612414975	-3.486186199376253	-0.49021652926634185	-2.488687058644729	-0.915064622738533	-1.33986353179236	-1.0675222413181673	0.07121839479830167	-1.9372591358161868	1.8607131057084099	1.9772653681131669	1.3176094356863488	-5.899956804551239	-5.656719745197777	-1.318482120787309	1.0487054062992902	1.8379965858519351	-0.28903154915911383	-0.8438087414741282	-2.1344994454341215	-2.233472588924313	-2.1363781697670103	0.4121616021041907	-0.46655764033172853	-2.6108808332922973	-3.195990858361193	-2.4074162728522452	0.3338410605375121	0.3256729623253193	0.3091725646764408	0.48182864294913175	0.3241648143058534	0.28893548105151967	0.27914516778053833	0.34385263616806877	0.5269899586622673	0.3289868396464615
107	-292.73809970129	175.24378094359963	-23.476155298189173	15.135669229133056	9.732686838731283	-1.8276790609587938	7.9608046548927085	-7.181272232471554	-3.4233008862929446	-4.147209256750358	-6.627236742486729	-1.2406126478125266	-3.4014586807890725	-2.6605051508970288	-2.486633531074619	-3.036895430894427	-2.1112255649853386	-1.7273434160831196	-1.940930289482473	-3.432897631733652	-2.2310983655005803	-0.9354593113104931	0.11732178557144272	-1.520644481649447	-6.071512316072714	-6.645346126679053	-3.0156536136118413	0.08789115543210557	-0.3571850027826233	-1.589451867789192	-2.354789269725849	-3.018331873652971	-3.4629239488681938	-2.681665069984987	-0.9630149639857197	-1.5998086589805924	-3.194574025185979	-3.4739146112330523	-2.618150599770801	-0.6938558927391499	0.40940562475890896	0.38096189146059867	0.4913728568493247	0.3385798215930611	0.294053719558496	0.3147431380656105	0.3832004709478322	0.5773534931460784	0.4108583981245674
108	-269.74299101678196	146.56959591751792	4.3105999161276545	25.862163553518947	3.614710730523413	15.553471459114121	3.9630522844015132	6.949951689013561	4.70649117120668	2.771659542727343	1.2156328917530437	1.103535842467015	2.2757704545383546	1.4191196847359988	4.613746420827303	0.5835006246214846	2.6375806641175883	2.5658311729909093	4.737344020358997	1.4319173536347045	1.835385952175197	0.8968864401249573	0.6242326213282453	0.6678606907798181	1.1122292456789886	3.546465266812752	0.947326610688189	0.43210838130786045	-2.044648001702653	-1.171697554333434	-2.3588891382097397	-2.16602525931227	-1.9596244734613049	-1.5367891668276332	-0.45435538041027523	1.9796066811845892	2.886079371441266	-0.4844043006132541	-1.78885125387395	-1.7333759868501846	0.5020354934466236	0.4420454970907167	0.4688864988583455	0.37740274260008994	0.4638698955539387	0.4857033964164524	0.4578644426296567	0.640163603502533	0.4347013220051913
109	-287.2451557462577	146.8148321409296	-15.972470427624962	33.165371852416634	-4.8277734730122095	13.124324142565778	3.3391314952335027	0.7920208098697225	1.3100209498013844	-3.6274441117671676	-1.1856497013442364	-1.2643495114767525	0.638356889248929	-2.9274985390200206	0.5037094027411287	-2.8927365987709193	-0.35680610536920615	0.34202444832454265	0.40189445696645154	-1.8539897863024413	-1.7354915920591143	-0.07436633471552707	0.3567268937204892	0.16922628377908944	-4.041668819892426	-3.2122919048949243	-1.6160690880125468	1.2380592271049138	-0.06920216249326193	-0.6857469723959569	-1.4655456855947797	-2.0092707169235644	-1.970981298653316	-1.4468503025452384	-0.11610702550160677	-1.9985869147141728	-2.351844316491401	-3.473389491921133	-2.2398418553309467	-0.6212347605188889	0.3518102698825198	0.3972800532714216	0.47122611898189243	0.38403156486419904	0.37112747743992314	0.3483269790836967	0.39206075888633224	0.5065279328210274	0.44161590338287066
110	-236.174859469488	147.73714968206738	-7.753961501076851	32.74299804378345	2.4404757993497923	15.699719998318145	-2.361101382740034	6.500697282397223	0.3451103705305565	1.0228822801841926	0.09033441955263456	2.8589531892921065	1.8268469069327038	-2.2520330909474238	2.3052819302544187	-3.0457243537985543	3.044929132429531	-0.3642119701812876	2.4552327147726754	-1.1344020869550413	0.39786936567446596	-1.6059564321343844	-0.40611608249899767	1.439716449207391	-0.8666866631562292	-0.21430766891545686	-3.033077660667366	0.08129193417680478	-1.0691825097569434	0.9957517899071879	-1.822240813036734	-0.987895187388958	-0.8537208509547406	-0.06246501240524096	-0.1848334647978716	-0.769573340519074	-0.03711358900985321	-1.8124256077344012	0.3774039791258708	-1.26680757667646	0.39945933072651757	0.3448388152535465	0.3768272558804932	0.3400161974044841	0.3547326684054492	0.37445385485088356	0.4096569025429333	0.5145627811893857	0.40396550722971336
111	-238.1392814688643	145.18712938232235	-27.064081861227802	37.11868918968389	-9.645229391854688	19.69671940269709	-11.686005977408646	8.096976479643715	-4.5385151851582215	-0.19940720898731606	-0.9893769330992779	-2.583473279969068	2.2376924612335554	-2.772834430700765	1.2983765005702312	-5.661983138689535	2.963419632955147	-4.010825782423889	1.1078701514192868	-3.369907932871559	-0.3555988799456688	-2.173241699138878	-1.9829078567836371	-1.7832832063149957	-2.626264782402955	0.5588434923288441	-2.4755777953631193	1.5016417938518802	-1.944323046596667	0.9593820128574454	-0.6061838540375993	2.0284510219032823	-1.7185255744436745	-1.249356356082865	-0.8667559625276823	-0.979479152829847	0.6648828977929682	-0.8278369203737324	0.9554187169704964	-1.4540327730877938	0.37265247280695285	0.3950406441531681	0.4097064956174258	0.37432875379495956	0.35555230453776165	0.3926034092871088	0.3561503260546058	0.3640652670443976	0.38924027257445337
112	-319.1963147565202	157.35566044958304	-6.7369055099419555	18.812989471677955	-3.1350567931815054	9.336177602200703	-1.7599583514576929	-1.786493090496109	0.7886089232682741	-6.308694155571577	-1.0324563210225715	-6.814921253747648	-3.7433399739026925	-5.894554778899947	-1.2766509750683415	-2.2528658439568865	-2.9909760687080977	-0.30824875887788966	-3.6248451327795275	-3.608442528701109	-6.733469927113969	-0.3539062899556778	1.7583315427655983	0.12090017747088645	-1.5651187029291436	-5.54225105114653	-3.456094998521441	-1.504515896762336	-0.2254211525072071	-1.7227580401160207	-0.6269331095347348	0.04518006529194345	1.0402406271209328	3.724226507323387	-0.3201080248421569	-3.81531967761307	-4.792287665240993	-4.766163092159878	-1.0342739249629642	0.9637300088411018	0.4415128547962512	0.2618565275243129	0.3459972441307925	0.23843029376459932	0.2891395794186042	0.20682567193905932	0.3314919597708932	0.42619407367976014	0.2604384031615743
113	-398.771438595264	137.00402304766192	-19.094648409129277	24.053973442523354	1.273428054486628	5.428866160860011	-2.678332884035592	-1.2400443676162758	-2.732668583815705	-0.9620984628812695	-0.5949706875046569	-4.592109673411562	0.09649492526005889	-1.5928585023804018	-0.6890011741010662	-0.911701541423956	1.4018627420877616	-0.7687754141028509	-0.6109208767007492	-1.1943419754209867	-1.1962996065293294	-2.711088903358822	-2.6855181569538464	-2.341192080747371	-2.9899604756631013	-1.085877386079135	-1.8344049196016277	-1.357347452856696	-2.3025906683105024	-1.3141319073088469	-1.9982354141209935	-1.5628273076128458	-1.5160541471829636	-1.7752520457363086	-1.266310025641854	-1.0674818828960444	-0.18820115874323284	-1.3609970365290878	-1.6394139345112047	-1.9901341899032754	0.4224856146771079	0.4042360666901166	0.32765701628982685	0.317858286785588	0.29176572043501964	0.31212333482575033	0.36559695995356645	0.33368230728679826	0.33349479802304877
114	-377.64588961507167	145.18550144755727	-32.24342657893393	34.351169123860224	-5.6865071304367705	15.108877884353836	-8.167910778502877	2.452124020962817	-5.631664161722238	-1.172921245964341	-0.6779134898335305	-2.131232012891564	0.029039989757485066	-3.4607610346252375	0.7615166286634968	-4.239336638631606	0.2526941584174516	-4.401715833989289	-0.43312520379545233	-6.137225318476505	-1.2063184606538513	-2.9562399954847636	-2.7673939672060777	-2.550299928788249	-4.347423825598129	-0.9201444427866838	-3.4021928486653366	-0.5320942945103231	-4.196781847278861	-0.9257740127269448	-3.2623818536615787	-0.7512641630638239	-1.412556725585612	-1.3629438627712107	-1.0388904779118082	-2.286741170309996	-1.2607633072850828	-2.7564045822267804	-0.7831525720076868	-2.0718967418767753	0.43120826360662984	0.41969309686342066	0.44129330065617994	0.4169264384319073	0.4116251799029093	0.39312739352125514	0.4056305404959413	0.39281825926695146	0.39818856333597585
115	-302.2702312674978	122.09316254983796	-21.82951330611763	37.22317253881231	-2.7135094876832713	19.325899059727217	-6.866868882762175	5.7831130144507625	-1.5489773820662074	-0.13663474179557586	-0.08953338070475754	-0.11309770241203068	1.7204243738723255	-1.9157782776277013	3.3277648934375113	-3.7724805963962456	2.069990025694485	-1.3494842541372816	3.0278281546263037	-2.10665954404919	0.3947426426402258	0.07798475368308096	0.7121397366388125	-0.10543040601622226	-3.7001668487148343	0.6981454764461934	-0.7953940666719184	1.4121063657520285	-2.141739527713418	-0.29336510151004397	-1.6904577309262385	-0.1840815587406446	-3.4737546349645854	-3.1805125253417468	-1.0544199313605156	-1.2186026050934367	0.7871178391920621	-1.7040537081475753	-0.7401111709795446	-2.264077653614955	0.44980706000907245	0.49277960768519835	0.5683016409281775	0.4805525811353312	0.4508751234782753	0.4202507272854778	0.47742294928816964	0.4847983703413215	0.4746241730141378
116	-377.80685179822405	156.43781442081328	-27.125286041252245	38.12205224929342	-4.6504098893587695	9.599918613484855	3.102291956516432	0.009083496877488332	6.793544841337079	-1.6709554270092757	-8.724351172612485	-1.4079898862922968	-2.799956657372182	-4.0379997186650085	4.100946136768327	-3.430756337187547	0.31827214489025496	-4.5805288800759225	-3.11660916777405	-2.5415557575319263	-4.301438592690215	-2.3580486547726967	-3.7120514299324903	-4.033152169044952	-3.0191572666271855	-0.5110899388871118	-2.353491116726677	-2.5261406343975095	-2.5788458550786064	0.7112657742649148	-1.7464381158547932	-2.393145931766714	-1.9006937665605999	-1.3468619575525396	-1.5161058888570378	-2.65213579724044	1.2087401224861039	0.1805500031515885	-0.04910720665289396	-1.8317693582139933	0.29695153808921065	0.39888834273058443	0.3692426602838736	0.3245124668644753	0.4338137111889909	0.31234839607859033	0.278468614720757	0.2966451471438501	0.4111369860974305
117	-279.9633588106485	141.59341697758026	-1.52331900326878	23.31497937977955	-0.22305172246821353	16.837352639838223	1.2225944081821318	7.9597240124046795	1.0277960829400008	5.07061243817214	2.4728855373124605	3.8072885348432877	3.0304650979622165	-0.8006265317243654	2.4559051809332337	-1.7874269677979513	1.1620382922971308	-2.0816734727287156	3.0220189362228886	-1.2203493772919654	1.1428212822897366	0.19043372925211202	1.0316975998185052	0.18549989394129937	-1.2972895051939506	0.45169858190473133	-0.5674032990216602	1.498414045819499	-1.056525089616198	1.1273227293111334	-0.9414752056361715	0.9473847160989709	-0.888458308821204	0.34641635003198895	0.0823252781965947	-0.709164886012274	-0.21626364751340293	-1.5915712005515146	0.2731930714616127	-1.1823916328623059	0.4095418346224829	0.362602926096589	0.3729930776029163	0.3934987154545808	0.43557226569472524	0.43328817812322223	0.47798726446940354	0.6002849033826447	0.5446023237523682
118	-332.4452185178537	169.5953719719351	-24.34110194004625	23.735363855548755	-2.103937722814492	11.534818996111035	0.09638191967243252	-4.446733851560052	-1.241383703211925	-8.151016732439839	-2.4812262601735404	-7.192083072797224	-0.4080045670361293	-3.5695060867679906	-0.4977722692707585	-2.738203661885902	-3.167970323175609	0.565906096225648	-3.1119204372660025	-0.5859519581203773	-3.395267775922643	1.006020387036063	0.5686260151993054	-2.847341557452002	-4.295542454781097	-3.995887242120689	0.5894121793809639	-0.0968288311281441	0.3701882750434132	-1.256679701223649	-1.0830862878270469	-2.2199780482264613	-2.6684368281391357	-2.534844959265695	-1.8551298626393753	0.841191761982148	-3.1264253988872497	-3.286936086459021	-2.407333135563933	-0.8636007277972036	0.3651583261969145	0.35693016691669543	0.4925227020200344	0.36620947440010093	0.30354890853453287	0.3030747616969232	0.3260576970443654	0.45816078882012806	0.34947697533363337
119	-288.7715853537864	148.59680880292018	3.470562108585087	27.524090466135664	8.734029630395742	14.366838400028481	6.170356192052363	1.7491523189522165	4.710450016480711	5.43160918083806	0.8622175999997024	0.2369607617814561	3.76916100774554	3.1667193881721634	4.728691226766997	3.488216346358873	4.17832647690722	1.663120169640628	2.38538502262148	0.6696659593547943	1.2684700215770708	1.307525662407703	1.539235614392973	1.2068769914345856	-1.1134425834470323	-0.4649152771349755	-1.263547978834436	0.4183211222980192	0.13178896960151354	0.5488333858652792	0.41096715707019615	0.1001747439708674	-1.0952958551969427	-1.7192660137156741	-1.0495993915288029	-1.8410809720972852	-2.7240299628697477	-2.8772566859370694	-1.4442358235329822	-0.018296260409933884	0.5582536833429219	0.5095647077002148	0.5068971875059103	0.4849861655553053	0.3921033766782054	0.3568973698485677	0.3958195852303946	0.4960375158849687	0.3921927997567225
120	-232.44826391731888	161.24004225812897	-54.67005433355431	20.664289113584193	9.05176672469821	-1.4129908432195102	-2.894289122636475	-6.698744239342101	-0.5572595165920881	-3.1022394969033056	-1.9441494829285921	0.17006243289353049	-0.9015143479869376	-3.5260512275193676	-2.3679764058627146	-2.553595880985351	-1.0645273334511411	-1.7937841606764764	-2.628875703837889	-2.016534198086137	-0.9879775103168287	-1.3853989859777298	-2.181581276082431	-1.9544636602240428	-0.4219752314290284	0.6619987130493561	0.008463601037726585	-0.10416030258052811	-0.8603930224074796	-0.8202267529633807	-1.3061862547216208	-0.2090149534305476	-0.6949684268740107	-0.19548236423974039	0.39738481585606317	-1.2088144318632286	-0.7680910992193637	-0.9662505427678829	-0.6769680578032191	-0.5760091649908828	0.3916964243559639	0.3773769469415696	0.39659205922821206	0.40018252902428925	0.4171135938706197	0.3970763234742923	0.3987231965628281	0.4218293211598892	0.406076291868104
121	-205.9877641223804	168.17332314112005	-27.46418218065953	37.02326103695526	-0.1736325263454847	6.687125992485633	-1.4179889714428933	-0.6407930500161637	-1.1486792221942521	-3.3168281195503444	-1.2309095666619643	-3.294830296288181	-1.167427631494285	-4.235538493842259	-0.7663679942332118	-3.0535236899694613	-1.8488437943009266	-3.0873938210059553	-1.7622979082457366	-2.646046080098685	-1.8183683894000728	-1.5948326581490337	-1.9212268534845038	-2.2028885649253405	-4.448511094147897	-3.188155003348855	-3.87224045641399	-1.9520232708596448	-2.652379676659973	-2.5318361242088163	-3.0206844087478633	-3.1248324959073215	-3.648477399705657	-4.535082992848707	-4.4963123681196775	-3.6420690100007005	-1.6252396165880396	-1.789566652828975	-1.3233192306169692	-1.9718494563268953	0.4463939677384141	0.5001571268199264	0.5111659832899097	0.43393500976309807	0.39973403687452663	0.4154514044208973	0.46239702125601434	0.48407848402831605	0.4985605219571489
122	-233.6992745177319	139.71674710629298	-22.365106168135902	30.466841591254685	-0.36176358139982734	12.907136508738054	-3.1168241820846507	5.081147871831421	1.011114206525463	3.470205724211631	4.271186607722534	2.2789052433378836	3.843478329479375	0.6916692612385859	3.073291019121982	-2.241845050586145	4.23115876949246	1.2530731807425017	1.7247640869743035	-0.2892388173720776	2.1610877321681863	0.6642867990847563	-0.7327417586282077	-0.3712767989699476	-0.5489504413335372	2.4833130324189767	0.3255387631778999	2.1053928160874515	-1.0582133613774116	0.11641150385457592	-0.44124211229440535	0.9110543627117184	0.8443089886301022	-0.5565447274679736	-1.2715983459167057	-1.3050522697461608	0.7075762043222684	1.0189386031999224	1.815455862037724	-1.2711072122377316	0.3500822626930148	0.3940591558356098	0.36738870603133716	0.38206050587752344	0.45163839554084073	0.3645286637469024	0.36047930246967813	0.35046489399074365	0.4122262888016096
123	-206.76437553044389	155.9383849945595	0.29257579859739874	20.34575563352219	6.846081863890759	11.529109689397313	0.2987055969091133	3.5899682074325914	1.0236724813315239	1.6369784411788404	1.229281174278772	2.2840136225790335	2.9822600339954892	0.21647573611929283	2.6474277821190677	-0.8001993186924252	0.1523740605374021	-0.19589798035198716	1.4544884141633596	-1.2669412421821198	0.5598313079721078	0.3126816704989844	0.4479729495157385	0.3693746641736934	0.039272558439360644	1.4106161919354097	-0.9480526323379007	-0.7390397340705974	-1.9092750469156463	-0.5695869404162015	-0.8223080619313102	0.5135832275774261	0.1812070043910175	0.4188606165184641	-0.2952495549385369	-1.2460684174397592	-0.1488335377108531	-0.3900633302603686	0.5039651248086539	-0.6696108233571311	0.44171353082306114	0.37664362001658225	0.4268014321254092	0.390830728829538	0.4713207190903103	0.47085948192602484	0.41602923568285044	0.44865332150794823	0.41198056252867643
124	-297.07522846788555	146.31031234744265	-29.484392332428815	35.6624305411197	-12.024729470706026	22.2987869293625	-7.708847283067363	6.132220106245202	-3.8141079628222645	3.124390627832454	-3.063787851256288	-1.0118304834739924	0.27520171750784767	-3.1390618754701447	1.5028626044901983	-4.787578434408027	3.2983606421484795	-4.592727437287972	2.5139166716861885	-4.595865242193953	1.4813651421782945	-1.5991854145947217	1.4899036916237665	0.043059567523891944	-4.357614864084261	-1.909503284559694	-2.60921223383853	2.419096519711403	-2.115980014090274	2.13202152164808	-3.2590557270075373	0.7359212225091815	-3.5779722971566827	-1.294675432064964	-0.4414937372915714	-1.6533111700136027	-1.4356686213335577	-3.6737596440566893	0.1403847187802533	-2.098415938657414	0.39305055313713244	0.3846594162385985	0.49223003158407774	0.39529931506660043	0.355797114838605	0.34989126719920216	0.3726629771481303	0.49822157646935233	0.3977146930739556
125	-172.35868090802515	136.6863175658008	-15.191128702553838	45.79052441709247	-10.955278271123756	26.9790923271548	-4.837958407430989	13.028611708981657	0.6286084047104233	5.913580770639433	2.91772504176322	3.8226838690130385	4.8062694769495335	-0.14886859233106686	6.17784185073776	-1.9892144031727559	5.695040886559593	-2.3309353105507347	5.1608049341042745	-1.6661236650454265	2.963559764312068	1.16314212451916	1.8552183255570776	0.9706958521519615	-1.703823015786207	1.4098504413422588	-0.8680114555484912	3.4514530557489214	-1.3636421624627355	3.300797057672108	-1.8789290053265495	1.1678154161864311	-0.615715525543374	-0.3708804556469664	-0.09830110022159902	-0.6266846006612052	0.699281034832499	-1.6495458211871876	0.5143028181704129	-1.66887198411879	0.4750843647612345	0.5021096078241343	0.5403613924812987	0.4377378760940552	0.450756549046172	0.4745322507537041	0.5155104734971326	0.5617603063534987	0.5413090701280623
126	-308.5736925754796	158.69530241587051	-6.211428014851202	25.3243523908131	7.782317821030374	5.290131360279962	0.7111705206496803	-1.2682318969876933	-2.4765733490469946	-4.322946674266264	-1.836222674221651	-3.276887484845779	-1.8147811962017972	-4.135411945187812	-1.845140612547818	-1.150998199282745	-0.7388579788953237	0.7902235103315235	-0.17744600920445625	-1.9452338924968142	0.29399958523186404	0.8045129710717556	0.12097087903211395	1.0034231845411543	-0.9593094930405346	-3.6471874168250022	-4.304293689254658	-1.8753412794473159	-0.2471456233215959	0.8002900866753845	-0.2363223589179595	-0.7440316086015111	-0.29726200100238476	0.9333598258351224	1.9384005550350283	-0.22157942031552275	-2.938375437844615	-4.009611000843364	-1.6354747358499833	0.803275719928197	0.3902388084550356	0.32787905633123593	0.4102619262556951	0.31783705349457003	0.3471398919215202	0.31163721190234095	0.41105595307222187	0.5674877835388542	0.34509716506421456
127	-261.35843001578337	158.00839708611224	-21.31259803901117	35.46284326694509	-3.1950458327488733	13.505558830044787	-4.553038902969402	-0.09866295560525062	0.056022282548425305	-6.996269871567473	2.073216762285808	-6.775084586579073	1.1459779626448496	-4.890575255647154	0.1236731137596033	-1.6521203972644305	-1.8909426802728835	0.4392940482459569	-2.1545692046152527	-0.6818381983550044	-3.536072157290394	2.316828152077499	-0.4182933868417677	-0.7062513919898842	-3.476544625011677	-4.156459365971826	-0.6002855409426853	-0.32468780055810403	1.9708230110134157	-1.057613446149031	-0.12795175045751983	-2.41231461806264	-3.002722720380441	-1.6654662090287795	-1.3699661652163957	-0.7444291020103151	-2.547965671863427	-2.2817031897407043	-1.0188586808863898	2.014803784644873	0.3347605804240631	0.3530481265065239	0.45715405873726445	0.3781436245409948	0.31273254924117583	0.2929006408585218	0.3244068586460394	0.47558984288789713	0.3914950342790828
128	-279.42246199864053	153.9372468206449	-20.0534633077213	14.64808172251011	3.6087738825298876	-0.056956412169890946	4.963433898384401	-7.530012778025467	-0.08364079318847643	-2.038395024272638	-6.286878111274537	-2.2761470920843734	-2.6699788183664075	-1.8797697548426806	0.6522001311679705	-0.660136333483896	-3.8800615250657753	-2.472176958747948	1.0471455694264737	-2.65682698710675	-4.637068822785487	-2.2610732979447556	-1.4655482569092813	-1.5050677320194386	-2.935090517750854	-2.962533028675617	-1.7422374688240787	-2.0955568341670276	-2.397620179069267	-1.4156325009811959	-0.8782897611671453	-0.5388596362640528	-0.337197312658151	-1.2559257956242242	-3.0844696652943515	-3.7904598145394406	-2.2265348128699896	-0.7534657517431519	-0.9235336600246322	-1.2437759169611107	0.4320750295256699	0.3563876390958948	0.3609128388849768	0.2935588179600028	0.35637284160790833	0.34915336654258833	0.3485206912106186	0.39932954068698195	0.35571805445211685
129	-227.24006282270355	144.2435079674275	-31.07282614667494	43.42113432800573	-11.501689946728288	24.869981267856776	-10.670441687625994	12.222758401464189	-5.378838511129133	2.2523126128830633	-2.2319612549580565	-2.049051098782528	-0.218160185885822	-5.023462127505335	2.940819120909484	-6.683808766041007	3.0032631074847953	-6.410003960328924	1.0476157411537954	-6.2041379697008905	-0.49138898887875254	-3.2438496179565797	-1.4066760182958882	-0.7219670328547044	-4.05466474675453	0.1611739908840735	-3.7452883301955553	0.2539837375685783	-3.010950979258505	2.91633073568672	-2.049372830289981	-0.053546751893939086	-1.8529288593708997	0.22127167960814684	-0.6909934025401654	-2.328216513092442	-1.7938260081639406	-2.5861964043820116	1.012021755810338	-1.0133409392156683	0.46470189686595986	0.3536600799718831	0.39344136345936315	0.34169423188675346	0.4029670992861203	0.3418333701988811	0.33934739352081017	0.4272733026158853	0.32508581123586655
130	-336.5680497709346	146.9809409095021	-17.114780767168075	35.8631806293883	-10.233478931382079	19.64689113687618	-5.97941932565249	2.9632808273708444	-4.913942639761791	0.1715559634042612	0.32516372034539404	-2.8426482863885836	0.8290438943626182	-3.6391901389687087	0.11022387175602853	-5.090614539054243	1.3989173805216246	-2.823608517224155	0.8566781549283807	-2.9388879273700823	0.2837475812607015	-0.8591721308709541	0.810621881980893	0.20191011136116035	-4.9874611796076875	-2.208677962280023	-1.4309759694812638	2.422590640130321	-1.4447626573423316	0.2558077616917194	-2.499906469415301	-0.18235166966625208	-1.9003736464984466	-1.74802342027104	-0.7398413682674784	-1.5544560734616961	-0.20682957365282822	-1.6949612946200039	0.5515656554358653	0.3022199653676978	0.34202477973587425	0.3491744688742334	0.44312079148290556	0.3971069676149004	0.355476898637054	0.3478535000359102	0.35176590966267735	0.46905204654529525	0.43975671622560875
131	-255.66679153587287	148.52279024593818	-9.728584111410976	17.268699890227786	1.2384040896357869	10.49110172315252	3.291601833178283	2.2140223103459866	0.8407755970605258	-0.024319569780166184	1.516321834838686	-0.5892815880341661	2.637337967158314	1.7524161806082934	0.1836005831557673	-2.559543610683899	-0.09708130219808733	-0.1476342156728334	-0.3251779259859225	0.19563787156716586	0.6057994304005769	-1.500493332007736	-0.9519792470933064	-0.9484909076966888	-1.6189054663388873	-0.19813463874749218	-0.6235132133040874	-0.521776363235141	-1.7789745246686093	-1.957841855681502	-2.3637361438168782	-1.9169362685377378	-1.895094353691593	-1.1879353857634405	-1.0339450645769892	0.18080972148390126	-0.488733966816189	-2.422925165561197	-1.1517365469988265	-0.046815760008348827	0.3440308253109029	0.33678259931880866	0.41589624776471523	0.4067272552615904	0.4175409508177183	0.38042932744458297	0.435062910723663	0.5094386923591868	0.3979694205519138
132	-269.0071044443692	164.65338784391264	-10.306176423017764	36.84525653699978	-7.82005005533234	24.026768630714372	-4.515010826755448	9.1115071937708	2.3189262212816915	3.726051440055846	3.5530018040212332	3.4052795063728847	6.783187182639847	0.3248421412436566	5.444131563922872	-2.0721335815031536	3.666442059788707	-1.6550677403271532	3.2913898503215084	-0.2089798894030654	2.465606348437877	1.8502469378975488	-0.14698023521154893	0.8533426619932977	-0.8320822366371502	2.847444226979012	-0.2736506206771809	1.487789719511535	-1.9156337374981136	0.2970101429603561	-1.5470299118287112	0.058654123810618526	-0.9009724729768112	-1.05043497797922	0.4076655071564417	-0.7561157840030157	0.4423902118419764	-1.9080186557571037	0.11170406930331234	-1.0304216026759667	0.4406487058111084	0.440215905180522	0.4874337643498619	0.5883558266104056	0.5369128757727459	0.5324186657312934	0.5054462018281791	0.489729942459588	0.4793943497941195
133	-184.84076307455737	144.5121463633091	-34.02085136302489	24.66394340723932	-9.397304476626152	14.37779012120595	-6.406804536002928	4.941648570711785	-0.42917652953340774	-0.5264693733225843	0.6243817786578458	0.5413672064384135	1.4568869450074227	-2.643517198407551	1.337915637379596	-3.6531878604479893	1.9125698749028672	-2.2925389329690256	0.1719722287964074	-2.9085199576335468	-0.22055960983021858	-1.5870463160872181	-0.9476744182800012	-0.44833434241025394	-1.8231551130374468	0.2746990355111627	-1.487985007698816	0.555663601922307	-2.3417152955223157	0.1633156197275083	-2.0130559796640943	0.05924481515825329	-0.9809565521468558	-1.038048645715519	-0.22679566190507805	-0.7484207553614718	-0.45811302036646806	-0.9684761447617509	1.1231565956796574	-1.2280042435849021	0.40038584177557396	0.40543338639105747	0.38297713043618364	0.39839451644086565	0.45023297040546156	0.3925491748282776	0.39254234619825484	0.39126376523371353	0.42842586666772514
134	-410.11787128020757	151.07914179143356	-16.218614842581445	18.74220280599318	5.859934292666005	6.012132595229619	0.10788032616622709	-3.7045128238888863	-2.1686979377145965	-2.5679334436587324	-2.968079034546164	-1.7146796587043065	-1.3813024969997383	-2.055083199465708	-0.4696391796021345	-2.310376359883809	0.013702570650833528	-0.8645138358584268	-0.21827326905722008	-2.108231078601538	-1.1970207436856692	0.08291694591837857	0.0014564957665303534	-0.1753382015245653	-3.372959476986966	-2.545829633994802	-0.4662018658007183	0.8942556904964871	-0.036608093723259426	0.21309373046578703	-0.5009874619199675	-1.6034882138327997	-2.1485612879293905	-1.2151920845241626	0.18152458776563699	-0.3052224614859238	-1.3822943251973567	-2.1805920540530845	-1.2125519825362947	-0.29690878120706965	0.34872992234877465	0.31430320309725357	0.41061990287149913	0.327104974438466	0.30681327819804755	0.32245851606461645	0.3261593066723899	0.4464182759644096	0.3253030112220081
135	-239.45847619530957	148.0766598913153	-3.12261732723569	21.35876756262485	5.220113961595875	16.434855541942373	2.401640821788968	9.390739130147939	2.7798653707819105	3.892305242928327	4.986974801902544	3.365318350253597	2.594046892662227	-0.4511752956724627	2.2749058123824066	-0.4593766954865721	2.7612257714931636	-0.5319273808474116	2.131436346452405	-0.07680573654890491	0.7705718358151841	-0.5163865558033447	-1.0713662469828193	0.23943970043420448	0.7574772786290019	1.9759672172963265	0.1529070723793952	1.4134006729321718	-1.201528597100192	-0.29164722451673564	-0.8624862908316213	0.6095328040231535	-0.38795715774388445	-0.5613740734344511	0.5116293498065457	0.13536680609565732	-0.05397469368597465	-0.9416646046902671	-0.6088140965772579	-0.9445763585290109	0.49643274180781355	0.44983521190120573	0.4423047262681903	0.46799387072150517	0.4855335052798368	0.4725623626969775	0.4686737871644284	0.5320999844326735	0.4863253326876543
136	-270.6342771874115	108.62953270681693	4.698066434490587	19.96645102284478	7.805947154362724	7.07944986870463	4.58019361617546	10.962358846499074	8.227119847505913	9.44653326651299	4.174718347364012	0.3674058211121272	2.180050718092618	4.343352211626353	8.89784436853106	4.647854917272892	1.143390940118179	-1.123783521627592	1.723597038156026	-0.9958009794724278	-1.934082154532413	0.3382242224343857	3.6072043628904096	1.2859401935183743	-3.7571465486471833	-2.53065689586076	0.7921704993257616	2.1691694489129536	0.5064423135890833	2.8620212435573116	1.1595668392376361	-0.2079912802255523	0.83839233473976	0.19624535086262182	-3.749304569152472	-2.0705210535666447	3.0777548770638075	1.5805201065911	-0.5236167097620188	-0.7565261385459202	0.4643626912744705	0.6668893239458288	0.45652344829976704	0.4594572213759332	0.46957942092598054	0.40541215313063284	0.39598988217376674	0.4049677630562183	0.4991907735542804
137	-243.58191617052987	149.52855793772667	-10.560741915898873	21.13490259255701	3.862195314387215	22.50062703667846	0.6330608306681915	11.278149663005697	0.4173968475727055	7.108123622787353	4.375207408210064	5.884243653929562	7.891117630588486	5.357739546935263	7.758020199815216	-0.1369118075444941	3.0043993619257656	-2.3305098909111504	5.168948814876859	3.7812729060427146	6.090585416371519	2.269791355698223	4.523040084831697	4.288939160849707	0.1525658605278431	1.412683005893787	1.4724290471351513	3.2387854754706353	-1.2658195489408293	1.8318386601458145	-1.7658532019356403	0.8623850422950297	-0.005612305473968785	0.6985840579533771	-0.06043591446499834	-1.5493029268490803	-2.0601114207247715	-1.3912527458711248	2.2547455494787934	-1.459411797356258	0.4882780465020719	0.5131284185338639	0.6164282016355882	0.6267945670335625	0.580671619423754	0.5592772857627903	0.4974654097309591	0.48135049858812906	0.48041856653937787
138	-239.05500839517003	150.4475983357121	-9.305064090246315	15.87106095920113	3.573534839155061	17.62628466486196	-0.11863614977830228	4.564608485025174	-1.7771514451984096	2.6335376795526813	0.9963638595535756	2.027814322261418	1.915786996326559	-1.491614428995557	1.725021692389199	-0.8105472456411914	4.485065511631258	1.3061203403575734	3.3972720837137707	-0.9429271026164737	0.9208562092730598	-0.3706785109045461	1.0743247245241296	-0.2811857199075335	-5.9397756867739835	-6.578555847355359	-4.598573790056609	1.3585916603812445	-0.496486916366753	1.6171378109175656	0.06577428523449891	-0.8159508631228619	-3.5903965456848885	-0.3183953019599382	2.5495358864970674	0.031947568958076066	-3.6274648963945486	-5.5324044173220175	-1.8669996784937195	-0.8117022824164948	0.3523514284205023	0.32429770767345917	0.45423377177420393	0.3344649215774825	0.3150946742264446	0.32854441187693195	0.4000022197388804	0.570508392682242	0.41840697968333024
139	-225.15273651646987	138.4513421024196	-20.583127739028384	20.502789151491562	-0.49235626791974374	14.740670138444663	-0.6710555695925591	9.26986951088386	1.2133611430649849	3.7167636185182635	2.1614980949896103	1.6402902984129906	1.5692812050585159	-0.982837183218261	2.9075008479682145	-2.2800211030568702	2.4394422938682676	-0.4654644982014344	3.0815974375585706	-0.4780327281913285	0.3697196778942383	-1.20013943889161	0.8125641508353443	1.1739266937404453	-0.4977622530361471	0.11683867215711936	-1.228838819757161	0.9829799736226916	-2.276986890236242	0.17725169129320245	-1.171343872481248	1.158169225777361	-0.22631505716652536	0.1399321859620348	-1.0068515502423658	-1.5494351715283605	0.015471842079963131	-1.8160771241623899	0.005524003765336998	-1.2385819891596825	0.4935948038550222	0.41578848151526077	0.3881902815964188	0.4126644556813191	0.43216560645227653	0.44527737593474004	0.4512323807743275	0.47043415468028227	0.4582184774606946
140	-243.2388487205335	142.35494992996206	-42.44386116889233	36.69969047752403	-17.09966041791206	18.823965962013215	-11.15087086637674	3.2687007464801665	-5.192891235058771	-0.736268071530741	-3.5284334537050523	-4.092538552085993	1.6417864645181552	-4.6598765814384295	1.8277830192627305	-5.565513277032887	1.3189879873984625	-4.120818595811949	0.9887223402074231	-3.6513298484943673	-0.913532112580204	-2.676021782527917	-0.8217273821540386	-1.3757647720455566	-4.1387366903061515	-0.18044004075936415	-3.5392824451528972	0.16931473996499535	-3.5553386670945746	0.27442455797583565	-2.085515876424825	-0.6739925999737193	-2.4560985792376755	-1.2553536590542318	-0.8941443888578289	-1.618781379787106	-0.11464447219169278	-1.9510877557430202	0.27546605202101443	-2.7961831972723323	0.4193081050627805	0.39371122247991974	0.41905524689701534	0.387100858472608	0.38661513163798145	0.3938381890502341	0.3979422650088801	0.3921961501719509	0.39098150504878665
141	-296.61498081498956	136.01905129260788	-39.98493088782788	38.806316005612196	-7.19909034017269	8.64943234628603	-2.8345901261385915	-1.6082585935360134	-1.6401426402503747	-6.098506697849736	-0.9993841351075228	-6.707291895904366	-1.3584029717449098	-3.6547394268385482	0.29301888385378283	-4.336224291765175	-3.650518191998965	-2.063188596446621	-1.3481425012221422	-2.17588378823025	-3.9286355174841106	-2.1569069544012316	-2.686659186623284	-1.9935777366294145	-3.3504614060668025	-2.0719079938536376	-1.868267392909976	-2.154707419234223	-2.8216187127411967	-2.713466262137601	-1.8676463717076217	-1.0194602577431553	-1.211569585467353	-1.57895276065081	-1.0682413611840695	-0.03830919410014022	0.8439371228647831	0.18114212804081506	-0.0418971839702148	-0.5604085028244696	0.4110941205723823	0.4008086159063705	0.4078631829836198	0.4197701641137138	0.4019414401100391	0.43117752231369305	0.3900686801125736	0.38353618035780984	0.40444715996214664
142	-292.0967132835465	129.01252215015262	20.72864868209767	16.737195587268292	9.28916259847949	9.687632169154154	0.3255372925979894	-2.2947255451771094	-2.6541612195690107	-3.455634301477965	-1.0480257682385554	-0.34200915036366414	0.12248341325949129	0.2945466909809602	-1.2777272986819206	-2.8774486865838145	-1.1808019372526313	-1.29153660610015	-1.113599410322058	-2.629130395461857	-1.6589217170782486	-1.7508225314617083	-1.9375657310531762	-1.928987042001828	-2.396497021988721	-1.6279832659455713	-3.411902161297359	-3.3302350027915555	-2.5498525250370503	-2.349957134214386	-2.257588459231634	-0.8621345033195574	-0.6886058977666262	-0.8847502007217571	-1.284402767601987	-2.116174704020573	-1.2221123359712176	-0.4129633657602059	0.002719085073949282	-0.6950046168194319	0.4697124483408017	0.40490291804502215	0.3240441562444062	0.30498074209786324	0.3861647202985192	0.4143395165684721	0.3767801375229689	0.3948066550931199	0.38469803665295643
143	-269.9820631637021	158.9174147924257	-31.69846771400025	42.40730075452955	-0.5658498254169458	6.63049187180881	5.592958638593834	-7.687177197612934	10.792043075147593	-10.464531149152954	3.2588402193889396	-0.6308139341982157	-5.942841687866833	2.5806746585354996	-9.793721299438246	0.7103819009041397	-2.86375524866598	-3.5936731309095777	-1.1771439736240679	-7.663874194913958	0.6482710541374554	-3.848293354309134	-1.9061104393286126	-1.4886961814106316	-4.765586946357272	0.055097332693042955	-4.375367860673283	-1.441636904392171	-2.894759986951497	-2.227512398448663	1.9651840659981512	-2.054357043526411	0.43908791646882744	-2.942517481696201	-3.131816688002489	-3.266532003136111	-5.590228103336543	-0.5537244064948484	-3.305044556071949	-2.1210813209218884	0.5023988786435244	0.3488121100855116	0.3734475238307422	0.3110614471929443	0.39492973520588154	0.4494446723573852	0.4062809298135411	0.41352483807088636	0.31299618925236206
144	-197.24531254034764	133.79708034954427	-20.65867443941059	40.425328654129814	-5.396525507264827	19.233207032208135	-4.874797221326454	9.114724636634357	0.5953243527087425	2.129685772497111	2.987146585299126	0.6774109738439759	3.9364893234908642	-0.9371886462154034	4.327302991401205	-1.5204878295169844	4.218383713367438	-0.012159176230877793	2.152846465483944	-0.40810539329633766	0.574809585443393	-0.9295006656430418	-0.4866133930357096	-0.5298554132251703	-0.779020371622621	0.7737834427818339	-0.6209433343589069	1.4229392838515598	0.03020545027689857	1.8195212841074617	-1.8802218983064567	1.5115673293908116	-2.1834738041426434	-0.06691516703481767	0.7181506607804351	-0.4141574996992686	1.5178489490303746	-1.641560025522769	-0.02802214658330545	-1.093223500889379	0.42217050700157416	0.42908415220574	0.46976585613266447	0.40301015161868564	0.4074904382231528	0.4071174859718489	0.4766020361175024	0.4535156141405519	0.4688074182349881
145	-297.2222297986195	142.15091580532325	13.434840661592498	14.361653853415815	0.8631012475385345	17.70264730445779	-3.114949372730123	4.011582252627549	-2.54351238721017	1.7281157908426474	-5.573152298391859	-6.226270097850659	-1.3736104762772485	-0.3451840316356793	-0.8138574435347173	-5.148097515560906	0.6599269191426322	-3.5910411299131355	0.8661628823221472	-5.198891250384681	-3.4162696379507826	-2.736912518101393	-0.20733544407492566	-1.1443417964331557	-2.6881402852509786	-0.4154571078280864	-3.462986280345884	-2.935200354862548	-5.936546842945143	-3.0590089880571814	-5.63198603210572	-4.582165614331536	-4.349663351055379	-0.7949006207521286	2.1558689013143777	3.9402208155735043	3.973377272126682	-0.9746367552862195	-4.724307159161564	-7.556060850182372	0.15569856570025545	0.2571939496399801	0.33616538321625633	0.2586493418151058	0.20496825398597499	0.3287430142164155	0.6336740739159361	0.35226559630148574	0.2192820804687513
146	-266.01801652822417	135.37830848506954	-4.355318188275052	28.801807407829433	6.190756479127217	10.47700650622112	-0.17686545024753106	-0.2100161309912156	0.5601280572112194	-1.1219800349218252	-0.6455023262550574	-1.4194391863016669	0.18870032311024756	-1.4512900969620968	0.8764090594535144	-1.4974566089988683	-0.9034794924539421	-1.3557886827591292	-0.15057618616250537	-1.1725671177814618	-0.5235142598412538	-0.007363471561437842	-0.7034886670093076	-1.251919687663114	-1.0534863170442414	0.16994107273613326	-1.0043134249527097	0.1243560791524939	-0.7880262914770673	-1.1204541980853582	-1.6286568856203911	-0.9197336602598012	-0.3033365923202472	0.2529007770509026	-0.8899887082321948	-2.386464435925061	-1.7776092648809112	-1.6503856399394352	-0.037740556310230336	0.3473107784748237	0.38303179129540016	0.3377855409345314	0.4114235860635787	0.35746363188716335	0.4470568235952153	0.364111499283837	0.40361858595446126	0.48755124568165353	0.3813235628093857
147	-262.80194377891667	138.34315320024135	-9.23078828807146	21.511612641998507	8.830402447784268	13.174939354824192	6.216775728025821	9.548312530075693	3.985265221560577	5.65918210335947	3.79284512038426	2.8123174489561205	3.246222805808458	1.8932844081719151	2.4342093032163334	-0.45848119347261246	2.9155896254415863	0.1996256610451963	1.7556730134830951	-0.7351139203778829	1.1764587423357002	0.19528721498037627	-0.519399822844876	-0.15071259881411833	-0.6692351708597615	0.043380480276497484	-0.5111261914864477	0.8067103458824645	-0.8130541885063371	1.2802285973645455	0.13804055221540007	0.48037588979071993	-0.855425003504162	-0.36367433744456634	-0.17382991342609205	-0.6717099855503746	0.4298797328641717	-0.25371431542297485	-0.2923774136337246	-1.2347543568293469	0.5059952714925758	0.5076303588516538	0.5179086402796699	0.4807632047302345	0.4959248427077275	0.5006268224397515	0.5135140122864946	0.5290939159113994	0.5481916046372103
148	-306.3928704561757	197.13317829104315	-49.70545873622382	21.919906441221094	13.760560467851372	-2.5368128478009826	10.09708950211732	-5.369260693964427	-0.12863361466759757	-0.13730572805308813	-3.4321771147203766	-1.8136768410622703	-3.7172657308382004	-1.8274219512628955	-1.2393333065681151	-3.6130467203018326	-0.8428915935009128	-0.596219274101394	-2.777460308778748	-2.030358370818403	-3.4195193503321146	-2.7959750229867044	-3.413314042047707	-4.553605708890335	-1.0070460993299681	0.24941270240914987	-1.0595596355915993	-2.252232977374345	-3.2250255863142527	-3.6190681750361002	-4.552851612776479	-5.195047225782448	-4.268618762437925	-2.151244249493695	0.7034167009980864	2.3341119330138933	0.34219477517388774	-2.090993501910239	-1.4878467947202545	-1.8498835404965475	0.29574590200145373	0.2606779647935393	0.2977457116668085	0.36043382059140533	0.3018856561973746	0.44052821851747775	0.3380885184889493	0.2886540714086726	0.3217311570925096
149	-194.89778330716507	125.78245705985091	-6.045106400996244	26.769162624126906	-5.625447208968596	23.665688756435664	-6.810050136364601	12.260107201717624	-6.045961619234389	-1.4042858189580187	-2.108632370397038	-1.540244482796732	2.4783270095231384	-0.4535321929724793	5.177994485831131	-3.68205479292027	1.2617613295937125	-3.8672747706203743	0.8400456373024251	-4.259726715208839	-0.43588315308286063	-3.9634421943219817	-0.5104507693861315	-0.9977042287917639	-3.3886379972922827	1.340988283036712	-1.2219291729917852	-0.13263491591020016	-4.43052364394983	-0.8218315354845614	-5.518333165672373	-1.749275443209087	-3.0930999030689557	-1.8772940244499772	-0.21317230517197763	1.1256685789470522	2.412220723392734	-3.585221363414057	-3.3898652853193485	-3.6014023331561997	0.34057170993565755	0.311623163109787	0.46947873270990736	0.45387721276639054	0.3720966007008334	0.4545375127937012	0.3665711880521878	0.4140565307162225	0.359848591976522
150	-375.6509510099641	158.27142052950228	-7.525143113342817	24.356351260484114	10.945751224017291	11.840132337533708	9.460511504307421	0.48888282567611135	4.2417451403810755	2.8014809661190525	2.1504748046632436	2.219725716156582	1.6965339528262267	2.1878200445612404	3.4831558916547487	1.6246587690414456	1.0485404206553746	0.8798053940941606	2.2918848221858377	0.6482027525960723	-0.5685856992469279	1.142981974068973	1.4320999487118464	-0.38496645120859585	-0.5460849554040251	1.8108088356082341	1.2167845395329808	0.0695747463793449	-0.3367484382107492	0.3515299785562054	0.28166030258873004	-0.0025083316897935083	-0.016995274470219774	0.28757358773284997	0.0407787479256714	-0.7714360209671758	-0.4002490564993364	-0.18440319973535133	0.24184532185587607	0.2092585494198201	0.4766868147955735	0.4109635767348609	0.45122594429932267	0.4982273213847596	0.526684440037987	0.5470634604905011	0.4596529519492597	0.4451283278021638	0.4507491029802065
151	-262.2426054519384	137.98527153879417	-16.349893944529	31.22428345252911	-4.903717471106086	15.824154825429067	-3.58422343296907	1.3383998448637366	0.41695121542206465	0.055171550623777744	-0.6581681326520644	0.5628729404489381	0.17800366523607997	0.3786570302415605	4.241857487845869	-1.499387434750232	3.3748095006266934	-1.350935587001671	2.366321235727028	-2.176773985683071	-0.8597084461336478	-0.545363191218747	-0.7140901572599468	-0.6039475510756994	-1.5720018831681861	0.17447705321033635	-1.5913774597806216	0.7058342383242293	-2.1143063220158718	-0.3841636011474535	-1.803867407902763	-0.8458717033000831	-2.2816120544714735	-2.180634531241571	-1.215413787212373	-0.7520225081730987	-0.7409124023666176	-1.5436932852361196	0.023952449663146285	-1.492743564503245	0.39087445150382566	0.43170730676080177	0.46128816990729904	0.39912635636145033	0.40187598280236725	0.36099940274683073	0.40612849422124836	0.41121509638865045	0.4407426962690919
152	-258.9254448514056	145.1345104154228	-25.33353147060759	40.23405516851599	-5.942974990358461	17.767739180512013	-2.1804799336291754	6.379356849377611	2.14139371043038	0.7070651911670454	3.0711182532697907	-0.1663165088643774	4.121384386087487	-1.0037895809142827	4.121842537208744	0.04936346263372483	3.8637255773486046	1.6518522208547786	2.934262527944011	0.12958413582672013	1.0806351445357	0.5917967712541304	0.8294047241134849	1.1365281688146878	-0.8005677614792103	2.0016794056452962	-1.3755487659413754	-0.2990113484402778	-1.4132841673036138	0.7540990581787685	-0.26554419049262945	0.4298847136590561	0.4666985312103567	0.18200577734534365	0.635538402512066	-0.3790938694890029	0.3369937091728252	-0.9738079028441955	-0.25764756437838104	-1.2837026758822816	0.47141520300526085	0.4315312015100421	0.4087270571731209	0.4016162704377984	0.40597043134648103	0.3853034881199045	0.3771563153180343	0.39421453117310573	0.38820209916944814
153	-186.85654303571047	165.90823520388304	-23.048379178674306	31.660880291438016	-2.3805100176872394	21.744349705790725	-3.4498359857823226	7.998914732285703	-0.5171946075479734	5.044149389382377	2.863269565160467	1.3351492282120458	3.33888395830589	-1.6491155124529588	2.8378189049997196	-4.689841037450663	2.027248982659041	-2.177075404868212	1.3513668905956044	-3.2798432485561033	0.10878196635193174	-1.6138014666492166	-1.6911653024733764	-0.3435196781114442	-1.8613312539135625	0.21874407417723915	-3.4014789022206475	-0.5856747235976669	-3.3077830387682043	-0.9527932246964105	-2.8517096927565175	-0.15763629051567088	-0.7555407970565821	-0.21432758419468403	-0.13474280872949235	-1.4124669297948949	-1.1605555444377464	-2.68075784816228	-0.3859326150367187	-1.4473674936975633	0.39685239041503156	0.3792447887986669	0.3980338082001038	0.45700500747494865	0.5640483638390242	0.5128784831512783	0.4712604679183628	0.4492140139712761	0.4080637747926476
154	-302.96480472252733	147.29841115925217	-15.510566350252141	22.454199948267924	4.385789726296173	9.515720395031348	-3.7070533144113638	-5.259035011606382	1.8027438707683359	-6.571311896542498	-3.2357024859996564	-2.4984434025622355	-2.982801096799057	-2.6113214731196295	-1.9512788268012315	-3.7514867465658233	-2.6708151365590367	-2.2937185736985737	-1.878066087911255	-4.35112199229971	-4.25029103295525	-2.9827768311510217	-2.436558434859013	-2.6175137605101346	-5.429108134878196	-3.85362480712338	-4.625623658284044	-2.7831232523756575	-1.7476285435167576	-2.0129112119260246	-1.417099889317093	-3.5451684759294126	-2.5984211251112828	-2.6242327061274975	-2.969021956714368	-3.1364541514093305	-4.041890342613575	-3.8060102696312113	-3.1885852297458808	-1.4272315830306463	0.490196205289349	0.4214908114772993	0.4438966614664002	0.30287279529174616	0.25724217236772695	0.27292931033795675	0.34341891552712567	0.4497593976607568	0.36417918119823767
155	-247.82815903291785	165.47718971554693	-17.149821758737488	26.673415154060006	9.791751760596824	7.03534498667701	0.17731622054052218	2.7154899577311182	-0.014826057903792088	-0.07182919893718533	2.178391895027424	0.8624035246805799	2.9194351135376566	0.9591204720701184	1.6140207844919499	1.0637912587888978	2.3718567718621344	0.8977563482799293	4.283724632731271	1.664024181987227	0.5540450697787594	1.2999173721446071	0.969735257140123	1.1230640516008312	1.2869990321710219	2.7962477900761415	1.1632065731941457	0.9343525719535509	-0.7836774858069273	-0.6270226264117691	-1.010440415526766	-0.8961709632312941	-1.868391019875912	-1.0915224804487391	0.6740562265928486	1.2479612141486924	0.9009178686829107	-1.4011303553172694	-1.4028381469788112	-1.33521485661895	0.3951558026003992	0.3612442830523223	0.3808244695659312	0.4189267941486312	0.34800928845785506	0.4215846585284248	0.4355871840286344	0.3987655289951989	0.39932357971166005
156	-263.573027128926	145.3864490388149	-18.77677320276651	42.58204574188883	2.657274341894587	19.32596256424538	-1.7467936502462251	10.001252529632767	4.5890621861890075	0.26370007600135	7.31938677735096	1.273962084648096	3.431675732554336	-0.197433053779214	3.540248097992913	0.059324736645065435	0.47442115751328007	0.014268761504897741	0.9471473523439101	-1.2028825757585162	1.136489365938747	1.2050584835345661	0.6423126251093859	-0.9370137983972212	-0.37874441549978144	1.2031099115633723	1.408917259730667	1.8636649899375144	-0.7106460719036363	2.670252967954157	-1.3446167870978214	-0.14318284380782842	-2.924713529391499	-3.2626965449807557	-1.483652564531517	-0.24873490197195686	2.548192109234195	-1.4538545973698622	-0.12856873375340241	-1.556386442273035	0.35132769438221434	0.3952704749988327	0.4876944788210799	0.4109233659780133	0.39815921998295384	0.41587016438115915	0.41955729294905847	0.44530111137871253	0.4402796990811091
157	-282.945924802314	146.49853967736644	-42.03044062118443	71.0071823184984	0.8196829195203167	13.184112173587735	5.965844918033013	-0.3743169613443071	3.246813106045515	-0.7809894006390679	3.848165780664577	-0.5691280888212931	4.743218450423452	-3.6300813580328373	2.7269834371947868	-1.6353458642500278	-0.10428891931381083	3.4077468602602656	-2.043831629454289	1.9566232823548377	-0.28225478509573404	1.1193666214195725	1.382629716919432	-0.24307319654375376	0.9952249733050282	-0.025718902418798123	-0.3147402027250817	-0.1301288332619202	1.3638410818967894	-0.8678429803194248	-1.3807991949139502	1.5915569667368632	-1.9003162418664326	1.165435649024632	0.028697171002625442	-1.1965395240235448	1.1638930843328634	-1.3276853333410936	1.1093572233850648	-0.6088331638488198	0.48686147039851513	0.45123670608415256	0.43000966753753656	0.46023727436745865	0.5128661703985125	0.4612265605776776	0.5016848085716564	0.4580158974831327	0.4764131826220319
158	-367.24029282026686	141.2934593829614	-21.323034010560516	32.50479700083684	-4.379528313156683	15.786794904170673	-6.514697732396842	0.7088687075796715	-0.38531300950924185	-2.582965943760693	-0.40276741462838184	-4.653977108461456	-1.8518674934141566	-3.162412092876167	0.16162859347846104	-5.436809473203539	-1.4993342317146667	-3.863828607409327	-1.0060341358423552	-3.493605123298167	-3.444369912538057	-3.5103243535533704	-4.762463518876962	-2.401233645763374	-3.1721716749217057	-1.3509135288990421	-3.094158914121534	-2.27420309458511	-2.622555878523919	-0.37966836899520834	-1.0204937110718277	-0.7049670524052998	-0.8399686786551557	0.29505612054220864	-0.9528049212106128	-2.188884428320114	0.18340425428810747	-0.5087637944378871	0.4645407198211666	-1.0201643103447877	0.45175013621292737	0.3728384479909521	0.3761565586514134	0.37610333573158566	0.3436085017033732	0.41430505584110633	0.36114947630415256	0.3454107903798695	0.43542738461587277
159	-430.2729450687723	122.42759080501186	-27.67831650190519	24.961894955748853	7.43407067471578	4.33007333245362	5.695426257452948	4.63518771990222	3.1447545403305948	4.720617402754662	1.0418424671854265	2.828607143734632	3.408604943057827	0.44208692503169794	3.7164942360206874	-0.6466167019284532	2.875781792596796	1.4704259953138374	1.761052801474474	1.8188401971298607	0.8968785262539396	1.4779779303414924	0.8747458619608082	0.7159157693093584	0.31645674461461665	0.6324871489374614	0.057861180366021475	1.523139587143392	0.3142217479367941	1.3427282805323142	0.32092004047909384	0.2555344494209977	0.47765485807011465	-0.35073614606514114	0.4001793750248743	-0.43771617442965904	0.264848315470245	0.043174455581539005	0.22660832462404487	-0.15129652775930677	0.5769943534962684	0.5639617913782522	0.5486688892237782	0.5269633892014942	0.5071449835723583	0.5134075582438723	0.5229397870554717	0.5695078893737551	0.6014645650741213
160	-307.30636818686895	158.3281301322937	-11.861455330577805	28.308739210941074	6.812995457486701	12.793432810637038	0.9628249699949063	0.6749036460015675	3.0839967982048986	-2.8408705566895343	1.7147467289087068	-0.4027535683902722	-1.1711833855472178	-0.07232033564920827	1.368548227147363	-2.142986150396541	0.6044938999419415	1.464880630305747	0.6348877986530962	-0.7516227872034656	-0.1135117818303273	0.6923945011458752	0.6590842519404604	0.6441922171357843	-0.4931817384502928	0.7146714559494246	-0.2900178518692372	-0.6342684691634446	-1.0411292811473498	0.5845005966034866	-0.04094852852337967	-0.47483183088893294	0.7959012617078658	-0.24671938239682858	-0.10930244298942626	-0.37726077916173534	-0.3978264574850144	-0.08730018531733158	-0.08363494495191848	0.17067402918838412	0.467631416447106	0.4130534554353942	0.40821870649781894	0.42758412423791997	0.44137986685633745	0.4551883072752926	0.4306102249384387	0.4603669570121205	0.4375669593644527
161	-329.80971379792646	144.17772460353558	-36.2639229630711	40.64477858390783	3.872160628092987	19.105275719991116	-3.001849197692628	-0.04466216272462861	2.434988005553031	-4.818175476960204	2.5069396237109935	-2.0509845444106	3.8125141268691447	-3.7188186233704683	1.9976577308060746	-3.981233501577165	-1.480661729246151	1.55519610497401	-2.558968677380688	-2.190372473437877	-5.366985107559287	0.07422910923494518	-1.5040613118933837	0.2584311890303373	-2.29681564526389	-1.8586718926061458	-0.4254021572625233	-1.942762801510699	-0.8554527227482146	-2.6611235157823714	-0.6399342786508725	-1.940159250407878	-0.535707514802758	-1.4784826675392875	-2.062989730888367	-0.7332235808873487	-1.1059137096484184	-0.7735279687428709	-2.3800691274584196	-1.0255195418258374	0.40713973286652655	0.43600701585041324	0.4080682183488946	0.3880812149243916	0.3684491731822347	0.4149506495085786	0.3971029767176991	0.4035131225078459	0.4077876968429117
162	-289.22626682338273	158.43240888511528	-64.44705264666935	49.91825731727071	1.0392003134250178	5.839935003301447	-0.37026737106783525	-1.273262391134708	1.487642797229688	-3.1456483615421424	0.020420413735336977	-1.6432612482394384	-0.48134821572779013	-1.4811002069668786	0.031384428499574284	-4.450663968466181	1.1117035060699063	-4.134402475517525	0.4361621707027427	-3.039979820813272	-2.405978137245448	0.1493188196901538	-5.442073100167459	2.272861631784562	-3.2979953425058195	1.0752691073341816	-0.7504102349470532	-3.127504096152596	0.754504220650324	-3.311931365071608	-0.29323253519389775	-1.681067896447825	-0.7637597865605494	1.2282688477108514	-1.2814295966576652	-0.028798023193344346	-1.5779475089956052	-1.5101365994698648	-0.1382536449872013	-2.8406473046260556	0.45657917909931073	0.4338164021824708	0.40587355107300566	0.4067157142602319	0.46782466319387905	0.38469086847961914	0.3783309711392808	0.3673558448843037	0.4153283022857324
163	-209.82786009385984	154.2476572991931	-28.14618528461455	32.11588434309081	0.93989083546041	17.02027071407777	1.2621046950405106	8.64750015547408	4.085541365201663	3.3038188377266455	4.3029278912509525	1.310617694761636	3.2106696120768565	1.0828370580242546	3.937851252498168	-0.7889013166738551	2.0150165480962743	0.2937929704779492	2.606135501285216	-1.632833250255534	0.8538911989998813	-0.0545628072080069	0.1696851139799873	1.0522797466958778	-0.8786885617276479	0.842740436254661	-0.9242082563322995	1.1894651049007092	-0.4652020064257688	0.7832036604947534	-0.9428210531283726	-0.09768903807003149	-1.5674457907946047	-1.4496306281880393	-0.6751423278043469	-0.3120833044139377	1.1904475307162898	-0.3906594550913118	0.051744048182772735	-1.6544323977819557	0.49030605593681437	0.5623181036160705	0.5107034493845204	0.5240773711799142	0.5313750414429551	0.5474110505203273	0.5078603483928839	0.5130108588496881	0.5181353417578641
164	-230.42915070401457	135.17812270079395	-5.824330235107213	32.32117535587895	2.220548868712345	18.391851979093474	-0.35599649868191297	8.4034414349329	2.2913062516195812	4.480443203385052	0.5667556042583439	2.155293150830008	4.55894100747517	0.3501715484119807	3.455797997978105	-0.3684801563699142	3.549081905863559	-0.630417721085352	3.2801297854990428	-0.1107901636087192	2.643575402875961	0.5219993632923913	0.7508174233513213	0.6701282988397848	0.05029549338657627	1.8076753188251344	-0.4222214591228597	1.2224476383826257	-0.8863190532498446	1.4823694337759006	-2.0485559993264153	-0.8056118922924168	-1.859650525344312	-0.8068179724118169	-1.0977510479886599	-0.6802784836155289	0.25616369906457176	-1.4216337654861697	-0.024042901482192146	-1.4641704754117737	0.4206530925310846	0.4131987957133516	0.47406388570493535	0.46590099640157356	0.4636074925891896	0.42576872901596124	0.41658974863906995	0.4386278918051048	0.40764598034364613
165	-358.7730476243669	166.04682281442132	-35.15617509112817	44.168104984283524	-9.529181412482837	9.146535861578084	1.9335645364334113	-1.6798478679216413	-1.505553165507013	0.4398785793464224	-2.7531372365268303	0.8652915632729589	-2.7665340730117096	-3.6385782389273347	1.0989012140152974	-4.428114909772146	1.7346408755607048	-2.982874352845313	0.23677357341274644	-2.2756449352784562	-1.0915600855852414	-1.3257400667212622	-1.7986178546307507	-2.9802726068314502	-1.226818877176413	-1.5140567410307357	-1.7439713246961739	0.19424883206911528	-1.54317118009116	-0.5147572856503461	-4.245375722179617	0.658230058404119	-1.825856985233903	-0.10511211041751338	-0.19432551962606254	-0.33262983104230254	-0.34432123158595196	-1.9441479487355458	0.6351586982834225	-0.3312561867937777	0.3903608793783362	0.41879514642505544	0.381886521337562	0.4468945936247071	0.37361557796079975	0.34218852583574566	0.32363416281430074	0.34719812369641323	0.44948265431425255
166	-279.1244496613871	132.82839482531364	-38.54076094526129	45.93636435885298	-14.89725161587236	23.989978500807606	-7.933430484752157	10.719129244360351	0.29953461369896783	3.336673225117225	2.537127084587414	3.253101301635372	7.154396099692703	0.1522718732099981	6.679972943170576	-3.3744474538058737	4.0377700813908435	-3.0737950395758453	3.8037151750395917	-1.799183344495656	2.446508779349586	1.5144548895015262	1.1120453558361019	1.6351636311441204	-0.934054371635609	3.309469232073165	-1.4913642679807901	2.9432361193643777	-1.7746486256152612	1.6846796333368363	-2.092460385289033	-0.6819797528622307	-2.2847127400121265	-2.5883033704448293	-1.548470627733499	-2.653621981214309	0.5818203620587667	-1.8319248288691834	0.6302363762970387	-3.0272748761482955	0.46522485565172167	0.47283985071243295	0.563053188441155	0.4617445630954215	0.4565813103003569	0.46385493816138895	0.4184992745666477	0.44045977184232366	0.4257613001494252
167	-358.2126368102989	171.68113512697542	-11.55824583811841	28.133092367545505	18.309728908403624	8.842609985392745	4.249003813202966	0.7935096220552762	3.2926463250676217	0.8111606642577182	1.8812741400029989	2.102154678060755	1.272042378655352	-0.10917569558048701	0.987933021216507	-4.780518298631222	-5.0754733308848134	-2.564821537562204	-0.5132338296847988	0.6125707661535853	-0.808235361849805	-1.0427718891070694	-3.166011150470172	-1.7634623032602654	-0.7425228768293665	-0.3455014959424881	-1.8146683166621813	-2.398715145642749	-1.3163896954971896	-2.497882177428858	-2.6653665867040695	-2.194779085389926	-1.2550944676228475	-2.134571427517608	-3.860755324685251	-3.083873783671059	1.3884956513453561	2.7204302575052806	-0.1861886942584533	-2.5200590942895857	0.3445651505417258	0.48169343994898156	0.5050786405834483	0.38815857431874723	0.3549185173163679	0.3543661677452956	0.30943220191584936	0.2453388542562495	0.381270271626101
168	-256.2359457015835	145.26407585074182	-15.957764324523763	32.5637424765071	-8.294264841941423	16.300368639694177	-8.787662424404889	2.8968373761232638	-2.370566100619489	-1.2519298453095293	-2.011317974877468	-2.870461983249625	1.4446291628461416	-2.546198409825346	0.660118010489064	-5.226452553459515	0.09174507471181235	-4.505709716956998	-0.17196197583965075	-4.185819789666781	-2.21173770765667	-1.543829394498228	-2.1167460819175985	-1.1957274654383359	-2.4846074663470947	-0.7455539809179126	-2.119191073594988	-0.28900994021835424	-3.3299248747351546	-0.267488691110637	-2.17317961918811	-1.0987109185059538	-1.5752837903574217	-0.9663514537967607	-0.40926827670073346	-0.7740021962560043	-0.5751722672903035	-1.8813517064643972	-0.11259638931006613	-1.6310654706614278	0.3746098671939178	0.4123705599366913	0.4967162673710331	0.4720047654864864	0.4147679169838982	0.38632010686622603	0.394529835087929	0.44518473722161234	0.4179607952199727
169	-288.9788351953172	166.16610751815864	-43.824286675362956	45.35474795767181	1.0839566767446098	12.421400496870566	5.329589199698111	0.4510617554388265	8.350365901348273	-2.2383207882412837	2.45286465576143	-0.7042277209990727	2.462460321497303	-0.6692220095460237	0.16849499417019692	-2.576467778333659	1.0553669265569223	0.2466874365048286	-2.276864408924588	0.9819918090703832	-3.6066115464163615	-0.04385139841500983	-1.0078644457245614	-0.7075229236632337	0.05539349172859034	0.6742654363334957	1.8347566419610024	-1.0989434637258473	-0.4646844610886789	-1.9044989633403797	-2.1714901119204897	-2.2643416096043345	-3.11521361447975	-2.258552655411521	-1.663738843283777	-1.484433945149434	-1.5702646690554949	-2.4204553530391366	-2.113375322838556	-1.2495139170726808	0.39991493313791693	0.4171527173785258	0.6014096931270008	0.4932286955257237	0.46630154749561886	0.48600763828482396	0.4833661293691957	0.5422299040766704	0.43599269338487057
170	-276.7909281666015	144.21710351754047	-24.476848658889246	31.22281871425288	-2.827446959359144	14.514222683857625	-2.786966020706794	1.754130134084221	-0.08971211785367064	-2.7277800185977132	1.8190755332233361	-0.6272685139989199	5.349324852026643	-0.9353760159308672	3.2859872700716175	-1.916680274167868	1.8826584462308624	1.2093582249702866	1.455440813659922	0.524220948712188	-0.9917519513022993	3.743715211291938	1.2220667474012852	2.0421592898285343	-3.2796762096228633	-2.272600003126761	-0.15414722514177204	1.4942789724567018	1.593953389200415	-0.22570894905166422	-0.22707276608196889	-1.843293558378187	-1.0505579694435663	-1.2974327222348672	0.7399745140784033	-0.1821133150121165	-1.5210707003606974	-1.987077517497431	-0.8780521822768954	1.197435572426296	0.39283874855188444	0.41021055275466356	0.5344625354214222	0.44193832541770145	0.39677748583538186	0.38423801711339367	0.40395304883016603	0.5465795781057736	0.4798469099328803
171	-265.141063171252	132.35140508364074	-22.689295608525864	30.740358398885522	0.7628175045364501	12.161443934961522	-7.229769448202292	2.653899248284706	1.121385350428805	1.6230565194385844	1.2912368447667877	-0.16458947374094612	1.7609141076383177	-0.9535494095544523	2.779682526446818	-2.451439245603138	1.7700364975043932	-1.245644649351344	0.18602338333690935	-2.096289074569412	-1.802442524285834	-0.6969278739065794	-0.7383555408298769	-2.166160660890276	-2.756964155908795	-1.1673350390424504	-1.8907012853931822	-0.9103731956185837	-3.027344178763737	-1.032537516188943	-1.8521188477183452	-1.0538412450484962	-1.9097464674937874	-0.5968265318816025	-0.9879567359898276	-1.334053737765753	-0.9453208969502761	-0.8691308982822069	0.20626590687083343	-1.2992172084239744	0.4514379606110542	0.406536330225224	0.38310501446072054	0.36023099484675747	0.3852879740831636	0.39946281820927715	0.41224801571638225	0.4807986883806156	0.45076088565059186
172	-228.75414776295594	124.55673327185488	-11.845269392205624	38.48957067619196	-1.1600518800227013	26.754135542393808	-0.44809496840910545	8.67161410875784	-0.6629441366510211	5.008046848042757	0.7019890603976401	0.9618755171310751	2.033335635908657	-1.3175565765558988	5.372986650261503	-1.5112888813707739	5.4607531517338765	0.3895691341782572	5.189044972343234	-0.5760347683933623	2.3549929454728944	0.9110028301260414	1.2058527772313303	-0.11486449322636497	-5.012480603861972	-3.9679027516129888	-3.948799431497293	1.9328728754245432	-0.48978576035464977	2.476824092643328	-1.4258478790097335	-0.40243223241226617	-2.711167250626874	0.05048910489846047	2.277539809447958	-0.19434597311775836	-2.6618277871845253	-5.250893113425155	-0.9385846173430369	-1.3458956749288145	0.41319238813235126	0.39816656274876	0.5091253622590669	0.42229317393852533	0.4112808893512938	0.38288774334453696	0.42771681719859456	0.566846924621697	0.45723194079855667
173	-369.1561167952626	145.25095099332674	18.36281513038283	9.566742434397872	10.885850982193649	6.507261085836747	3.086547287826327	4.562902618048215	1.1783613353479188	1.1428346442723811	2.6766659342820227	1.9683681513441387	0.4204039858953014	0.8206575059055196	1.9909687238458758	0.2676825708156358	-0.05921120000781778	0.2290328874078847	0.8770899884938596	-0.7200999719184767	-0.13486562237058758	-0.6175493247715036	-1.0527338619449782	-1.1778869063402957	-1.6420443531701645	-0.8607634712845366	-0.8932019304588334	-1.2797925546836784	-1.9016075883468724	-1.1086375929199175	-1.3063089798327094	-1.3454313437461254	-1.6713285372209399	-1.8100321023751018	-1.7431728355127223	-1.427460616950379	-0.962690482288787	-0.927512701297333	-0.8761685606710258	-1.2616740648895035	0.571654599064564	0.57332451117085	0.5635613920458982	0.5723847085703414	0.5545750380499685	0.5403234326213884	0.5136950050218159	0.48738646988005685	0.5053191737583689
174	-229.87458920077088	128.14031854364558	-26.090534894746067	39.97272898473755	-6.183943933601191	11.079690890936115	2.7791161354644687	3.8788728604788933	4.702812367076262	0.1439662266051539	5.021489887189285	0.43367743034299977	4.169718499403093	-0.6941204655129334	0.22303427901575607	-0.9693417587416915	0.7388327503650659	-0.7193458586021225	-0.7447872231226451	-0.03822966710064797	-0.7088560565910472	-0.12087475041021238	-0.9221275188053669	-0.7641174462370139	-0.9245198132456055	-0.45240649787352877	-2.0645455542513713	-1.3752680993897841	-1.5411131346630824	-1.1315394830561052	-1.4604264889216896	-1.4947258305331825	-1.6448916301454513	-1.3746566058116778	-0.7693743728164839	-1.6407013101644996	-1.7233082158124449	-2.25400087260019	-1.1434218710851667	-1.4110028395338394	0.4134532812294639	0.4121680899178066	0.4461418189377473	0.4547090490840223	0.474328560232156	0.45139042698039705	0.4507036084511666	0.4394517687372213	0.456565010157586
175	-313.34084429535386	154.95052981819921	-9.08117060961128	19.699704681307313	-12.591346896305785	17.76203129802579	-9.64561172003717	-1.1817613670318938	-10.020503472775292	-5.5637097582555395	-7.938151234089352	-3.5431452912639934	-1.530786102061773	-5.1846037468044095	0.7932589566244129	-5.670418178412064	0.7739273993895175	-4.13139251436959	0.6011846348193416	-4.328279474646611	-1.0885070759696365	-1.016454888639073	2.494662989054881	0.14410917959754782	-8.22378184586723	-7.336400036894635	-4.105068274944887	3.876430505272357	0.8211410088335872	1.8805476771428045	-2.2065152624550475	-1.0573504218440553	-3.73391144604753	-2.006262654831732	0.31659598055944316	-1.6075005811220782	-3.670612484219846	-5.84507452534624	-1.92641295212636	-0.8060371575737636	0.27139784773158077	0.29417267448488177	0.5133152381777824	0.2863921069841934	0.22092017781033688	0.20252994778114602	0.29330563521173275	0.5400878553211579	0.2800074165038847
176	-271.95788416953286	144.50847788622957	1.2978113696443205	31.830999100849542	8.323911434315807	15.605087331232012	5.626982839788689	7.461548922564064	2.437039333383247	2.956708601863043	3.450347388450288	3.039988801246025	3.3987614629976854	1.3131208839258643	4.281188373934142	2.1747178950706343	4.5391937388253565	2.32676575059802	3.982114424666794	0.3637144665755934	0.37995650711838735	-0.34421075877859847	-0.48427298246867184	0.7206347435749796	0.8421728526165219	1.370745496693476	0.04938313689102735	1.4623183726134588	-0.18743218387649654	1.371162177640893	0.331689284577519	0.8297774203213613	0.010377697178923269	-0.5478736373298686	-1.3974734826587432	-1.5189457974430258	-0.10849891432290727	-0.9455902908334859	0.4429372440657654	-0.5868837574764548	0.5482500449779613	0.45357863613286054	0.5165262266160638	0.4807979843267426	0.5157255650506467	0.5035712585348735	0.4022920878371094	0.3956370154400217	0.42403928163128324
177	-306.3374642050533	123.6560565756633	-5.149711723441534	18.276045852013578	0.3632331579416123	12.48229619007328	4.11037901850743	10.760255273065686	7.927303707142948	7.957752702057984	5.206851263097223	5.599043484770248	4.818766154869726	0.8638441020410932	5.36482781661709	3.3471571544257936	6.120506929122426	2.824652897455053	3.6915513413890255	1.0644684789220022	0.6531514412526324	0.6157753025444047	0.757048258376148	3.3715777230491195	4.2157743124557605	1.743750739534301	0.5488210949469894	1.778658817976473	-0.19567041939881352	1.7398000114139196	0.7190813297724484	1.2693483003861916	0.3812551841889673	0.1628946079507489	0.6430196751247352	0.9659404165346498	-0.4283407029987257	-0.05253209478797019	0.9964019810933957	-0.6436587240725062	0.48612851288470815	0.4540034866689763	0.4574747700289271	0.44234654561995973	0.4620239500902059	0.4605385646828388	0.4469730655269807	0.40588713736285387	0.43842307967576694
178	-258.7910818447512	139.50451722933352	-41.9626013290128	51.14413318028375	11.313511098113043	18.04139351059111	6.187517089818857	4.778661109241719	3.7895357165594623	-1.3964926158765496	3.1039916927305895	-1.5937014306386093	-1.3075125148439002	-3.6719318091648625	-0.35734455485516553	-3.7737936049733154	-3.144208347718423	-1.7678345091134386	-0.9687256486502025	-5.110345841179747	-3.8487147084508777	-2.202286292755037	-2.7314243286930524	-0.016913746988705274	-1.4669321447414363	-1.0069748336508026	-0.9692167312417935	-1.4228734874883258	-2.4356011454513675	-1.3438462087011005	-0.6838590134428378	0.0406602372104646	-1.500428655676047	-1.3835596788129072	-1.069245057725763	-1.442703682017526	-0.29662242192726096	-1.1695487412323147	-1.4047207967132882	-0.7507209199781415	0.41834855982887276	0.35307289820924986	0.39924692902417774	0.399860780180553	0.3851966083069194	0.42021456760056386	0.40913700746508075	0.4673438766968345	0.4617636552768067
179	-382.42794459016244	162.718752738585	6.188315604727625	12.397286634888127	6.800946944345082	-2.925577287213089	7.793373137680437	-8.47784147519261	-7.848761846513386	-3.569091878391654	-10.393920305246318	-3.2197669254773196	-5.47085311838525	-6.865300374546617	-1.0078785352711808	-5.075524977436094	-1.8676094653132223	-0.22226399780495978	-3.6565283148494045	0.7163141621124283	-1.1921852565880509	-1.7187302838171727	0.8541746709898814	-3.777488940879926	-1.8991994588243266	-0.3099319991938299	-2.7641689838086165	0.1813266336073322	-0.7830046156995499	-1.3085644261323897	0.1605006694784085	-2.815032398053324	-1.012315521743	1.129701805588651	0.3869099695119108	1.5528724944031393	-0.9540968991595838	-2.1273384161912645	-0.766444779940004	-1.5912157309387533	0.2551964648719935	0.31823880834574614	0.285935287091461	0.3871365709549779	0.30901773594440957	0.34457842353888934	0.34155101975898206	0.30065226847877663	0.3471407136319918
180	-378.120085181013	160.579204880044	-5.8708038196875725	21.1193333912438	2.0943051444629512	14.0589960447428	-6.288718988107083	3.4626724386562504	-3.855563310762457	-4.964976823703011	-2.1399047665715014	-4.575114844656504	-3.2283574525162444	-5.028132361975965	-1.8880065344409407	-5.28004522370868	-0.7420090571420518	-2.6365300690958398	-0.7022458287307864	-2.4043039019573533	-1.4332674199070083	-2.055314228720251	-1.9077989970430203	-2.9207121300781833	-4.764528837239087	-3.4248349379015988	-2.7694811053542177	0.11981782528043745	-1.9327002129965538	-0.7314040986393294	-2.8653843318067507	-2.8317552278498956	-4.117886611025863	-2.7964265364780756	-1.0716887246214872	-0.8582641350228924	-1.6998220218650721	-4.198708278564349	-2.49410979483148	-1.9222145315864159	0.2580990149810615	0.3000492834183281	0.39245349597242823	0.28606831235191577	0.2696776303183318	0.25758332358943026	0.39229529222873105	0.44787423545403177	0.39014072274878936
181	-312.7004167110368	150.17136767273993	-22.329767348713276	33.385610397187115	-10.407493291968317	8.655269507563904	-5.750252714752531	-3.9178575110283926	-0.7721472824607206	-7.969903575566205	-1.1834664877381869	-2.451989716296219	0.9147614941443208	-4.839841373428997	1.296616238783396	-2.3926210667973082	0.46924150525681396	1.6641408781945481	-1.2050837828103798	-0.5191541636278797	-1.5320056854245785	1.3292689450862658	-0.5235055041492362	-1.2578146633651424	-5.521126893884929	-2.7853709656920516	-0.03955819178201594	1.2903534842025761	1.6304975723799715	-0.2651938718454884	0.6206623609912121	-1.5749779501549246	-2.5026940825442567	-3.6320513684571036	-0.19918561390437126	0.20583857439141684	-1.6964632259981254	-1.1529504635328574	-2.172831403617925	-0.2691051167332953	0.3424961584547257	0.35932919761531046	0.512001488022186	0.36155136440542635	0.2943838489887045	0.29679540853983166	0.32860145652209016	0.4446040756270584	0.3614515953502909
182	-180.63225901111875	118.24880015375444	-31.849882252601905	45.604822621374694	-9.856963371084532	25.069492683064738	-7.82160529470045	7.282179896605284	-4.344159199707754	2.646944159131389	1.1291412407600991	0.29999569409909793	2.2404320875547437	-1.937355641102886	4.476846835880573	-3.915767743945292	5.155249363994173	-1.4221800091826642	4.51970141673931	-1.4050720481299026	0.9165821062503958	-1.8763488991566795	-0.6155269296927676	-0.7752344679732721	-1.9331910130904975	0.42768239141410663	-3.3978257529472145	0.045668899965209335	-4.944084384419154	0.08751281313910197	-2.9129134924135593	-0.6993983974522267	-3.3652760433217184	-2.169219469951562	-1.7910956083517933	-2.221222112204175	-1.1665212585798024	-2.9114414399625006	1.0509214553748742	-1.4313474748994812	0.41007920273820164	0.3678910375624765	0.3494265151840445	0.3563527513219885	0.3951293277243972	0.4125455941115434	0.40974049604359886	0.398497362344621	0.4410939258586692
183	-318.91851323043255	159.70263699831543	-22.121725425378543	33.47512003673554	-6.24004431514121	14.140075176442746	-2.4262904294951815	-2.4072991385212426	-0.20893705853554267	-5.86354293958565	-0.517997323298024	-5.23952740026072	1.268793508314505	-4.679833554983798	-0.19235578909330867	-2.661415609102641	-1.3468632533620046	-0.2256495391934717	-1.839939246507467	-1.6160760965328336	-2.453052249353931	1.0936930794322657	-1.574499287231609	-1.1265575173634341	-4.234996895610018	-3.1108299431368023	-1.8099955372246228	-0.5085176406279915	1.1997056862853468	-0.5961999079514669	0.23725234995785746	-1.4970974594988067	-1.4178687353940764	-1.4204114011439077	-0.0712100260202045	-0.8974202066369236	-3.043647170297403	-3.0822926871130734	-2.137526704666601	-0.26275020694764195	0.38959310264151603	0.36893979464029897	0.5005863352631881	0.4007885515816027	0.39339981403853896	0.36788787341437257	0.34089024341518925	0.46868490993317113	0.3259459052431387
184	-325.56362819704157	144.33802864439008	-28.219705203987107	32.42186744007057	0.5122182541983011	9.962487860904465	-0.749870575798723	-3.0397166375714617	-0.7694116573809011	-1.8676183309391114	-1.7689380323761397	-2.2286693815944316	-0.30893294640711305	-3.0195118425090506	-0.09173598872042159	-4.095221615638189	-0.37645718202666273	-1.6139040856739468	-1.1218132647420709	-2.5749112990419643	-2.0344644026150265	-0.9763436381172067	-1.9282536048602015	-1.2266404730675746	-2.5175983299805744	0.14159755492511544	-1.5839560766330953	-1.0007159631599583	-1.728163887620099	-1.3792873012430258	-1.5514131582577382	-1.1900710316514116	-0.6278323800478867	-1.2412864428472323	-0.05056713734987874	-0.7354270204545511	0.1369399183084435	-0.8427699056198067	-0.3653952097993846	-0.7381908468729211	0.4331586206922886	0.4125033032712287	0.4073237669521544	0.4371894090163576	0.4222844497916617	0.42403534597087444	0.4003098185354186	0.37567700602729326	0.39346671686269746
185	-263.5311906302767	124.87570654430952	-16.856778689425358	38.85302482440766	-4.517013553668621	17.135715080839113	-4.605647892782171	5.712703228763272	-0.5144216985124719	0.954332378453206	-0.05544631009755966	0.45539158323328943	1.2985205366003025	-3.3083813669063518	3.097334397593087	-2.6062713732111926	2.9012455793283656	-0.6088930043135671	3.450013587577774	-1.9978585484994522	-1.3984650112251327	0.005257619483793873	-0.035729469376695466	-0.8199572455932183	-1.6340666561668882	-0.09624058977085748	-3.048425737116689	-1.441222005242072	-4.214395850167858	-1.9003452149625784	-3.9655082209602193	-1.0920655448731453	-1.3524044414711827	-0.4460075762607952	-1.1705069403988877	-2.4563492799891415	-1.1450415488356023	-2.82431990716923	-0.7025982342529696	-1.7603471589890742	0.3762103107884937	0.335400951516337	0.32674802474741826	0.352044440321236	0.3670387490176535	0.34526084099601806	0.3545425404193821	0.358210900367984	0.42250321799788604
186	-214.6648550318975	151.79658909087954	-35.13436340985577	34.87158831623318	-5.1078137170086855	10.670380571282072	-8.095420149150259	-3.713802389238846	-1.5691211185823652	-2.641584293942279	-0.7437553734117627	-5.871997649498055	-3.093589775435706	-1.8227588732012063	0.5263065799421583	-4.487498050769593	-1.5031668660874964	-4.165534081856299	-0.5571867416003294	-2.5817067846653465	-1.4406425820695403	-1.8459116833655378	-3.610234754052748	-3.1106285695405793	-2.598914952957466	-0.01825637229128853	-1.4699161400379108	0.3666226757385343	-2.6399956061464454	-0.9136282886087411	-1.7707584893363564	-1.8068640354372756	-1.5851056864188673	-1.129391693497082	0.01233175409835841	-1.6418774110959604	-2.234581018451957	-2.9088584558823847	-1.3441993977628717	-1.1370061778788811	0.41206003299233884	0.3580179036522039	0.4022842404943004	0.3899769055441778	0.42620522493296925	0.31237064222419175	0.33480976859233424	0.3557718275866568	0.32437400713282244
187	-295.0781457321949	135.37574633347862	6.91998493992186	43.585542512725475	-9.661861950221397	22.331066160123516	-4.430598292349311	5.26565603583843	-4.388364890194881	1.1126866175044328	-0.0033674510810549813	-0.6812345748192201	4.44370905083897	-1.8469042537879259	2.1614352757661695	-3.2619661815513084	0.8231348309866113	-3.017302231414421	2.588320180387907	-1.7723423997531411	0.9492944582522537	0.12679684569937885	2.286353925216155	1.1043190252206063	-2.7575359176714898	-1.8240208186187825	-2.7616137396238343	1.8197422755125203	-1.2624916976096574	0.3129688378888207	-3.749732031510438	-1.1893525937905602	-2.7161958450299313	-1.4776071045355852	-0.06749694529441316	-0.9503782564525598	-2.4197958989075112	-4.1177321210549085	-0.7978395202080272	-1.658012115242615	0.3695145304745868	0.4584329671870648	0.5129570436328048	0.3725292015930705	0.3546499240777224	0.31656307486140134	0.37848008153892687	0.46391518735664894	0.3893837956822535
188	-236.36427747197538	141.73698926259823	-26.886962175416674	44.53663025434114	-10.758403053121995	21.59013819290195	-3.9592234659052137	1.8774338992990736	-1.1716923899268654	0.11915456310233663	-0.705020654569727	-1.3299742988267138	0.46203952786037095	-2.4979711327055685	2.477429471641988	-4.83154670646034	1.7952258451424843	-1.9590846759171827	1.606566510042142	-3.4751081342484493	0.5023382059721159	-0.38255155170700517	-1.881606424912598	-1.1489945965353827	-2.374336889217594	-0.10361672994825594	-3.8774214369972397	-1.0991888990147263	-3.2044532705880204	-0.4470338769250719	-2.7713594490658746	-1.4257835392162894	-2.322353208452721	-1.7456049914563039	-1.6534637563953634	-2.1449056088217686	-0.518217130551672	-1.778743764807707	0.31323804053203175	-2.271180819218221	0.38691695877657395	0.360269911021648	0.3708345536817677	0.34952483540957413	0.3694462888494918	0.4021988210169879	0.38640822158970295	0.4139394142198558	0.39007392853570994
189	-450.0328187259002	165.21375549581097	6.040074969615627	0.8347739768283674	4.212815632584497	-0.4099340535507907	-1.8501465503817802	-4.5246173583835585	-5.360099087253876	-8.19079891162838	-6.344958316562037	-5.458763677530513	-5.475229893614318	-4.943593946402915	-3.8103597475702684	-3.670520402787463	-4.093520932385146	-2.418581566194248	-1.81012127363808	-1.326651061549741	-0.8888116512439256	-1.2723704265123892	-0.7832357787892963	-1.793155111816772	-4.885590891043352	-3.615090961407792	1.1583748384509251	2.227659473631781	1.193091138665943	-0.06115401000374946	-1.637555857319462	-2.745770738308665	-3.5584429047579156	-3.046216939064356	-1.429037983020116	-0.5118717474279738	-1.7409563962324954	-3.2121152262202433	-2.45910895925001	-0.6105657073688507	0.16000594569662624	0.23124358647679752	0.44539721555426787	0.21519150966044778	0.22347194954776065	0.15067477389712272	0.2642342287853993	0.30648806266946044	0.20374701734568823
190	-264.53018910662024	164.93973555882283	-34.4818243176151	35.67433270708293	2.3814447142227184	6.738155291524172	6.2061293986866515	-6.470582447144177	10.303576798525947	-1.8900987737884791	2.1734871456585925	3.8112484857227877	-5.167701162313535	5.519139244145592	0.09304242021915154	2.4453521534592477	5.098450916660001	-2.1087023437875563	4.305384339062671	-2.4443049143877253	1.625215012198874	3.0518119542704287	-2.099203408864354	2.4893899794065506	-0.23065535398305187	1.808054470840506	0.8442834787236514	-1.0750028002167187	2.5496284803182014	-0.08087726279877959	-0.0465177707864457	-0.04800617891671055	-2.6415194548793988	0.4440358505583562	-1.6981372855843484	-1.4610825808037151	-1.3673147379760993	0.3998243699083466	4.3934529343638555	-1.8709354482444875	0.3583328368555028	0.29917819831670484	0.2987789480438137	0.2797537047378642	0.42213589921945766	0.3236189743306381	0.3611726519220904	0.40815384416543765	0.38681038172676774
191	-218.54918757243613	168.3182729301585	-42.04256616377288	25.448866589188388	-3.8341794712363404	-5.885013439931309	6.918673911613251	-13.922418777863586	2.1692296486373484	-7.607637254225152	-7.367816216503295	-2.666841485412481	-8.25580837624896	-1.8229150829275336	-7.300716406027308	-3.819138270939068	-3.674162503223551	-4.801360617741172	0.3539862288706551	-5.287127198763122	-1.819549665827052	-1.2910778123161497	-1.422382936624914	-0.36434613147569556	-6.863763393117184	-2.758694748746159	-1.3849349881996993	-1.4486843874719975	-0.005293036441400175	-2.9363867146572065	-1.0739449286966367	-3.1589946387269427	-3.5659277514243732	-2.084490619626441	-2.0138417901341668	0.48347908784320465	-3.1389881917343723	-3.2342737398204378	-1.491008463309513	-1.6574788896746009	0.3021861224342969	0.2943475476364651	0.4233295617453317	0.3746160021988004	0.27541610122772986	0.3084146715927062	0.33487198123951933	0.45140087541046087	0.3319260145787487
192	-269.41486420801795	153.97527210836114	-38.821952358066895	39.63037474298456	5.48317992638241	18.695492273158138	-2.020693934265631	6.8396713099085265	-1.7751012506732247	6.941207973110624	2.1762598677712743	-0.8295073465187743	3.658906422887581	0.04793776976372586	3.914382886942715	-1.7063448562447328	3.8366577369717128	-2.2187581302814072	2.2712657093099673	-1.8187096849511966	0.5390169142437407	-0.7470147627333903	-0.33553812904304564	-0.6867260703800011	-2.2532192209276087	0.8625223206022735	-1.3276140936345227	1.0126549332685715	-1.874712911622889	0.6639664527461803	-1.9877679917883706	0.1790721299982603	-1.577195572545347	-0.6055581380118997	-0.23649527630247755	-0.5350473129908035	0.5619905844379538	-0.9835245663095682	0.8859227662083791	-1.4575998206516996	0.5239811844103547	0.524783428911989	0.5535012458415423	0.5423962467687059	0.5006706320926184	0.47437759277550845	0.45696395365646647	0.45484472761802186	0.4615196390761537
193	-261.64805584826723	161.31822922055215	-18.535614227351186	32.76306244383173	-6.426805918195391	14.84996918551528	-6.8908913197940995	3.9975275631333305	-2.840572190458955	1.9278796648943615	0.8148801780982701	0.6277278014681793	1.0878011774204372	-0.9508084311328785	3.630084938227129	-2.7359506795347954	3.8471561143246484	0.2582359148873577	4.358054511285175	-1.4899941344774965	1.4165231079798128	-0.7277487520574208	-0.6683832790529664	-1.5439112315384127	-2.579381270725677	-0.7623334173115496	-3.0605224639740185	1.2175879811700303	-2.2183645868874318	0.5888435974440578	-2.017971408088465	0.9169326233184236	-0.701981175033396	-0.5181544720112725	-0.43311152845189016	-1.806817745410661	-0.24566190399772053	-0.003605609074357059	2.6269757060351475	-0.3679029968596633	0.5272358244424682	0.3392701206949704	0.36385845652632004	0.34208356125044037	0.4564005279319253	0.40493187847588136	0.3456488493574354	0.44726330221725497	0.4041543750974381
194	-318.47072748742727	141.70128445409193	-1.290480733065704	31.016630534733594	7.614561570330156	12.536158402224173	6.705012290841148	3.9960741599548713	5.648317162480779	2.2957643747903997	0.8674862718489251	0.3675322173546549	2.447191566970037	0.45317311091057155	1.8367081644039915	0.3996705718952672	0.10049637522144308	0.7105401988502269	3.4616863453124243	0.5401187298540834	0.913142616367431	2.8954352036185003	-0.179746523923629	-0.1597636599868428	0.08350802871637088	-0.9506253595040303	-0.25712571087507013	1.1674147960115375	-0.25523475434275256	1.1238411411853664	0.6074620406903187	-0.6128303754018523	-0.7622001877624706	-1.1078779094430065	-1.0808988171172589	-0.06256241562506398	1.4274442324321963	0.5598699652821837	0.22252796994020174	-0.2609611016843698	0.42912688530325566	0.4094123136570028	0.4705685947936061	0.41988481201223915	0.415612175411089	0.4233166634308196	0.41904736331312137	0.44670898989429364	0.45311197920418333
195	-295.7502267713485	133.60916178125993	-1.7109918885655864	27.849427668995347	2.8047103163134617	11.941875242683619	4.846500713358723	9.045349472657142	2.470884575052475	4.695942679444668	3.656749091910028	1.8534740368298421	1.9654180923627822	-0.5327234182624638	3.1316308047383994	1.6876207552804061	3.1539750789099417	-0.1408212642607413	1.9007824472248185	-0.4325208927056589	1.8663476880073606	1.4250792684469238	2.0861589858713185	1.0500275381128428	0.3536053152499532	1.3560989876490397	-1.4044010835104026	0.9662823148870264	-0.2059781216326845	0.9716729318500194	-0.12941987847502517	0.5211125443604483	-0.5585443262879419	0.13260712194485189	0.2891982206268092	-0.3865669902709748	-0.42845852840463333	-1.4679905407944698	0.5067386935482437	0.6901833709180341	0.4734118426599963	0.43964190541686327	0.4422359772736405	0.4570930286277014	0.458574514320914	0.4367130376902056	0.4427266299270129	0.5066148634436876	0.46469565483838005
196	-243.63491298042567	120.04667107685687	-21.266608792077687	38.54197661077643	-10.264731377837661	16.108601887754013	-6.202973008346961	10.800988241874443	-2.5203516634451524	2.9291542716392622	3.5951637528831415	-3.7985877485775443	2.601048268735395	-3.5052111802746153	1.7448787674725341	-3.2479881829910386	1.6423773937862043	-2.0442302459595907	3.171799811132453	-0.38505979252222233	0.6078493922976657	-0.33246849113269455	-1.2055742690254045	-0.42285046159342815	-1.836960364192357	2.13652819870323	0.7941473985921774	2.6612863637953525	-0.8575719448867615	0.9455960199560228	-0.8764210746832581	-0.4777902570983942	-1.6010941783513997	-1.0794016849376322	-0.03102866706346112	1.1386038818695685	1.6311121264714934	-1.1287627981092472	0.17155919885585194	-0.8535849727556668	0.32809917030092844	0.3198176449463445	0.37121272249385956	0.34847177813746794	0.3259504329560605	0.34312970833101	0.3414879780040133	0.3721258551835541	0.38516154542518416
197	-258.8916860077901	147.00998586181865	-10.717516922002101	-0.7880424097724948	4.899698144541192	2.991284079494575	2.9981553181327087	-2.0956863672535646	-0.5840568020889843	-3.028424157384956	-4.7879240426240415	-4.0116382710221385	-1.6709108621760924	-0.4728761231780204	-1.709618497168096	-2.83619631418359	-1.320404799966257	-0.2634141926547869	-1.2686622682422284	-1.3813153593281964	-2.397875494074273	-2.657313655593119	-0.24978755343424608	0.24690936177357817	-0.12492313014968823	0.4102233541965852	-0.8893909018549494	-1.9986877775397083	-1.8034011601701703	-1.0199961992619373	0.11114273258426408	0.1875130319847504	-0.34446606238652505	-0.0610288611061369	0.8883056286036316	1.6922349094742475	2.136968404225548	1.5682226199321783	-0.32492734224850367	-2.3126380981548524	0.34649925307405777	0.4018563045339542	0.3041356465037271	0.31717441344909963	0.33405077833137387	0.4704365352197429	0.333634154500938	0.260516793890211	0.2497962689643055
198	-323.99802017779405	156.4030528609679	9.984466511565355	23.550154696655657	4.549805144435202	21.840794521572032	-7.113291483233455	7.952569785247367	1.7754865241985243	3.650294255563795	4.483353931024674	3.562333059092347	3.663820553883269	-0.4630556678962444	1.0020269777482045	-5.27771345119485	0.05114420635935849	-1.6262754395706616	2.744910729497286	-0.8000475161736414	0.1298269147110199	-1.1134177177988167	0.000630920949966396	-0.707983881901481	-2.391613552268907	-2.268034381302824	-2.833653587911749	-0.07554252027436584	-1.527006209400405	2.6146453678382064	0.42624316503225773	0.884646148757178	-1.4260478069905373	0.33029943291860164	-2.63521767961566	-1.9871621740500836	1.4596789060716542	-1.797745572784696	-1.0629520439007014	-2.469014483009899	0.3448121589350475	0.3762657195077644	0.2821815352161148	0.27884158464134917	0.31013096120290146	0.34473037481369206	0.5515745077993451	0.40502480532639035	0.39549118371736214
199	-186.10021704880293	143.07654655060605	-19.230878746348196	37.81001747748258	-1.0410369808970923	16.70317798313533	-0.0023527809939774933	7.232404402214228	2.5424882951660766	5.418125588207086	3.156661259447621	2.7504611626705526	4.08042370201664	1.0377998122000398	4.754419488260276	-1.0461051607295333	3.9335796291044764	-0.32988617501984513	2.739011913546488	-1.0864425692605522	0.8142267675639251	-0.04257758961988813	0.9901576421901839	1.6264544811114423	0.06945695205631333	1.5920055289179473	-1.1378202074858481	0.811277968749204	-0.9807326370708161	1.7930961471254054	-0.40870939247578925	0.657688143214709	-1.0404031629672679	-0.21550831357379005	0.3361471956158686	-0.09075880892730905	-0.15210906645753083	-2.2556048435841602	-0.10598632589773112	-1.286277323176838	0.4980880102875389	0.5292815793286862	0.5155911646082374	0.48604663277706955	0.5054578178536605	0.4655101278114436	0.5211147199085329	0.48695427267580277	0.4941505669695209
200	-266.5167341263706	134.01754704054957	-3.405103493692433	22.3706613884228	5.773570626062787	11.106013762986858	-1.7711512502173594	6.532028216735302	-1.619507500912264	0.7445962252578502	0.6782838954987196	-1.1623446673522164	0.5264809097416676	-1.7980575227252424	0.8079515062165125	-1.8407306213783718	0.3572519552246406	-2.0317123682217733	1.5762032023391184	-1.2467039743634705	0.6165431983539955	-0.026939225492761655	-0.6474456523676925	0.16614341636201455	-0.7528038074722151	0.8452769456963986	-0.29933084996112186	1.0277798191127345	-0.71969890302474	0.9050226910533171	-0.201426832863298	0.24678855622997686	0.32569985666532986	0.8194400271932856	0.5791861689660953	-0.2944291121170084	-0.06678050458853574	-0.5997587788501471	0.39734959071648657	-0.4644671438004365	0.41830934734606057	0.38432507111084185	0.40001955157966884	0.4005816437095985	0.4320592359796647	0.3882663206823627	0.40394684735241715	0.47685567579949967	0.40194794601824707
201	-215.4712911812069	141.38192278036692	-21.05736613852869	47.31553155648814	-10.918352085185408	22.42135230276407	-3.7792239666542775	7.817321918966844	-0.01392172263714136	1.6236140992906742	1.2852169083157734	1.6634488462247807	2.8313951868442198	-1.247070088015107	4.117964177119465	-1.5582087566134806	4.28658423969943	-1.1415774160518029	3.8459978804041004	-1.7539602387052788	0.7395022906668821	-0.7834343115059424	1.1992160759835646	0.02658895185067565	-1.806994406234452	0.19903495622568707	-1.4426061666490249	1.5431929358640553	-1.750679332830451	1.8630905935395288	-1.1197844831109023	0.7573929294439697	-1.7449366251592735	0.6890723289525017	-0.5114720063312608	-0.9011294252388529	-0.2573360504601243	-0.8795737822767918	1.6684482458622745	-1.27015955803158	0.5266662920199028	0.480145121059923	0.43351009938200025	0.436052877651341	0.4287209680884167	0.47565391983442173	0.444214407505638	0.44845433919986405	0.4621875656642941
202	-258.8447987404752	139.00381253207425	-17.503199666471097	33.93887734758763	-1.0320781335518794	17.697398194688223	-5.182588833214184	8.289117424698487	3.0306973659179546	5.092284268113364	3.0071349971427805	1.620985982814779	2.4741979129662752	-0.47135387127424677	3.1489113979290755	-3.5954645644172585	2.358708742706845	-1.5351102717468044	2.516051453512451	-1.4685921074061277	0.23872545160139128	-0.372806871213685	1.3553389946395333	0.40118449510304816	-1.811926026975524	1.1119500740990713	-0.8873084699051749	1.0117041555942863	-2.137386512259179	0.4055636710470291	-2.028781342474624	-0.061847158057055276	-1.069494129610053	-0.20955917636120844	-0.1278328314317201	-0.9075794733753078	0.050201396127647534	-0.9803273620386705	0.44588036307378054	-1.9942029647413437	0.5159019152165973	0.4846365940248258	0.48824336058524714	0.47278945696444696	0.5083180777269967	0.5089512600432509	0.48687156316379304	0.49837920402637964	0.5117380469281544
203	-261.2568686333802	153.3307373342706	-58.918039809593814	28.82817302254939	0.20416944979300447	3.9027192940783237	0.8166192211672053	-5.296612114490929	2.4119347250478573	-4.358799749802059	0.8558249150049337	-2.677771407637076	-0.6210591957185683	-2.7413698292208575	-3.636680985177821	-4.607462499915327	-3.4073093984621883	-0.2735617613594845	-2.266620433340799	-1.725693717306603	-0.998183946613402	0.24749192653718777	-1.5341316807886396	-2.2239893831360016	-0.8903756447622567	-0.30804673019685913	-1.3484281816587667	-1.7820963902248432	-0.4638652530815751	-0.637590436533839	-1.5148034029540387	-1.8664019765279263	-0.6977223483142465	-0.3043637895702248	-0.7749078786320086	-1.7062612483011037	-1.6749800526764027	0.6886398799203961	1.2664897109978874	-0.02112083217508021	0.33627917267756907	0.3157735359283385	0.30893587977745307	0.3633832387972618	0.3823705609753641	0.36409302578373604	0.3398645506470622	0.36458883643772044	0.4169903376194525
204	-232.44506248170399	175.94094380338336	4.5904308651664865	24.369601914754515	1.4086661961349238	2.9508106171140374	2.9364251649367548	-4.1335683259238385	5.308575033054166	-5.30295406770156	3.3105329184368544	1.695737398791703	-1.4409646855715827	4.665810492799707	-0.9895148626172661	2.176015566624483	-1.8232846459971785	-1.8370771099690888	0.6865402549244081	-1.2307528311878428	3.319810803657277	0.11167580153908682	1.4238367544274844	0.5252401941138584	-1.522958516499615	2.9666519346073286	0.5461169858857184	1.8447749080115001	0.724259107898626	-0.2038305824304666	1.337262602276917	-2.1762774566247995	-1.4102097568281553	-3.421645860128875	-3.3670320006010375	-0.8323677177257883	-1.3238033955158057	-0.3643335068771892	-2.0125348350059613	0.13650651059050775	0.274407631680561	0.33737428698916005	0.44036144077836264	0.4674002703699361	0.3012238557216479	0.295273336274733	0.4710885451191444	0.36674516862816553	0.3969621186687193
205	-328.812907515956	125.40342857615774	8.042763164857403	15.964220637002242	11.416051170494509	10.966410957840221	4.778204446968348	3.6977530621952703	4.089475229966678	1.883923038480158	2.301790032098414	2.2838710077524498	1.874776466092066	2.266870359881782	3.7214484609206773	2.293726124015978	3.255388186817682	3.4391135880832993	3.5740089014526935	2.438957463686032	1.5564225415974688	1.4492919285317705	1.6019429196144266	0.7206301915916729	-1.7165053287354215	-2.557604125092316	-0.8773148015708778	1.5605748153402752	0.938833503343628	0.5010479944537416	0.5855095339310256	0.24366044879278506	-0.7023577278302385	0.21225053582372921	1.6727868290657646	1.330185470262118	-0.15916648368188135	-1.3138250387030124	-0.5467950957234098	-0.16283078308472193	0.4584785281651405	0.4379851223600773	0.47688661671989646	0.4009291669283814	0.4290280160997108	0.4005888421281775	0.3976112237964808	0.473639184374635	0.42195501365525456
206	-252.1912575985493	147.09849736777076	-3.814686645489787	36.069499402701396	12.364957898682444	16.14177887329728	10.092281258533228	4.307977941660378	4.573393469822872	5.111344008342641	5.24589786607747	3.221438263732871	3.589414650157186	2.6806688252138424	3.46168250588645	1.7102423545193075	3.623641571981969	2.097975299721569	2.6780317346182745	0.9869208621908687	0.6952617347801965	0.8495488070165172	1.316357847860997	1.203904325923213	0.10662656716999604	0.9100466752670341	-0.018095952319915856	0.8498167322962294	-0.3215448201434748	0.3566500567687413	0.06945053646254563	0.12181056653212735	0.1923484555870487	0.005131310625367327	0.28523443435622475	0.013785847661352768	0.4123635870703935	-0.006723819844022471	0.18496951367271278	-0.21706221124483785	0.47765301115403624	0.4559549734547106	0.44050432369166975	0.43222266471918797	0.42624201782203636	0.42937926457604403	0.46368892136915135	0.5522436102624506	0.5108331994002798
207	-282.44261591014936	132.44581635056662	-20.02353542851097	32.88005152003817	-3.702657343739596	12.147558011561884	-2.252093490869745	1.15682102744025	2.3678489046075133	-1.7528232257390919	0.8626263475241357	0.25995289878418953	3.1596610275223074	-1.4718495336172905	-0.7000550519567803	-3.481410036582754	-0.018685922782916465	-0.34003636790614594	-1.542886433623788	-2.214478856150017	-1.6715919989033154	-1.6170432013467928	-1.56236654822569	-2.9335806824849504	-0.5198085451207435	0.28650901434143433	-1.974213433045168	-1.0640798415727615	-2.1392153902716307	-2.3524866542725946	-1.9709179644362862	0.6415402446171773	-4.505790536856547	-1.4759969636529917	-2.2342504044278675	-4.668785541721105	-0.04593531157271269	-2.4138856207163824	-0.40282193175872183	-0.5141871251691217	0.3626446302932386	0.386552631733722	0.49819530812911755	0.38520929521644465	0.4214426943416027	0.3431771651146925	0.3920891570963487	0.3866701256636782	0.35517260730659655
208	-312.9038950736163	177.77840832966737	-13.548141237346524	9.519036109523146	2.5164324346809224	11.806567536252583	4.792925819860452	0.23539287213290627	1.9113768751923041	-3.5636603827884668	0.4127242650898731	-0.1490664339147959	0.010475044759708486	-2.3797909364818226	-0.1755629437450699	0.20722614720862712	1.0808574454070095	1.8997682663177817	1.9874165575328646	2.000438310025222	0.16173522454774178	2.0001287144415176	2.1042103845812568	-0.24608481213103067	-4.896038278993917	-4.9376089097548075	-0.08002514232891668	3.085458099847579	1.794619212188737	-0.19575886314324886	0.21030792599784529	-1.006284747082223	-2.136118692516649	-2.0160683510612714	-0.5634819584840278	-1.3008071991604548	-2.614421610071187	-3.4569362170002393	-3.0008175451446393	-0.016637437948325316	0.38000630225241094	0.38937827716115814	0.5330869722539162	0.38657653190709046	0.3538243542026346	0.365484752486458	0.4017820568216263	0.5326458791758895	0.3947221500879154
209	-281.5057051684257	126.88148719199151	-23.152134511483215	27.889467803127378	4.021214679474876	14.259989559665714	6.562048661500601	3.2802966963657556	9.937152728910945	-0.30932156691610424	8.032400761792534	0.5571966894971871	4.936527185471143	3.644131717567377	1.925829337960046	4.568696328849847	-0.40323440672861127	3.4592616869190973	-0.1058314937602221	2.567907761263547	1.615588664063191	-0.05227243627150785	1.8122265594876399	-0.5766586914840119	2.2151111643854695	0.3033767283286143	1.6782450962488866	0.6239066983672529	-0.29701786050247275	0.7373823109193555	-1.0691162993632075	1.3885357158718417	-0.300504773543282	0.11136547262081684	-0.03930011081511823	0.20658940163468087	1.2113626924297636	-0.4507487971038816	0.7429574326416609	-0.6376530850261163	0.4355676106893313	0.43188532611827085	0.47028219450575276	0.4639999879467984	0.4690182773969518	0.4786955475651	0.44196894044639246	0.422940556916029	0.4378961497140315
210	-274.5324265151832	137.00521305956792	-26.03058642620589	27.13334027989342	-4.0330403349662465	4.433816383352434	2.428816204418062	-1.483431702376108	-1.435742098975238	-2.950966780768596	0.8970054958070506	-2.593417125280903	-2.049449899147726	-1.7497484931788443	-0.6533795276103859	-1.7897812360137288	-1.3570195123594873	-1.599581509987199	0.477791200164296	-0.5202953879700198	-1.0827093142775566	-1.1562633196842529	-0.4595408218553026	-1.1356615653939586	-2.229704616356704	-1.3364094067580534	-1.0945755442787686	-0.2973411237463746	-1.7919786153429913	-1.085761155807133	-1.6132686986196976	-1.617212892015385	-1.4062177944786776	-1.4261448648795052	-1.6639008186887778	-1.850020048428851	-1.8314735049199173	-1.1445562791405792	0.09357701700787653	-0.7119424116468241	0.44649066132974063	0.454267632654571	0.4302065310742614	0.45284462899581257	0.4277301946500451	0.3866731526765312	0.40319123488905	0.4473346821358097	0.4951781963812723
211	-206.66436583052325	161.65730242184102	-21.31781780973462	34.507903649556745	-6.115140798815098	10.954570147485681	-0.3594285611475523	-3.5734319036132267	1.509395738869994	-7.292782238312877	-0.5989349510665671	-3.8140940834274475	-3.632012357506381	-3.2421549779566754	-0.31757618645880337	-3.5906454331200837	-2.9897351860816745	-0.47007609855448573	-1.608966243626401	-3.2885991652318998	-1.703781645005179	-1.352307405700982	-4.145927911462853	-3.0396700097602407	-1.7520648478006688	-1.0341843547565979	-1.3602614083670659	-2.532452760283416	-3.145614318701145	-1.9530099041142481	-3.208418784826417	-2.3121890794409223	-1.6012654485078024	-1.6758429144961517	-0.293565797266276	-1.073550760522969	-1.00616927288103	-1.4285254856407972	-1.2016853281375823	-0.9228489057868483	0.401252183791522	0.3548022760002116	0.3706778310417412	0.3791325887707533	0.3849333736250219	0.4528935638704591	0.3756656157036086	0.3894508762844538	0.36559923171607234
212	-273.2045325617515	212.49521605475653	-61.47709675890325	13.047436983898702	17.30635090137581	-21.67121432550028	0.5543805565093172	-7.0294225896645495	-5.326419473999528	-0.23377576264069033	-5.031402828434335	-1.0557932143532616	-4.166596730091803	-4.24046640230908	-3.1603276066089885	-5.979397293656615	-4.125257026502282	-3.277705868397284	-3.621830975696677	-4.3538089961615345	-3.738887994699141	-1.72903803079704	-4.1615843647368695	-4.65879811548872	-2.2527032401382483	-3.2230916420047446	-3.0682686858673214	-2.4505937952168106	-3.0847102681247422	-2.3151615287638685	-3.095278362855796	-3.1607469800352193	-2.252835774878442	-3.429319139741953	-1.9840072962899997	-0.525794202649262	-1.8720662161033752	-1.6768019518937034	-1.2496810547253614	-0.9334484647425866	0.3413188611758532	0.36189001849398567	0.4042795440315629	0.3586079390184841	0.4237867483739931	0.37814743787377003	0.4205029305956372	0.4097563909706276	0.4089532109659577
213	-309.4588207610898	140.29657111198122	-10.977027443847184	20.37170371649181	7.885298383622154	6.364982029880034	1.9338415152362554	-3.0834328139101586	1.7073808574439022	-5.265073759205849	-3.3481378193982483	-1.908401147953237	-3.212042444020078	-2.1572554618305713	-0.07509136573052659	-1.164827406369082	-2.85366138277409	-0.24294038050447497	-0.2004608151838624	-2.1166197113838394	-1.6503872640126913	-2.1624206509555934	-2.4478286450581406	-3.1875565686087515	-2.790091418788628	-1.391536422543096	-1.9351122415479332	-2.0174960837665337	-1.7280773482454281	-1.6815744349347679	-1.90602778009934	-2.1792409236235692	-2.2950683484372414	-1.253926362278245	-0.9217943924994236	-1.335966332514692	-2.1639744062765134	-2.825308801222907	-1.8614633515892085	-1.0151768260465823	0.3898898701145898	0.3872747987994283	0.416073778489132	0.41798996807875355	0.3886513772856308	0.4180478898105083	0.45009114680368456	0.42346621398929296	0.3997185803321893
214	-283.4782510461019	178.15305248644975	-62.74472357898735	10.104237327155944	8.500932096769276	-3.2686953303936734	2.3592181390235663	-8.144720447559882	-0.5232337359150021	-2.6381113881699294	-1.7313252222257485	-2.900489559012721	-1.5592518174205607	-0.33948779375686616	-3.271735947122549	-2.4475013188456813	-3.1062930376584075	-1.7065864736017804	-2.8664571101816634	-3.3198227822166455	-1.9850497994119747	-1.1879313816324024	-1.263669258354916	-2.6385033564404616	-1.3925320900533142	-1.2644395506584893	-1.638589962663396	-2.2405196601633133	-1.6829073295407821	-0.5491707938530459	-1.4136017734110398	-1.5887463885856548	-1.8688511651101734	-1.1457092602537546	-0.582751430715865	-0.21561440184170222	0.026471186598867186	-0.8798099684188845	-0.7868447300923248	-0.5253602624611088	0.3839923211302823	0.34048472058266044	0.3784199149198311	0.38084061762335514	0.3537861821191281	0.3748125000133819	0.3588752667887721	0.41611870514492205	0.374308351528283
215	-182.22112296312758	129.38757211538498	-15.897678821802174	36.24952312344722	-9.132673043044294	19.928154852342487	-7.358528726682292	9.86513229471278	1.4070340859788855	-2.375149476999973	2.910264617952147	-3.439036329124521	-0.15912848307423946	-1.6699114732916644	2.9092979192425363	-4.685498424681668	0.6319453435478743	-2.577231182502753	-0.2091121180534991	-2.124174879407989	-0.6487187053213764	-0.8209075899963018	-2.1886519031087808	-0.9663502315084277	-2.6653928788573884	-1.008732821800724	-2.605755703473088	-0.6030972429457587	-1.9487952520078864	-0.7519392603493493	-1.816505169088279	-1.1347439759879019	-2.463738410106025	-0.46124604084827653	0.0016647587834701873	-0.6977687801255448	-0.32696573994975187	-0.3774055737552424	1.00357562572511	-2.478068310023775	0.34788162310200904	0.35240471965097486	0.3922967478632832	0.3767593442327335	0.3682476797191007	0.3968435991885717	0.3510112698930166	0.37491649594127274	0.3533470057005267
216	-311.6211233950702	152.33026895088054	-25.568357731624044	29.099978949500755	7.232800977356114	3.862173281806438	1.8621541850120789	-4.965578333676924	-0.9959502452056965	-3.310256674238166	-3.069779038798799	-1.3104705442663382	0.10824995308557885	-2.3754244341870234	0.2760058225208629	-1.826424910860701	-2.2355078864837616	-1.2043810532865655	-1.5027340207407942	-2.3628321558706373	-2.7198422765053505	-0.6062506431445768	-1.1897635568606	-2.830566167026021	-2.9205672802414284	-1.185625124048265	-0.9069952822153747	-0.8264758844184276	-1.067225958850041	-1.2564702113449997	-0.6226208226463084	-0.7210689724044032	-1.7479826190123158	-1.8144319628452656	-1.9873061214069807	-1.4543140369626522	0.025347352242550702	-1.0234167933828417	-0.9040835344219945	0.08547881228646698	0.39833632690716325	0.4145250100313173	0.44079808009527577	0.3631170452088204	0.38160301697406357	0.338512379208719	0.37302289555205603	0.37895083146786057	0.3890995865273395
217	-229.94060643335655	145.9941813631296	-13.93356893506175	39.49508998388542	-3.9553681331995194	17.517832863047236	0.013896045078990862	7.548525600728261	1.5509162297750356	5.283297992072221	2.8866476626876425	1.8181658528841667	4.506217574651016	1.8979258035730573	4.619356942123205	-1.5198204167574072	4.205852783957065	-0.4805846194306972	2.618451005721507	-1.3122945738842298	0.7746593033046951	-0.2544334830876154	0.40974746717932364	0.06022581917982088	-0.14485159475922857	3.0425113762386915	0.34360943896551455	2.3498448683604205	-0.5927366271177748	1.4777652656806637	-1.229469731740542	-0.11971348504641571	-1.4519900920544389	-1.0345359843285646	-1.060240364846032	-1.1607599231150925	-0.17189744605557	-0.9041105048138294	0.6213799383495584	-1.9912555184894776	0.4159939356316909	0.42663308820467916	0.5209585580733959	0.4724420957363358	0.4520799915732504	0.4293572853846533	0.39754112719684775	0.4175386118786773	0.428267237716434
218	-268.2323598537298	151.33925768506938	-32.32176469728831	41.48073660540733	-2.1515036157464595	13.428044524248865	-2.9665956038786687	-7.9268496164257	4.814859786268481	-8.013581824315507	4.3815815642201565	-5.83430828184963	-1.4690112761287264	-2.0365577927189835	-2.606748447160667	-2.0096772512710595	-5.034141272032179	0.15673428075360912	-6.293993895831071	-2.400458628638656	-4.005282754237401	-3.2727372822394125	-0.9612956933063849	-3.6218336420492907	-0.6003527173019432	-1.2073208600918812	0.6924855979832456	-2.3815775017657024	-2.3305750073108755	-1.6472278192145706	-2.246945104612593	-0.7607479509671067	-1.4045149781825386	1.006287049278003	-0.7561195752409465	-1.430405034788295	-2.2454274529254414	-1.6824024604912662	0.45993592432873076	-0.15668049995205602	0.34840613997470576	0.3071920943865468	0.3319494185798347	0.37251311196813414	0.44079806195788024	0.3623724035377445	0.37472146977682413	0.3619747679041335	0.34093506355733283
219	-255.6812770749079	140.6090369903255	-52.27376721268311	39.67109430833404	-9.498029109116313	14.059397132492984	-6.5692961077180545	4.665132220215409	0.36450321763109067	-0.5568961598885306	3.436939150675204	-3.8930115800630696	4.596071925488648	-3.070660553023517	2.129754769669247	-4.025199504807828	4.01539361675152	-1.6611061414062314	0.09488080096725934	0.685720610867763	-4.282891803507167	1.0804735595431285	-0.7814766637046991	-0.5543088008005886	-4.428369574709031	1.5868181485875026	-0.6081494042372833	-0.31077871500255416	-2.182969307407989	-3.150744528588857	-2.3078029393341	-1.876021090209039	0.5833931558947475	-2.882887702384516	-0.5215786694813991	-1.8552766718239688	0.521139609831534	-0.1496042276811763	1.1610557181445516	-0.943904540700058	0.3690861870155533	0.36449656648334544	0.3927720453298023	0.38512208203181886	0.46693746505343997	0.38617616999731413	0.35751523293872495	0.3879049702432642	0.41007497643590013
220	-188.96933821681426	149.93807971289326	-37.41202557446417	34.137347739947664	-2.7903665020085517	7.524950424094039	-12.965622582370417	5.565274010884162	-4.087501963866705	-2.4488544303963775	-1.804325273931795	-2.1209837933414315	-1.9440942891834683	-4.981049773526978	0.21664368992552438	-6.189695920885227	0.4797980931867334	-3.7302603825005267	2.5065671946053683	-1.2336318147834535	0.8362275844940439	-1.4775825637723452	-2.2464732555792413	-2.137738131549531	-4.3144804146285844	-0.5098557648658476	-0.8806775905778387	1.9056642686319296	-2.7713677730026895	-0.623950758052561	-3.555507629404313	-3.065545991454188	-4.633252832462668	-3.9190576545434506	-2.3910744064815024	-1.3018095616601126	2.287100931552224	2.2786790721831762	3.2084570746652727	-0.08926940181092823	0.23583067578801048	0.35039317436572304	0.3870061836503428	0.3005648880616168	0.3575015702930618	0.2832233298264457	0.3411634479264387	0.3244612171590426	0.40290716560308043
221	-287.6288910518528	130.10395087466634	-19.82414111809885	40.52262291274686	0.9644098121599695	21.763208710658834	0.587210096697117	11.2861458002462	2.022975160594909	2.73790250312395	1.6030740153404168	3.807300493838101	5.405668911750198	-0.6866401920962618	4.990169551982808	0.00025605672586312677	4.658276029756158	-0.7981370052284286	2.0675613568869315	-0.12061058072181295	3.5222215731168967	1.7063180250097114	2.980035619404166	1.1643466522089059	-3.0089337138266945	0.4918312605121247	-0.8241280475742072	0.8929480968664482	-1.815159938332314	0.8929187166027166	-2.3835691469068987	-0.8572162134967286	-2.1594469512424808	-0.4663836634160491	1.453738157104817	0.43329414864699756	0.7629876383299198	-1.338174632627037	-0.6826169296026732	-2.4304812070481416	0.46620550383120457	0.4610788294477947	0.49683836793172304	0.4746846300518481	0.4573380106829643	0.4878508395994102	0.5089023057292386	0.5652472910003719	0.4929230738830736
222	-338.4583996231465	150.4162274597947	-27.590074732089764	44.0909039484293	2.009171125270793	11.078056831667741	12.109847810902059	-3.3980639258951917	12.359245635889877	-5.8479689737349	6.189287364123464	-0.7637286489325658	-5.106730730172567	4.161958756335953	-7.674674302978689	2.4828522709540404	-0.9771963445425728	-0.01164449505701848	3.5160479396249738	-2.8572175474755825	3.9976431851223544	-3.3303751892893265	-2.821523851565577	-1.2035737832818703	-2.1586093258676358	3.000118309944905	-3.087438165970219	0.3724367268474691	-0.6188271040516362	-2.2222460550993883	0.1468831853409342	-3.7396232635511053	1.273517422178508	-1.232748026779194	-1.0602041113044847	2.58056035934906	-0.10545768877604367	1.54393552615008	-1.5092556439341365	-0.38409055218621796	0.3881265253555158	0.36522287453841923	0.41062626015230513	0.4041861919173289	0.4433973352631742	0.4173987937401152	0.35418430301441983	0.3439024475979342	0.42811924116267513
223	-233.5377340552346	118.34385340016155	-22.64704611620182	34.69693473864889	-3.3676551511858426	17.14912536943704	-3.8512278146382775	7.562842289034081	1.4069840633780422	1.4380535515976112	2.412556257112596	1.4607098504481286	2.370860023938642	-2.283052449764907	2.566738302098027	-2.721708193676705	3.002866122818919	-1.904627980727732	0.8049693651147448	-1.1397109463923571	0.1684924835469833	-0.518871803139663	-0.8157438956791283	0.8061791145992044	-0.7036778678372244	0.11007297570240417	-1.904819894132092	1.3143083729921023	-2.161853514227008	-1.204256895994509	-1.2303090519664277	0.08988899100315176	-0.43737771028367156	-0.8890446537337019	-0.16433881902347833	-0.32613569048269586	0.22834564097986257	-0.05924855274753878	0.8619950042391781	-0.7834037643403498	0.4032732890392654	0.3745407477323569	0.3687860057567372	0.3755926184358251	0.41771519467068685	0.4177422487368341	0.41626037427076557	0.4251099762420498	0.40306157919500635
224	-335.39352131809386	166.5620590704128	-16.80978538254243	25.825519973026253	1.0617029324001592	6.2694058021321215	-1.3411952619849075	-3.4829528958107008	-1.6156503290183348	-3.729605842939992	0.08905041915865793	-1.6250361203823624	-0.6174271883686631	-1.8498884934202857	-0.6768763330947671	-2.9001838142970287	-1.3074468636551158	0.33360072941885893	-0.7644414437206833	-3.1592772363283514	-2.3246131714262224	-2.5727474147503866	-2.6169702586706696	-1.2275138603973066	-0.6557745738158411	-0.4887956344652018	-1.365734081198087	-0.8992138084906722	-1.6770484705663309	-0.29118238296089316	-1.3253480307455594	-2.132391905597793	-1.482925248881879	-0.1541292740360469	0.18062697234828667	-0.6115894456392591	-0.8844459680352542	-1.5791724831849063	-0.7474767072285728	-1.4695723368856437	0.35982610718083585	0.3390771012568534	0.36672532696632215	0.3783272425252146	0.44357917073143777	0.38070916527383203	0.4067468681751237	0.39788176160453237	0.4019257875706015
225	-203.403097543438	144.2512191417319	-13.448421133881848	46.01697480341638	-3.0640125488719447	17.12634941603863	-1.8168864561050109	10.458034103005089	1.5445334947851808	4.95787569384274	3.421388559898404	1.3146972136163821	5.135780228824792	-0.3002914694425391	5.841738949068487	-0.2684465224093095	4.4975004235167	-0.012407683215870127	2.533107882384794	-0.5421151303123969	1.6750464813921515	0.506152683918151	0.30286280360104645	0.3749989785549435	-1.125746304133228	1.6508254771873068	-0.5900319350073039	1.5686161520693866	-2.083565294213453	0.6022610493709193	-1.0287471832178487	0.6751851321455505	-1.1127203884869037	-0.8520897201053638	0.14229661077823666	-1.5245374774027451	1.1693110875741815	-0.28320383017250705	0.48309341649915954	-1.8912865857578658	0.41587742913341985	0.41681087830837676	0.5018891811344094	0.46519941188362607	0.4860980401752139	0.46039029374300794	0.3901312987311939	0.3990040846469704	0.4401061975707097
226	-292.9477585902985	144.6706717901843	-21.989565283551517	34.26562370155637	2.7322854907620964	16.474048256721662	2.294739105591383	3.6729440059447396	6.19069762412178	-2.239395151132524	6.028105797669142	-2.630649544960953	3.411667344611226	-1.0977857925539987	-0.2131514989213946	-1.7337599721044983	-1.1121872427633794	2.097228207376678	-1.6075579933236024	1.7679352756035112	-1.1309215979864766	0.5947513158845508	-1.5681493280435324	-0.9232812438652716	1.2097159775186428	0.10197671726044777	-0.2674908270336142	-2.244797515795322	-0.22016168543386863	-2.274907709228182	-0.5700739301376759	-0.23614994991258761	-1.3841520017239073	-0.36697959595454593	-0.13391173156496816	-0.49190299771639884	-3.2323172560051048	-0.5173893298442744	0.30323530971127843	-0.2430925127336396	0.4528296925930771	0.4342219594600889	0.46692037183680707	0.5069341673513067	0.533072027873778	0.49144736831649105	0.5058709459677921	0.5092102467571182	0.49657886929798234
227	-285.44929807346824	171.34647506421916	-38.572128683423216	38.5603468623492	-4.7104766779580105	13.834153400538181	-3.30799802032751	-1.5569523536212546	2.629097567025953	-3.9878646106444733	3.5961198647366235	-4.4295964707714806	6.380767676809832	-2.238983429496829	0.8732923278316602	-2.5089852203016187	-2.502109654408012	1.6054023684557923	-2.2730546683666937	0.2211483278822674	-4.547705845793851	-0.6893048562241312	-2.5325121221812026	0.21682588930644126	-0.010412518758459634	-2.5335242893736205	-1.4082660938756142	-2.7713494289914653	0.7810125494298535	-1.1168687902027512	0.4223276129028494	-1.7973958590076127	-3.1193743710768307	-2.269543175700242	-2.4769016016806704	-0.7140371881373713	-1.5233501212239766	0.3427736895420325	-1.0873972410969037	-1.2168070237401793	0.4401795503836067	0.45317474117127565	0.49155781634441514	0.4327320835645022	0.466079506633188	0.4682062123711676	0.4465967932233187	0.44651081087972394	0.42927800200381644
228	-210.12896859597362	150.16343887709263	-23.57189037205592	42.16773816962455	-8.644384790221512	28.246229938669128	-3.6524167762204356	11.951429979110147	0.6121722999998688	2.8896474127239995	0.4486457652949906	-0.37411928105156367	3.8984700663597387	-4.685463959305251	5.636715659656343	-5.411330925847021	2.862891234862868	-1.3703495475619403	1.1349348482491366	-0.3188550995277969	1.863036303398763	0.07474569878104027	-0.5686770035508162	0.9320408320855829	-2.586893858236864	1.6481614994170697	-1.669408831025881	1.836070273526516	-0.9962218904606477	0.21375061422723385	-1.5273664336763284	-0.6497726304928161	-1.1904695654916562	-2.298238173304619	-0.8590575568015811	-1.212303522437837	0.6799702416878037	-0.08535724009294743	1.4302852624721651	-0.5815145618059082	0.442584353437423	0.4578553130009463	0.49535364097782314	0.4926623132893196	0.4654830802937217	0.4529209669653931	0.45637208956186104	0.5123887710427178	0.5252984990321137
229	-248.4802905842822	156.06094511046234	-11.635749139856616	31.580557431860708	4.451922379633641	19.919819232456863	-3.327852569633784	3.8272900179041955	0.500502640545533	1.9322998217706011	0.6280057124040265	-2.0686884293304684	-0.7686868245154268	-2.304644331087157	1.7863121610171337	-3.512390528927622	0.643188861342095	-1.4164701996607003	2.355141057853879	-2.5269427381521288	-1.9093377008728034	-0.5538174124062504	0.8039372429678353	-0.2716665286629141	-2.9493465893212396	-0.9678008316506792	-2.036811928834979	-0.10520086139088339	-3.0078835095545386	-1.2754080182688974	-2.2447554903482705	-0.5208060716585744	-1.0326626944142372	-0.46312846250796136	-1.1809152546995434	-2.8314820037440804	-1.7268669716923395	-2.4852837051628516	-1.452113026469704	-2.423472915152638	0.34772924338326605	0.40451017200554346	0.4730677974448297	0.35842336207394343	0.3163336126905268	0.3455548660684632	0.40482679140243377	0.33204859184933405	0.35223195445632327
230	-271.3109083792091	148.91701268300255	1.0259083215908913	29.119806722247063	13.247580703447307	13.627647529284285	2.242676674854537	9.828532174249114	0.9989482984977769	5.553690051652444	2.4491879626190527	1.1721170874509492	3.7939142753897515	-1.0949211686057745	1.9553486712609218	0.052513477375829835	2.0578667399437687	-0.34417545644089653	3.115203807681797	-2.34352887599329	0.520291545464444	-0.5226347241275048	-1.234714408172546	1.113708441282383	-1.304192025294583	1.4036948930024964	-0.3076302072841539	1.6607730269191836	0.5325240660371112	1.7047207644600368	-0.2016543152185606	-0.040333480313394225	-0.9313528958142107	-1.3391445486186089	-1.1811406458841405	-1.6744700564851878	0.2908754800826394	-1.1892951611899834	0.025239578953370184	-1.5153880303419531	0.4651363531218387	0.4277124023587005	0.534839749678264	0.4520491999934384	0.3995632059613149	0.4109377862344557	0.36312570959572427	0.34050579880704	0.3597563367298227
231	-281.0512456402794	161.0488657797498	-14.387547585940464	18.676210224532753	4.774528581409335	2.4416222658607727	-2.525518657716839	-4.411964425781961	0.7954634693104963	-5.905442763071251	-2.1862998657778743	-1.8179975027533142	-3.695156334539416	-2.1537869519850275	-1.8673696234529031	-3.1100990277542317	-2.527445905612392	-1.845171174736321	-1.780269437340992	-2.071431102999251	-1.054471293096238	-1.0123089901950373	-1.4621961805917774	-3.7093766715527248	-4.469604957064793	-1.1756112788927977	-0.6808865126975957	-0.2555275877290081	-0.06482338788963092	-0.4327373154626328	-0.4379280429375937	-1.3798587586566031	-1.9809577405439325	-1.7997606299686084	-2.3207081692837415	-0.9289016770681147	0.8181487174139194	-0.6195296197356431	-1.4375739271350625	-0.7224250042054571	0.2677950238481053	0.36133457559265425	0.4255064955195133	0.2792000243812638	0.33482562690624257	0.3180557561902367	0.38704646941151893	0.3971856245515641	0.32509600985260234
232	-239.89059161609427	135.2936607578364	-30.580389875050457	30.282979485695616	-7.318924600188262	18.558693069731998	-11.262310107221259	6.530997915735455	-4.10071510922824	-0.30983257577628776	-1.0232378317049928	-2.134511763653393	-0.22991791926247998	-5.245698473803624	0.329468820145342	-7.4147955967698005	-1.3706792586697785	-6.327635708387096	-1.007392293477765	-4.581602428684215	-1.748002180026547	-3.7694312814395183	-1.119996051027073	-0.9764667711501154	-3.0673636647903937	-0.5426112266428827	-3.6041320412591293	-0.13976945231883606	-3.3502867765668545	-0.2447055409297688	-3.586162624277529	-0.6913452017188796	-2.961683418560212	-2.151259125897212	-1.8354873877338942	-2.9259624159723976	0.005664094214354329	-0.8464816564312659	1.223907747749469	-1.8031847966726549	0.41196065372222135	0.4564670835463892	0.39001715985594887	0.4083749899639056	0.3663691947374376	0.39738483407292263	0.3804941298477324	0.3905045527777696	0.4784231001374115
233	-332.4946324692982	149.12578166935592	2.074275830055122	18.943491861650717	-1.1166335379418437	12.546057912473785	1.034460115561149	-0.9458528467253139	-2.313445059940053	-4.20559244437235	-2.524960449541262	-1.6751270817681105	1.468234255159689	-1.2478544101556985	-0.14579316716298452	-1.417705090195278	0.7992921256509916	-0.42023409467709616	0.5581798240920007	-0.7518933862259877	0.027777283416712626	1.687613287532322	2.977665096259753	1.4337802282929715	-4.96625563199533	-4.992411058899957	-1.6262579949784615	2.838276444630287	2.0872061355798754	0.7624321406136134	-0.3704987421723665	-0.96397277008594	-1.79403556976152	-0.8391872560742087	1.1645662400357975	-0.37382423291622646	-2.8439914630551533	-4.221060847692949	-1.5103268063349893	0.5975750663616946	0.4856486153942413	0.4338818816816753	0.606272991911058	0.4295465335479092	0.37510919161292	0.3590524928985206	0.40583511139336337	0.6420336779105744	0.4274795910129546
234	-274.29426643210417	156.23012097904416	-7.463174079343249	31.03503285318673	8.815947527226113	9.417313574608965	0.8240815782651588	-0.16025866743979142	-0.9434250031961888	-2.388902127471671	-0.7883023666752018	-2.9896228396066307	-1.8062894868558501	-1.080491884486778	0.2913939498400438	-1.10342997317289	0.14562014895915337	-0.2575830548446905	0.5756036102478537	-0.713832866117408	0.8922709564892225	0.42290892640996586	0.09514974148887219	-1.1053637837140462	-2.0452042553456686	0.1844926385356626	0.5046002510923668	1.1419003547854296	-0.002787865126998632	0.25144708679996297	-0.623427393334041	-0.7353920324894347	-1.7112368429953753	-1.8168408796533413	-2.8203523445577163	-2.7245601086547273	0.10846106716033768	0.014548756950684848	-0.5565544334241745	-0.7192448317216035	0.3879265646804282	0.40281157603245676	0.34992058169889567	0.33896999848853054	0.4051522800653025	0.3402377460738619	0.39995488274385865	0.3836908647606124	0.37536935033151053
235	-322.9201622466095	147.59790324621954	-6.285484474569982	23.229578814474664	8.508080644934564	16.107340667293116	1.7723946185965402	5.870942176021218	5.792247498948316	4.6927374792149115	1.990684858896481	2.2578163913850413	4.838944775154649	2.5101050491235366	2.5749542863386163	-0.035154527147882114	3.666408165780809	1.793285473730767	3.3110146325476624	1.1364296598755936	2.492961933831459	1.6181330325646293	1.1481315785018835	0.9081446832399624	-0.039416713410060984	1.730168608754828	-0.15544496472739122	0.7287231127375644	0.5089384896088974	1.2186388710735532	-0.7063651056011178	-0.016660175836475635	0.23191082057607382	0.4858584760359088	-0.11956098111136305	-0.8222798561976641	-0.006604663509561292	-0.23933856599300113	0.017407025266933832	-0.8818917570749676	0.5149951104785142	0.5648048886941852	0.5572081100966488	0.5550390789478787	0.5750805598564361	0.6040348377924248	0.6188483616912133	0.6300383176534582	0.6059345562087866
236	-201.7876251509202	145.4883854962856	-51.53341831892595	66.33950157212527	-9.75377129726212	21.073908623022653	3.111180148983591	5.371015434788948	2.257724561001847	-10.207281510785604	9.042101445068896	-13.115943467922028	9.406685363148	-2.684578513227779	-4.844759123822741	-0.8114266437710941	-1.5979289044225047	4.407700915450552	-10.21533486658094	2.1248630363453604	-1.6625579687056449	-2.0760294813309104	-2.7975954789277053	-0.2953728902004366	3.9223630594633345	-4.873358209730058	-1.324894297982081	-4.584947517682315	0.15424225721612947	-2.3832215892785573	-3.1739730967389193	-1.9194731942638796	-3.2503742992293296	-0.22792544055355773	-5.144860326942338	-0.14682977082482274	-2.4237073297043197	-0.7787929101735305	0.1828260022467609	-2.6559187497656267	0.46700073052444874	0.483807556066162	0.4539251712789624	0.492095619283411	0.5041720994601645	0.5691490271660603	0.5147550849836406	0.4699074700946191	0.5225376522119111
237	-289.84870858679443	161.78715855195108	-15.308550111830407	26.27670822863645	-3.419459489442654	12.510765249028271	-1.442577387415134	0.923262811255855	-3.0748252160979206	-3.463616172202688	1.432575401718388	-0.6837402307294402	1.1905867084428228	-1.2336994724170083	3.6421380687557647	-1.9082824089632955	1.5094527290593063	-0.07140403289524534	0.7750150038234915	-1.0459623344070499	-1.6811501302618788	1.0163373454720381	0.27212371884698056	0.6412686700249901	-3.654290763634426	-2.537051462939431	-1.5318882286875057	1.1214854378710175	0.4065865968766975	0.1273259104307388	0.07091504592513541	-0.7736512467885704	-1.346737390066603	-1.0127882742294114	0.3511752729441817	-1.0816575487931186	-0.7437579418591872	-2.617880665933354	-1.1404071593892056	-0.1849779813533536	0.46581992746843903	0.4100408292429558	0.4456593012813443	0.3435382590324941	0.33042117191440634	0.3295598133077663	0.4033825641487458	0.5468786385781609	0.4170167912532303
238	-202.63202575803803	154.09953520171624	-19.695167914993757	29.6207137741224	-0.08446154643449472	8.081344077228735	-6.373942050453735	-1.7938569277436136	-4.719888981307732	-6.219981107977047	-0.9934068010100978	-5.287586827736946	-3.296964800214188	-3.665023719421448	-2.364510526670177	-5.137586858642874	0.6936175908753637	-1.9785520458508439	-3.5118668409077953	-4.35089023402217	-3.540214263659183	-2.1963026188875845	-2.855157523348618	-3.1796936893170082	-3.134012326650704	-2.9635220415560433	-5.657850268650712	-2.9869043631725374	-2.11907222822015	-1.1682240523266754	-1.8633328857511156	-0.7220998893461331	-0.1625487989500246	-1.389678840820708	-1.8304507171196096	-2.3939126994506132	-1.7902926341985692	-1.0195936084457478	0.12173327286490891	-0.8788236235886814	0.37976979308132935	0.3305088702635186	0.333540619764549	0.3274298087506851	0.34020847370051055	0.33235097956509313	0.3519394792181746	0.36506700030112166	0.3478080969699958
239	-254.4641560584187	143.2208185274167	-12.3308884059685	37.428779115380905	-7.151491690567021	15.754007102368387	1.3154479845896672	-0.08321433857227464	5.334002191724209	-1.4028945321522275	3.2303806150923586	3.9486771298295427	-0.09516661005729063	2.064972468696925	1.2285580890178338	-1.7209041636325624	2.458271662075569	-1.9131509904756177	0.4850077392055036	-0.7606259330434658	0.06568586426384598	-2.5477153097196874	0.3719023080783637	0.8054810052727746	-0.41778477495012745	-0.13687195506012576	-2.266444010349785	-0.3732026267487975	-3.1484385171868103	-1.5259656547158127	-2.418925413982179	-2.0595834082918625	-2.95993276720991	-0.652782549203958	-0.07069442619132775	-0.9989302340095039	-1.466882243581076	-2.396453054245387	-0.760735552051782	-0.7989653937236526	0.3794557001462867	0.3109034550466155	0.3288751553944704	0.31023949322556166	0.3039335955825758	0.3432933611618259	0.324722980157375	0.3861603435186356	0.30054411579673923
240	-295.237011481229	129.0137187086666	-36.16759167354882	32.65331390664309	-4.279257488391453	19.12937283174326	-6.504349299949304	1.0507566703761424	-0.8599485207257594	-2.5171326581621956	0.8033025479960527	-0.9892068914507433	0.07767549801602236	-3.562547645872436	0.812925497064707	-4.096340360129126	-0.9301132831589566	-2.9403555451412884	0.3001165735063512	-4.351259570634456	-1.351359691735859	-1.063211898795693	-1.2725881384908841	-0.6900554629986645	-3.399855384580302	-1.1124805949651702	-2.3951962524837294	-0.6697251891588258	-3.6017172568174876	-1.5026942176074065	-2.3582429980192066	-0.8712955184282029	-2.32786827179312	-1.6446180671211208	-0.5152972890166556	-2.713139759051352	-1.8578242880898628	-2.814394428832564	-0.6377808054232752	-1.4020995580067046	0.44415504540443274	0.429083850694348	0.44481880534088053	0.44253668562126197	0.45241095774226947	0.44199249698809384	0.4801223836386928	0.5055172826890643	0.47043160625044317
241	-312.9500468985885	128.6878896672097	-25.189232536992606	25.40125563286963	5.852500060131669	13.422769782073047	1.4072967565372685	1.5471482312164428	3.3236499121152767	-0.8147855053887804	2.227589944409399	-0.14903763293161115	1.9110995805604676	-0.9184291950321402	0.3046438939988037	-2.190521358692027	-1.4202757509538548	-0.8407020464996001	-0.8904340100308393	-0.4007651292654683	0.023675110955419198	0.22384405729561174	-0.19932971076473097	-0.24737692993552415	-0.4633424825053233	0.27972249782731295	-0.16953847773797195	0.28433840707032626	-0.8839393575452645	-0.437498831962358	-0.5852639047256247	-0.5859834769316208	-0.31527327556264784	-0.5828226306655511	-0.26863107627390304	-0.341932032040881	-0.28359159680181917	-0.38886111653320393	-0.14581619443006807	-0.5551988095161269	0.3997423832344274	0.39692751707806484	0.4196707382023454	0.4214280841201663	0.43175405161725705	0.42831043554041487	0.41698207483159455	0.41914392052144644	0.43032923707729
242	-281.5436566477994	137.53624540699678	-23.76148653666263	27.144508148227644	-3.2713566679401294	12.159405364316322	-2.9448193685062463	1.8803123373650976	2.477303414931109	-3.1878252689009505	1.583958846806842	-3.6023887130020777	1.874334410033427	-3.254441047341237	1.7054955840804162	-3.0958991640331894	-2.0293939299932324	0.21044795697323848	-1.2407391483810595	-0.20972086201555484	-2.073375868407142	1.054795342607915	-1.304257440087858	0.01271924475217344	-0.8560042788932112	0.7115398542808297	0.5566949374303192	-0.9662991583009536	0.07450250183737607	-0.8986516450964769	-0.03728009615316873	-2.0248750535943323	-1.3099712467429467	-0.9016006913122576	-0.2814592789324769	-0.38780435564911736	-1.2779645541716553	-0.709333844085778	-0.5524741456015438	-0.0136318838285915	0.3991258733226423	0.3833817869551166	0.4029203713453047	0.42346123350262016	0.4308325686133227	0.42276209273171955	0.4062017363041323	0.4152650195005205	0.4037927687324
243	-284.46620138882685	134.53666228952383	-12.556569302099666	45.16899632211747	-2.773552661550299	24.1303124885518	-4.324547678310527	13.05463126516855	-3.657814044933672	7.045873364712083	1.1686775655614907	2.1128623761109906	2.550582856192127	-2.993279041712169	4.134522050329732	-5.615744172449057	4.2277708459313	-3.717526427166103	3.306940943366592	-2.424053282393488	2.0118872618971464	-1.5907779212038788	0.42799505065457066	1.0187138998303122	-2.8291935994286432	1.2154277297224483	-2.721040025833554	2.0195981095369233	-2.8836027127602355	1.423035511753195	-1.5569836824691234	0.871523347322313	-1.2434175553356548	0.1569166511465668	-0.04651229592568871	-2.3919817505570267	-0.45485969933602277	-2.922686281955905	-0.08293288648220161	-2.369540675361205	0.43725787556436285	0.4139471005010177	0.4423252133503549	0.3962637644960404	0.3887506819078501	0.33522308974573994	0.3624630645012356	0.3932971229663729	0.39314687196261866
244	-238.326429336437	140.58588850168	-0.2775143601351585	22.652038074941363	7.755364865742317	13.604031860045268	2.6148398901554457	7.022304526461452	1.4925375627320967	2.5393690179654826	1.152999449421661	2.498819885899095	3.0280052374429833	1.3695444030779893	4.335637941323476	0.6229972360133462	3.1174863912167483	1.7761910554532148	3.967488775330924	1.1893226673464334	2.280175878427738	1.013004168179822	1.465044444926777	0.781099772928771	-0.31762334176143053	1.0678417486387037	-0.1966226473632215	0.4979991831406943	-0.7463845607940826	1.3017800373437138	-0.3268625063193403	0.6931785004899775	-0.3392531167876129	0.4116659217646921	1.0453477758857417	0.2407619420570188	-0.08432996543157183	-1.3560392393210343	-0.5692556856164925	-0.41191768245447	0.44217718188117516	0.41301706662506765	0.46783484623216653	0.4370083144051379	0.4097771368813322	0.4158174173846046	0.4819325394331929	0.5259676625161754	0.4528486796885226
245	-224.74871496774466	136.94163616188897	-15.800429080994856	35.49610741336388	-10.234285382178857	23.564928381049047	-6.2104306650454655	14.15386588225856	-0.14727343235362464	8.638979664895007	3.5420121618390477	3.0700251053556404	5.779601294483827	1.3690910698648393	8.931071602996223	0.36767355901144605	5.893175671772081	-2.2239712519436257	5.062392932759775	-0.612038126494249	3.271583695970532	-1.0341672746716546	1.8404811467725517	1.8104683281128995	-1.09867186322632	3.123272990871295	0.31669508030780197	4.293451534074816	-0.508211009034345	4.106150584117095	-0.3641240382259472	0.8725631948489807	-2.3719784936457207	-0.9400173269060669	-0.1461769099008612	-0.036927967678772856	0.37946697254083095	-2.3391138238968425	0.14710472634870042	-2.5113583942740725	0.39609970858839383	0.47806558835670343	0.5653864943637001	0.42070544600137133	0.4263507126861254	0.4319458586985872	0.45265982795184373	0.446522739407217	0.41718771994137455
246	-233.74923401245888	142.38532919019156	-5.619122421743189	27.64492464709004	5.53602964714275	13.547256242611262	-1.498005870936587	6.528234336941865	5.477603407019732	0.7684515019466397	2.4998444171361265	-0.21393921063618954	1.8502890953613957	-1.4245198699986021	1.332176450901447	-0.3477067593003726	2.1720692070775187	1.7458418817696457	3.3811802693008244	3.496916410793133	3.9667848559185352	1.6941447458871655	-1.8544813044929693	-1.0550664007578094	-2.2007077160253665	-1.3239100606821672	-1.9860327930996138	-1.3743361714524123	-2.13218420558645	-1.9482463004853374	-2.1009388653741197	-3.2538782661685053	-3.4396676736980436	-2.1797989388506043	-0.11119630145433711	0.6695897616829661	-0.3882266769423552	-2.522774347732878	-2.364146884890309	-0.06651164970942458	0.286042184931481	0.3331349360001917	0.4880108262422831	0.42000599876300526	0.31190945128576975	0.2938319081360216	0.3519080781012777	0.5339479848145254	0.37605418543389224
247	-227.53687797051396	181.48441114107254	-6.20877655795214	20.0752571436969	-6.3400159351393555	15.482881680216847	-9.199430558394345	1.388271790240554	1.049175149794199	-3.6053861161714935	-1.568279277202292	-0.23022756158946778	1.3425834641117944	-3.8860389025545348	0.17707971290014465	-5.572810514216786	-1.9360331375158952	-3.5773598215637255	-1.2279273255355894	-3.922340419208438	-4.539785962910726	-1.6998942222787312	-0.9199195784086927	-4.473905289645763	-5.963985299455068	-1.5906475714599007	-4.723659138155952	-3.5061194477902635	-2.3517291100425086	-1.27120078630688	-4.395368618623593	-2.8905784746656473	-3.9093097135886503	-4.732718139564616	-1.945807906326323	-0.9119433980662076	0.7619344162033153	-1.3558222947204963	-0.6328135988350163	-1.6912261582845456	0.28691606348882964	0.3779684597578377	0.4710400990915073	0.34746958836781705	0.35017732760980047	0.3127005210706277	0.36086250135921855	0.3304817385364994	0.324549898825558
248	-218.14393618234024	142.16041509909633	-34.62892284751644	40.768371670268294	-18.280568120778266	23.811611194207345	-7.776116026568073	7.119616629540644	-4.080930793518983	2.363844361861846	2.3615236478749853	-0.36365000522762864	3.0687707332029026	-3.11315154305039	2.595077748764612	-5.070184476202937	1.6306964793846905	-5.1006571527729205	1.4747334275530286	-5.409073227587123	-1.4846013683527175	-0.7884009542631951	-0.04358234892335826	-0.38982635923628634	-3.845038403463612	-1.1808349232724302	-2.9298563793285584	0.9229754487336012	-2.803205097188879	0.46193997191702424	-3.3893097937803685	-0.24086238469715382	-2.0276800447434398	-0.7320521968578789	-0.8553708676826178	-2.6395633063069948	-1.2654491282070375	-1.9648539889039058	0.5574130552506993	-2.6819859554646013	0.4315315548463441	0.4030670905534537	0.4304304853693364	0.4033836234282093	0.41616818712677145	0.409096268829129	0.389415140696613	0.4523095656670391	0.43629139977389386
249	-339.4199497655721	138.51020379968938	-21.195736773007464	37.645222787102966	-5.438538350932766	16.008445178668275	-1.5877727360983123	7.2582687607477725	1.3882007472194622	2.5721098837615908	5.785743834645506	-0.1377152100462882	5.830769111303246	-0.20304118455193965	7.322355081569778	0.4416659982437161	4.7058710487075235	0.5804063007886758	1.756687346780496	1.6108081252007562	0.5223506043828203	2.699303034639671	-0.8786021418537241	1.582942633979117	-1.99587799450124	2.2534191852449106	0.01918663365712374	2.182612798862147	0.788781351763782	0.8326600309115657	1.3282081835160342	-1.0284969568872748	0.6116583524582094	-1.592398094006045	1.9416781513956127	-0.8441812940012585	0.14936819920808722	-1.296143999846519	0.08588344159260188	1.3424492852873693	0.46072093422019217	0.4412466122579658	0.43469223321223655	0.45045114440639406	0.409677312686763	0.3992083476850058	0.39211732725576337	0.44855017427037736	0.411123255203883
250	-301.22359334178634	159.5310765444062	-24.080907303926367	21.433644299840317	-4.161121405130542	12.310361943339215	-5.361054842854059	0.0870396170481855	0.19300491167289732	-3.2281029858897425	-3.1415137566956575	-2.4396589704941185	1.798002052297719	-4.487838050781861	-0.478881750603992	-4.2041858904986125	-2.2385754193562937	-2.3849260771585947	-0.4118431416845632	-2.3361108146401177	-1.1865244019271082	0.5184510128042593	0.2665638686563705	0.17619958501630692	-4.2397199116036095	-2.8697032640786686	-1.6720944034400274	0.38210075197820614	-0.721891145598741	-0.4944501231780524	-1.9617925233547167	-1.8409662745842148	-2.4644701547362864	-1.826926860624471	-0.079294748976494	-2.0785462790217104	-2.1409914796413267	-3.025664602834259	-0.9526773160631228	-0.7930129817628105	0.3632042684361294	0.3454373339229251	0.43805610955326885	0.35582614271796226	0.3502535330079353	0.36389799974599013	0.38324902008784956	0.49998795748786934	0.4052052470871368
251	-280.8493402162147	151.58704799814464	-28.659768225193336	43.54762769896903	-12.061408205892905	17.28430999194387	-7.3255919788142725	7.126499737604636	-0.3595131952763889	-2.4453491074633513	3.370876400100512	-3.956807935123908	4.044797844839569	-5.125838725273974	4.072100419841291	-2.8256887206347834	0.8945764498233474	0.07003592036982619	0.10516798498317026	1.057367078732214	-0.30641407533032167	0.16822337592701622	-2.564251370764276	0.6523068393390117	-0.8444568547866708	0.7156477619884911	-1.0306038099972223	-0.7726498726128155	-2.4239403513841866	-1.3750324531808416	-1.818742903785242	-0.9316976321857823	-0.36958186421885836	-2.4347018638207145	-0.09040231121876635	-1.1437532709506169	0.4029583800005385	-0.15199439018054126	0.3324359763305878	-1.1677584757386135	0.3805454244646924	0.36080763723870807	0.3673032553273873	0.38259037798889844	0.39449537162319076	0.4080820406460184	0.3696308620563192	0.35927154906410447	0.3756166426053847
252	-291.7353137840382	156.58050264327497	-34.42911732807401	25.018811800594477	-5.789261639423698	0.9147206982126679	0.7672320315204924	-4.839709717764782	-1.7091693052452925	-7.296353026165052	0.37521981661722115	-5.415344251034463	-0.8394564896628178	-2.766256845492848	-2.078379212092038	-1.790249890159304	-2.87715282393907	0.4027250617398575	-3.0031230119854295	0.025227452027541467	-1.6407021440056526	-0.2429087146962939	-1.7183909617544397	-2.333837619215786	0.4638457405146784	-1.4722545179396724	-0.1275681189572953	-1.879992003223901	-0.3812025991992419	-1.2633340925452616	-1.44365018966476	-1.5823860644521606	-3.1992059623265767	-0.38349011624119256	-0.20843456834473745	0.9629819965445683	-1.0665469125086005	-0.003949180615762739	0.7465974438782054	-0.4244211144259847	0.3381276269811336	0.3055961042780203	0.3498725857546738	0.3106059073732626	0.33172221165258914	0.30269195949625965	0.344274112219427	0.3265288130551653	0.32599707192344646
253	-395.5814182387388	114.03887440162612	-36.440054120469554	43.832791707130546	-10.421389135640597	14.698189905859735	-5.793675699614416	3.8343269538746445	0.6421738005056324	-0.4188781615053533	-0.2046733688889214	-3.0926965422989223	-0.9872688106707201	-4.6462366000527355	0.08885442357151765	-4.035807667682354	0.6952894936998415	-2.083056526769945	-0.34660933471418004	-3.3050444242365424	0.7201277688817206	-3.2217351892703205	-1.661366435577239	-0.19539929581101825	-0.531134424351409	2.874897967544589	-0.10215484003001382	2.4662013006255394	-2.016587526936159	0.6179446327461231	-2.160771740772699	-1.8006121362026877	-0.6579202989286831	-0.8573489521431065	-1.2190442491743803	1.3933685835341643	1.9944953676905395	-2.650107334446606	-1.0517760341526459	-1.5080901323395945	0.3753592951912256	0.31026789849599107	0.4052321247704595	0.4075648273036708	0.3613886055640168	0.4159446224843217	0.3498818922822986	0.3839689372500499	0.3505398858881792
254	-214.27147038478114	133.50055679123713	-25.84607353695308	38.54047028864067	-5.595552217555885	17.237378958383815	-9.716760163725374	7.129157204918599	-2.984070063917793	0.4674231771776265	-1.6677972345575338	-3.6100695072535434	-0.8079254927799618	-4.185743488845928	1.1504587534841217	-5.4544492765187185	1.86084785201303	-4.158688927728822	0.18883523185524215	-4.544778365272693	-1.0690355184115383	-2.59356006646051	-2.771132018731917	-2.229579385802526	-2.8848438551219378	-0.6258211865664166	-3.462671082316448	0.1682003559244892	-3.857450221666874	-0.5007015659227612	-3.5420215655879224	-1.640291318909782	-2.769805118651002	-1.188512547951284	-1.149252029759031	-2.6594053652241794	-0.9827790575941877	-3.0246450291504	-0.1564638691730924	-1.7825145437655665	0.3733343060167923	0.3750310833232593	0.38813052387909064	0.4048995595713254	0.4096615974213404	0.413859281791298	0.4094132624578169	0.4113873432992182	0.3873772788093492
255	-231.72137609998052	151.70428078509008	-15.069101692687688	23.23409139035773	-11.504984586320326	13.80422685853296	-5.1535282001614595	1.3636571522516572	-4.824724141171004	-0.7961183156567379	-3.8511325560130945	-1.548500525138905	1.422354112888033	-3.442340664809803	0.7796991546798147	-3.795118400941016	1.074578401227601	-3.594892652237431	1.0830528765401337	-3.388602434605	-0.9762765378892184	-0.25785564324434956	1.5022769243490495	-0.18802874713795129	-6.441811063764392	-4.481433139069042	-2.8399706856083626	1.6295954000701314	-0.8886430526170359	0.3709485161540953	-2.8664664889900453	-1.7904513774386617	-3.2614609996111095	-1.8774533520156222	-0.04576720565216525	-1.1431887880455829	-2.725944967803661	-4.961890068257895	-1.5750932548791508	-1.1000393495227652	0.3272112020246326	0.34438113301196077	0.4908682877635943	0.3602837030704918	0.3240350047070451	0.33125609630705716	0.3776651617057545	0.5231368394599397	0.35238370915523964
256	-229.36383807408512	143.58801311037584	-41.19997091991256	39.31843844710148	-7.26414240172407	22.351673790494342	-8.543715248019595	7.0031866884742024	0.040983493388281195	4.232070372487439	2.7895895502297647	2.2076478586852275	3.585620793613082	-2.114748906167209	4.644662365362829	-4.426779570572908	3.130207019025723	-1.5626040137026855	2.958795064083213	-2.367975460830976	0.131527503592317	-0.1564927947811164	0.19007791995057258	-0.3986418158037189	-2.5885296519380567	-0.42540950184575776	-2.7680202528880793	0.23803544951862854	-3.127269145451775	0.7946936438144034	-2.282049268290806	-0.46497874606074735	-2.474987933568444	-0.8511748508030555	-0.9264784874496242	-1.469369831426803	-1.0155856243040935	-3.4847520625624924	-0.5116464507566288	-3.1012040593950205	0.3924916870367481	0.4004248653518802	0.43876252667737736	0.41716117372630346	0.4287120864361555	0.4219773360634774	0.43424536170166933	0.4444101570701993	0.4274263208469805
257	-254.99236543726929	121.75697313849142	-9.998336509298323	31.306767098223048	-3.6509225943239505	20.969448128172303	-3.738047051043342	9.530333349931924	1.7086208054781038	1.9561307683660816	0.43548293980985775	0.2616683367670179	4.7090918989324795	-1.7092572707146267	4.673827909884201	-0.7763400166340636	2.9760026266176567	-0.22942750761652886	1.69664884466195	-2.1966580000060203	1.400873476569352	2.2420495253209856	1.3754110539527342	1.2149911014169739	-2.024007720366764	-0.7161789652183902	-0.8436709703543995	2.164269354382068	-1.0147296463377458	0.920018644703022	-1.5986680881696167	-0.30843241893405376	-0.1619204028944249	-0.9744840889950186	-2.355984763988123	-3.6578530933117688	-1.370158743719631	-0.8699338240299007	1.4446636694715576	-0.2778433266300126	0.395553990850472	0.39073588777246326	0.3764386884424786	0.396967011747872	0.36892092696287043	0.352849856437362	0.3384009902790981	0.3614531798464047	0.3246975892395707
258	-279.9061694402965	142.11802305697285	15.688582005148836	22.619252415350974	13.297674236272767	8.535727613158702	7.793667243021717	3.105027243038843	1.086597732216196	0.3384788130264439	1.013748714817532	2.2291167752274283	2.395299652565366	2.0007568539182854	2.840899220824547	1.2792829589820807	0.44966955731691843	0.3806464319082998	0.8472057390403144	-0.8072897676013829	-0.9768746281646271	0.32000346954778863	-0.3977905156697033	-0.2440937142167273	2.5414288263544735	3.0009302540619975	0.5498133535437043	0.03297696877457426	-0.9327702008318163	-1.4751551798130167	-1.1697232054510873	-0.8577317845615637	-0.10685948499614906	0.8152749866886255	-1.7665267487842096	-4.077163637469855	-1.2569629381283458	0.42711666021468586	-0.5238373087671544	-1.2340104887817451	0.368653377812963	0.3118340032460359	0.35184757853337845	0.32952029535618077	0.509311566971922	0.5134210075338017	0.38403085849136037	0.4251501753929669	0.37475152972332143
259	-187.9177332207522	96.07986013598114	-64.88886616149237	60.13647080489814	-28.3479680081153	35.12031403982645	-20.05306300685479	17.49534524345323	-12.394796710833033	1.5405246596881512	-3.7863066976817796	-4.460303594102089	-0.562335342524447	-8.74432320317721	5.453400378529669	-9.462244575895731	4.132323636462395	-9.493720663848723	5.174448189240692	-5.213090799134954	0.39129858365278275	-4.691890129065879	-1.3001388613022276	-0.010396325430093716	-3.529821628797945	2.0494660064276213	-4.335613441258962	2.950682596537908	-5.031692025505293	2.3198602522407787	-4.791745391935927	-0.16371472374809024	-3.7744048535962675	-1.0290466152790188	-1.1239306851243085	-2.8312239531090455	0.13039523242364753	-3.632542436005272	0.29651503985502464	-3.8244210086183075	0.4843421608217633	0.4987832486150824	0.4648438186783406	0.4871354443431556	0.4345696889414426	0.4359218916768508	0.45401430675545373	0.45825426735391434	0.4717131613772241
260	-432.33850384798956	206.77884323426045	-16.338378743527667	3.1436762152198643	20.336487202010023	-1.4714060595360676	4.62157730302588	0.07986271664858052	-2.456408314756283	2.8030612459212674	1.2624214328616112	0.09820152505138678	-0.27933279301039515	-0.41481347040512023	1.3542904479262643	0.29640240200535656	-0.8718239524825019	0.9532541743188786	0.7548497413029824	-0.11734825250761133	-0.5395597083666392	-1.0493506565575994	0.530010734155654	2.199312573575803	2.332282022190702	0.8326973105497009	-1.2315784301059485	-1.7202356448431644	-0.7592875580041366	0.21522209939999723	0.14481026273390576	0.25236758925736663	1.3570355192242625	2.4113619900760006	2.0853944059158875	0.02333205346589577	-1.0862418912308853	-0.218152063868297	-0.02971420868748222	-0.7023688211233777	0.640967567507695	0.4001353421206495	0.36562502783396317	0.30520841551564176	0.32114350624820703	0.44678129552915413	0.3421797299348938	0.48438412169549827	0.30816114328841676
261	-159.07827681788172	145.6551954575154	-38.498635434200864	47.31812461397197	-5.126166501569115	25.95552503668654	-7.313060222061821	12.254142039369166	0.9205315118507933	8.054971769310237	3.9439677807903206	4.109705445793372	3.3892813432533346	-2.525046935180965	7.886755760580182	-3.0289589061547444	8.395126775896726	-1.280421227196984	4.594315929348792	-0.013560960929396343	2.0566501636002794	0.3230203981536617	-0.09997454991570605	1.182687052558869	-1.4855078337286642	3.165691125661376	-1.102744905575728	2.4163049200665805	-2.5738649381320715	1.251539123733967	-0.5521917241112911	1.0787666681735821	-0.9086187018913013	-0.5096610946564016	1.0360141903927567	0.6929731376477263	1.6626768384386705	-1.1599407034097347	0.39899189397414314	-2.486663190734658	0.42495243345067596	0.38208682714086906	0.39005368110577104	0.3766041916342744	0.39278719001055773	0.4497169344258025	0.44693834635461177	0.49346429949472737	0.4828442744952525
262	-285.5792171922419	156.63800723608668	-8.612798868146326	38.002068689339595	9.780997637560713	14.795309533483147	4.282261653351656	8.004392364399683	3.792682196716978	7.3676205885940735	3.5935197298516397	1.5128998016020652	4.27193152056166	0.8395954544730926	3.0171500453933104	0.09858946061312865	3.0254574626253405	0.9110891386292903	3.6869040842318466	-0.13097427959154756	0.874490078789628	0.7518198102375055	1.1661884410600134	0.7221784947763468	-0.16137721595540822	1.1418599474985682	-0.5413387760547888	1.483824661945201	-0.6731512265548419	1.302924242821867	-0.08532767415068523	0.5154210169915924	-0.22011666466674676	0.08228896007433481	-0.30364684147938753	-0.9470888410113072	0.3969796139992816	-0.8918835720762953	0.835214032509577	-0.27152712216394476	0.5377237775476669	0.5340147691358543	0.5266707315685616	0.5179521234058608	0.47414516373622884	0.45306943810659145	0.48845700790153007	0.49025562367625974	0.4928210293827859
263	-258.911059898219	139.9023791081248	-24.293177468749157	36.28183427932033	-9.805864293734281	24.313507379379335	-11.20191488325579	6.138002222071086	-6.110299909882253	2.0304788590522205	-0.8315672732376199	0.607250813221718	3.3527613904299174	-3.2981664705572578	3.2606405433622903	-5.108955409388906	3.1165156629726285	-4.341901599609515	2.021595875771405	-3.7932923554409252	0.7240644280707611	-0.47292498844821895	1.0455950504321605	0.33659112978891914	-5.924749206160204	-4.175741843090145	-3.526230028188792	3.202474682862658	-0.8815694529035866	1.6858541182584905	-2.61088051867936	-1.0213269580738107	-4.032668534055808	-1.2726876433064045	0.06155878003911259	-1.0665184347860086	-1.8932850372749697	-4.335636870069181	-0.48110936837796603	-1.8453546200040571	0.34766845478128805	0.35636012121637206	0.4970830950387036	0.3382351614691687	0.2975843319466607	0.2820382509388563	0.34077782526030026	0.5016667945836585	0.3641375524495139
264	-275.3566462587212	127.85444641205883	-33.716543088265375	40.30661781186873	0.5011230505904999	16.723156425774004	0.8670628039841335	8.295593756144548	3.8424304331077987	4.517168318916427	5.408602749990933	1.4141377635522516	4.839251382712273	0.3686810449156276	2.520751274801278	-0.8082526048294383	1.9134261882054335	-1.4558720925675768	1.4041010791246267	-1.4744258262461185	1.4819889833746946	1.196771268823957	-1.2645339763811634	-1.2355017509285182	-1.0483929281820163	1.1287607300493827	-1.0955349155819534	0.04347288880826569	-1.0033488657304859	0.8027273703487426	-1.6514986083771417	0.0694275407740473	-0.4438320457532053	-0.32064451277223316	-0.8048538285462754	-0.7787118506875781	0.8880011878055551	-0.4574325477717976	0.7779677473346434	-1.4925959851413166	0.5201576369788401	0.48265144760399703	0.49262161006443306	0.48782611906419726	0.528712980405051	0.49372407523643214	0.4125655019941736	0.4363229384032257	0.4741107372437346
265	-275.5262728013256	141.2540993856815	-24.936240093659983	32.89246690252156	4.277241608032562	12.625251578196346	1.7498096026555876	1.5366070089500992	2.7381310669978283	1.4153614720038115	2.264265875962189	-0.9713448330582479	1.293656030579061	-1.1318177189640048	0.2311567754132434	-1.587015873206106	-0.21804060373433934	-0.7999887269168162	0.24337814975617064	-2.761314547338573	-1.4369335250249244	-0.8691019884955211	-2.587149686709532	-2.515201782705864	-2.15716515567186	-0.6483294391778389	-2.038669229284424	-1.4134025921437912	-1.989300954912983	-0.22262719324512684	-1.7481684430793472	-1.67263198645213	-0.49764229838966784	-1.0100973564589524	-1.8763555330621184	-2.3656425272962465	-1.1108001241987142	-1.0894277954039973	-0.7253301416950969	-1.34809325729066	0.42230436041614156	0.4160405950125781	0.4149449231801089	0.4227922704474312	0.48946402100884284	0.4364901849049688	0.3902471502385515	0.3917107316163269	0.4116986281661406
266	-168.96923611155245	142.49160605978716	-15.012558657020524	44.02764827129193	0.9731557486983148	25.196483013100156	-0.39550515154283533	11.291835788038211	0.19898215884772932	5.405587222481391	6.0215100218289	2.3544892859591187	3.2681334657319483	-0.2190932084565065	5.151513661119912	-0.9788708098239888	4.18623128054257	-1.3198761889337567	3.9917901614869034	-0.9457311184573386	-0.1512952236583513	-1.727455429968736	-0.6030974245271258	-0.5626629245729107	-2.320477516563563	0.062604193151313	-1.6790201206492708	2.521376995531848	-0.3510053541912461	1.608529849363786	-1.7368854181063984	0.11711668247086093	-0.6413189657213592	-0.005133923762371378	-0.5239905766597026	-1.9087681490718642	-1.3600556124237004	-0.7887153988206146	2.122851641804572	-0.8553504239017781	0.5142301345666511	0.47256830311775466	0.5111768754480273	0.5103594078469265	0.44738516023010577	0.4334595488160932	0.44559230763089847	0.4576535704488394	0.46553418746892594
267	-255.72877184841062	160.17782468683225	-21.921063017095175	29.836847735840642	-1.4538106496757908	18.39918429851731	-0.9462365237900002	6.263589904175923	1.6998896695855714	3.0498002936278383	2.8824034361410056	2.5067458328930914	3.0511651272436513	-0.23640032789109866	3.7174413937137407	-1.5100983218863981	2.6393824895502402	-0.4510933519138839	3.1201325805896913	-0.775006495935654	2.279330153756708	1.1062047768628773	0.5270647751955991	1.1354720860192795	0.4729127411919869	2.4546460929003464	-0.7850665650564806	1.5787453145487145	-0.13768813675243166	1.6878017114717856	-0.950401818410066	0.11448105927973579	-0.42312273896530456	0.2303535469929024	0.28027609075038784	-0.5882162570567299	0.5582626828216448	-0.2234779855764885	0.9951832324080974	-0.65693666468299	0.4124896064069153	0.41579709198245823	0.41006875685753347	0.414936393587841	0.4671060111613191	0.4900163923598255	0.4728410570065901	0.48887753451286625	0.4661639621312288
268	-366.81154717068637	141.96934894705862	-22.07008121054195	20.362014524046398	-3.4748857972003893	8.759508959221177	-1.8861192970261262	0.5486998230460516	-0.48071042421136867	-3.3649595485076262	0.6605917157324153	-2.8194978677022595	2.9014297349101095	-0.5411655270192232	2.2758311816976375	-1.051484726450031	0.41304485176420297	0.564471569393066	0.22792350940157702	0.3024755701269483	-1.1367590109787982	1.7707338222528566	0.3338039271780527	0.6901266215395344	-3.128121827563206	-2.89120614167749	-0.35406529609356907	0.6950469250705456	0.7529253888080246	-0.1072282717548672	-0.2825022408268452	-1.2242331083781146	-1.1296065976146752	-1.2543647572153178	0.7377632651577983	-0.9197738490387399	-2.633656569464152	-2.170101794752197	-1.132477942078594	0.4978632019291691	0.34931706138790203	0.36485549770035236	0.43855524564241133	0.3722054757439675	0.3420519437868646	0.33270067952238785	0.36398231066952624	0.4339538020907527	0.35722044860931895
269	-237.1898491751795	139.56437049081353	-6.144825309794015	28.351279533654434	1.405902133517055	15.307346908038529	-2.896230225683024	3.072655448197746	-3.268822149809983	-0.22641586327622518	1.1788109095434698	-0.31981306523021197	2.0983185127824293	-2.0034909798979323	-0.1298921789156006	-2.587528890827285	1.3277337388078618	-1.4117951370726745	0.20027701581316162	-2.8125836520402134	-1.5917561446167439	-2.986494087371453	-1.4371727284090152	-1.6330344435780995	-3.4540000163096596	-1.193977556868407	-2.4849747136504816	-0.6763074485363368	-1.7645276032007753	-0.36537271853921083	-1.2303316533637294	-0.06817400466157078	-1.494593499954765	0.867636108218087	1.1636207790726072	-0.4642402402735706	-1.0373535817338118	-3.2067542604680828	-1.4104578421132905	-0.5863872935586576	0.36891497245922705	0.32877290536070086	0.43834463380347066	0.3342688487968689	0.35539296678972093	0.32521589752254587	0.3781537419313008	0.4692513717063747	0.4052030435817818
270	-304.1306541442521	131.68696443895027	-18.331556288284816	32.635401991955845	-5.962561338835121	13.097464756323795	-6.629776326142062	7.221124202909919	-5.027718763429772	4.70638593077912	-2.080404961880126	-0.585557102237251	3.9788165609292974	-1.2112775476586595	3.2108241943334703	-3.3402906253931492	2.6079439665653554	-2.9884536228433904	3.2997167638606086	-2.481090990769659	0.9654845767136154	-1.2120192778937704	-0.698132058415857	-0.48407499724277564	-1.349089550811008	1.2139398514601274	-1.4360077297310205	1.2849267348278808	-2.1501631994851533	0.9467483131175766	-3.0071694367561883	-0.24726751628407556	-1.5767784234816815	0.29412261287590324	-0.6220966114727212	-1.0005046504931978	0.031150060345382608	-2.359460243115457	0.22937642996836255	-1.597659872785683	0.3492812232934472	0.351925805733061	0.3792782717699783	0.39074139206293984	0.3953685394189914	0.3642635052675224	0.37661529878870015	0.37761983286912093	0.36932516059755993
271	-182.3318686698061	138.93433078855864	-8.331091227638616	35.90255443036711	1.2505958535419028	16.331837615474292	-0.6410307654828097	9.85661943579922	-0.1517177183444852	2.185075521787728	0.6208912750898413	0.8498930967798124	1.2757241649387674	-0.6447188525155082	2.7856595239925257	-3.1919477102511404	1.0148006625909767	-2.5621676108807097	2.41494455317902	-3.1834163697963898	-0.47669545281227077	-1.8292962576922793	-0.7042500637458615	-0.4209587631008494	-2.3093854335839055	0.2668799768645172	-1.2187762381340983	0.705812823859884	-2.2172153265895873	0.6385995292447225	-1.081394697949743	1.4851014691460944	-0.11213134622715992	1.2616179369260272	1.0163565280501061	-0.36589076142288823	0.05527033335962595	-2.6272872713015847	-0.07647549710120481	-1.3770409201948144	0.5453913883048527	0.4635249276331503	0.4438966611636824	0.45924647567148713	0.49409397445833797	0.4576500470963141	0.5521992945591511	0.5658904387520408	0.4745060918923641
272	-297.5198412769507	163.78816486652588	-17.498746290497994	21.042459012239117	2.56946192735039	-3.1462232561316745	-2.6305394638409454	-12.938864379450308	4.3072452186772665	-7.601632637413464	-1.3867560655112392	6.699523167267475	-6.39651727876122	2.514012027926405	0.3768707600042513	-2.7058485237606216	3.7967043230761175	-1.350477173464288	0.13322527522959265	1.3640987760856527	-0.7501500051445079	2.2217217902267574	1.0627510572227015	0.5406762387386042	1.7652206548913063	0.9252846878219446	1.2806270698266498	1.2704848381648643	1.222936335960151	1.7808403862565778	1.2172171362230821	1.4662766502969709	2.080443403856566	1.7368655569755387	1.985240540811835	1.3779506106843087	-0.21505214900518335	-0.19274577525894515	0.788584364056147	1.41105228968146	0.3122161053343925	0.2670909873226947	0.33288732022627426	0.27055482109441137	0.3194989195953968	0.2613233266952301	0.3000710383873946	0.3799146196481731	0.3024940071095104
273	-194.4135812534316	142.94011439970865	-51.23434733429136	48.19240703524942	-21.90564841215441	23.685112660301233	-15.085365490454317	5.478595605065286	-4.59767011780993	0.7893058376897452	-0.0973588861522237	-1.2606656629725448	1.9957666422792792	-3.863113350392007	4.458791879580001	-4.956760441379027	4.225243845282602	-4.00167838691545	1.9247609943338895	-4.046359422901022	1.5420004730083448	-0.9647469251684081	-0.638871835758927	0.050169316311220076	-2.47572006970159	0.19072286736785685	-3.144612020400251	2.298524750500495	-2.3939754861695506	1.5109752264270513	-2.5233664263988276	1.0645776506417526	-1.2791615582467968	-0.4225568243464336	-0.17854352750180627	-1.1796507115019343	-0.2986835656206333	-2.3339308931900136	1.2665039588450797	-1.4833659708839089	0.4137823987832173	0.41889399383859105	0.40310893636984907	0.3868375533185024	0.36035780068039186	0.39072211414928726	0.3923285584134619	0.40767156806931254	0.4080889713715879
274	-254.27068876533636	119.44532615240811	-32.25795771815299	40.031032151520954	-16.24588024473909	20.701562008191033	-6.880180082463317	3.865596620792444	1.4084516745186173	-3.742014196881297	3.987897670234281	-5.485140763127871	5.928653253131539	-5.526998033775441	5.242522471452117	-2.229737578907371	1.3511435866866621	1.8734403831208855	-0.7118466282859564	2.7008082870597776	-3.068657114729267	3.6410344423888614	-2.4220397876841715	0.48563453095941456	-1.9589473695582267	-0.048715988390026964	0.4479446204849753	-1.9474676564039253	0.5785152986817713	-1.9226433885440746	1.636810972385283	-1.665182585789522	0.19917619992229924	-1.3228212171699307	-1.2421563161819391	0.03312856011948598	-0.951235096942938	1.0559823861971112	-1.3446327042537973	0.18355563494018723	0.46889422911672063	0.47591249638841765	0.48739043599328735	0.44251021928183076	0.4198737073060284	0.42759360316593725	0.4161034513574177	0.4385574897319975	0.4368002937238206
275	-172.67006219150173	137.16925489795113	-22.680659456501473	35.52138702561668	-5.813785190275197	18.39043807523887	-6.855315344613873	8.59963095967851	-4.233329665748708	1.9481823009962216	1.597558417324521	-0.7000535904835506	3.1004302039754084	-0.6626174886158286	3.964544980807341	-3.574136604630872	3.2995823659461414	-1.8991438760453767	2.190576699218824	-2.327614059791364	1.0479589411152102	-1.4508318707562544	-1.6054455530904337	-0.310794935566966	-2.021058963654959	1.378700524734565	-0.8247943085586493	1.9998129020734516	-0.7034368020425316	1.8806105642178974	-0.5205824902193092	0.9956801546899036	-0.9614508721351003	0.9489414396381971	0.37990308302885367	-0.6146452902484318	0.7395549499983926	-1.412571992088457	1.7712022565505623	0.15760455829533127	0.39061633544723645	0.37750415731694337	0.3866037723546085	0.3971891305535774	0.4119568412412612	0.3697114386507623	0.3529061639335933	0.3985376829731889	0.3950583620856969
276	-155.1206547317762	195.49545383706908	-46.62343038614036	22.784369548317812	8.997993469496683	-10.266579230710063	12.452582811556827	-9.78397230162247	-0.2778931110359443	-0.167264104004204	-8.637829808062383	2.074820613777694	-4.5173688712270765	-3.0937593510768178	-1.0868397776160732	-5.634599857434612	-2.003969988139669	-2.8384969092161367	-1.8345764585257567	-1.808940049838287	-2.7971731455208406	-0.7059229419493182	-2.5766598165918846	-2.3178296777165364	-2.3424833676743133	-2.4691244602646605	-1.2147677026233807	-2.463668365934229	-1.2975971900223284	-1.2634312247611963	-1.670759480862066	-0.7765666340618262	-1.8026449022959943	-0.5282676954705262	-0.7513348409331406	-2.2912682263706845	-1.5278120819881615	-1.509313647394701	-0.7138580025132225	-0.7516449759951935	0.3883089803736851	0.3725528116764661	0.42760025820236724	0.3663668205534946	0.4097548778950047	0.3627195708902409	0.376331063583302	0.41092288453645553	0.37593100385264744
277	-265.3953963488716	137.0542515132927	-13.925871356824272	28.122839108460955	-6.208943578977791	16.203908256986036	-5.22539714115782	2.181150679156468	-3.6980123909301037	-1.1397494886341613	-1.0124136189331046	-1.4295238097189964	1.0861753695582794	-3.3134568725617033	0.7767834000234659	-3.4250437988960947	2.5812836347373063	-2.2581800979138356	0.5821971652860258	-1.9303435091629244	0.2919935147797243	1.1672236101604918	1.1267661684919674	1.1446958441803512	-2.9715557391041214	-1.7107923774943217	-1.2531600945816253	2.5365561667032632	0.08787574790043479	0.9929338927339566	-1.199240874907563	-0.8276667811047002	-1.1310162437344162	-1.0496043414502538	0.38571506351499524	0.029094302020041696	-0.7245392768778663	-1.4354208795981036	0.3064627207385824	0.170853310209766	0.3963393456169631	0.38940281327526	0.4848490872258696	0.4015733051649721	0.40050231816110127	0.37579232420760933	0.3980103251049893	0.4982398247299237	0.41908729898622693
278	-212.40143809841476	174.24488442881292	-16.1678130288066	21.495377675682647	1.1244766290397157	9.544561701179209	-4.45758440158189	-1.1774645630499452	-2.24337735858318	-1.0545253626473785	0.6995572311904518	-0.6666640358564323	-0.1820457997365109	-2.1563103259673126	1.2625639982988737	-1.0225381511852587	1.4635827845438951	-1.8789072187138391	-0.7587392482116938	-1.3321556745653291	-0.8866594687707317	-1.0859704468767315	-0.24377355773116438	-1.3788536817036499	-1.346988660184441	0.5352251313633684	-0.8622174972035376	-0.01047665564853628	-2.8464875276327697	-1.057016487817082	-0.7546945080189855	0.6009189359619743	0.26260164679591036	0.1398668432576522	-2.7114044964058417	-4.741086042796835	-1.5032472985952345	0.6878328120139637	2.747101746762538	-0.5766921315540332	0.46897719075507094	0.3203116118113905	0.265889391781809	0.27657436282082176	0.38063307763346965	0.339944982681435	0.269999703560688	0.35713365068666153	0.42999405211253244
279	-167.52561277310014	143.16706045673172	-5.032104250089837	43.714070865735906	0.41201593835010464	22.824225594381634	-0.18127652127164443	15.368088437082633	1.7579919260709962	10.937370626802265	4.592430728185216	5.903943086640361	7.750820418437644	2.4664489754549264	7.528147457728728	0.7940828406065902	7.622733319597779	-0.3891781222998929	5.05467592031755	-1.1476901129165742	2.69176496831191	-0.16355118581704906	0.904839455760269	0.6882735353448856	0.05754700422565463	2.3896550505574345	-0.8909722835665728	2.573333016144612	-2.1842604055839976	1.961784361694432	-1.8814771757411226	0.787299547743724	-1.2141979206693463	0.33388567985434126	-0.26447483016719076	-0.9262209142275214	0.5165673946922534	-1.3951175878673183	1.5569380910779789	-0.9750632119469012	0.6294415037720789	0.6260194861532916	0.656974083393364	0.6929599157005821	0.6778589288110107	0.6506535099414256	0.6171952806982267	0.6241864174641798	0.6250317219742634
280	-276.427436125164	143.69438595388635	-49.832727226942424	46.258377754176415	-1.6049133795206738	19.425893353800745	-10.369577710276335	20.36160117172057	-4.1607729154662145	5.459235832846057	0.6425870714140361	-2.4067942436637217	6.402765114119434	-4.517094467202927	1.8603649908211268	-1.6004268873031164	1.6684089726900384	-8.384897678423554	3.696314388808773	-3.310057884159699	0.2949008018305582	-0.12960675677092803	2.0187960899793764	-0.2757135848102713	-1.8879332039464012	1.2888719978264764	-2.9083777737583514	0.9444679419101957	-5.223778182769057	-0.13449453759272645	-4.225038386104988	-0.3879819013906574	-1.402702603594525	-0.14720271961638953	-2.640523823753839	-2.2163201449509944	0.5398812450224297	-1.2996409776122422	1.2310876297946793	-4.407341050089921	0.46910437030375823	0.46691841306296333	0.6240211871278153	0.5227855208061308	0.4539490836706756	0.562292670942855	0.48075192894426777	0.48046470426387117	0.5200198640141037
281	-235.78868321337615	133.26065419594116	-26.538202007593473	41.90978536898074	-10.093260483922347	17.918119471607532	-9.217843782529805	1.359367747631847	-7.205250628458922	-1.5245211605757951	-2.225395172496311	-5.0576452419988955	1.9667307054457919	-5.6877537588634794	2.336117450223437	-3.9285209058937594	1.206060885903216	-1.4568291749966253	1.2428620241506994	-2.204847098325306	-1.4371845798489382	-1.4239996046268397	-1.0018298977170559	-0.8201282498544209	-2.8150128708520494	5.032474369214876e-05	-1.5897175395578471	0.35673707291807827	-3.233985453762435	-0.7382529065256522	-2.1215493777091	-1.3752677096601824	-2.1104065263919614	-1.2676873162553237	-1.2339559488322618	-1.412031690819582	-0.3156613984133093	-1.9446156928273857	0.01039076772952124	-1.7472640036348894	0.3827442236029199	0.3527448652488401	0.3361307140997536	0.37359511641165116	0.3729565504803003	0.38894765527981046	0.3815319694545935	0.3627227177633173	0.357201264305751
282	-249.87835348898656	133.47264696993685	-32.26110603969537	46.620161356217494	-14.37664038909115	22.484619942961682	-9.289971466042438	2.9232331377338916	-1.857709785872033	1.865562707323522	-2.4547918645651876	-2.6876625802290093	1.551967401769809	-3.9376202872821398	3.3102785635395318	-4.695800958950956	3.469425963210597	-1.5186181790081363	2.8072683214975824	-2.4352125375743148	-1.1147571638125702	-2.126115141497834	-0.23456764872837388	-1.0391377293294441	-3.0097287810519493	0.5430958367856773	-1.6354552429375506	0.7236310739700703	-3.5208282363338794	1.3438938131254325	-1.9409974509177308	0.3895866628856447	-1.8000198742159663	-1.4207965746039974	-0.42839598012731517	-1.087294867571066	0.22667663374362387	-2.646829472922685	-0.4568460181315891	-1.9868715445158487	0.42359469845434533	0.43021117996253666	0.42233998822995666	0.4160732743177663	0.41737452797056757	0.3975224473190088	0.40315225611797506	0.4248695388860543	0.41520535508662665
283	-272.37808912954273	139.2793898778334	-27.85132824650468	37.775632646078705	-2.3482053599271167	18.054248567493747	-0.13198741114531812	4.3578697436518326	0.5906076531241213	1.3658246840924164	0.8487258154826929	0.3370931632069081	0.9315331350958846	-2.736928711165902	1.159089620531892	-2.9351730214676013	1.0626060878304386	-1.6603058000946271	-0.08665163509319296	-3.6683370272335885	-0.8531254211721876	-2.2142125939900184	-0.9001013994418695	-2.313040980678873	-1.5605433032500544	-0.652692399908548	-2.5712835575138384	1.0253688927776012	-3.199039708134623	0.35176143343938676	-1.5913924865678954	0.5282397601794835	-0.4458262026184563	-0.5566091150609187	-0.41020772165019687	-1.1873596977478569	-0.038037832133285404	-0.7577871680795806	0.5158081553922488	-2.006152094421466	0.41675666779227916	0.40201807259023953	0.3578990376467257	0.34449052967996296	0.39844101537829046	0.3672346674679052	0.3597376534473147	0.3682794631326117	0.38565569702613783
284	-220.36284005120177	134.32429941165907	-39.63228289331895	36.33574416666139	-8.797329547544525	15.73418709514288	-6.692847607508855	4.169944916484087	-2.3107241950195205	1.6768243724169865	1.8393045612906394	-1.8044640884292165	1.241112737086975	-2.5722934106060715	2.232687895412333	-3.0855367589084386	1.0563003073636348	-4.472092439316121	0.940256983900143	-2.255233879183968	-0.22552075689748968	-1.9700309243609135	-1.4991805457355551	-1.1839679095074225	-3.6342605016976623	-0.4669950005826569	-2.995943147625956	0.19974082344260155	-2.707849115016036	-0.9261397689414304	-2.468442083423337	-0.7108286000801227	-2.083299373049858	-1.4877189536432545	-0.881299051203416	-1.4486765816656781	-0.28065375139596077	-1.6440767964045027	-0.0756990088129837	-2.412511995638474	0.44815505590243226	0.42408615546732364	0.4591932328626255	0.4494565633797321	0.4722517100951363	0.4778766346003372	0.4532888487539101	0.4524939143608791	0.453076372692582
285	-345.84692889550826	108.73714962826975	-5.055145879733947	12.233922132376259	-0.7167305877079537	6.304623937734821	-2.1727735393030034	0.9357614680711996	-3.1163487421880327	-0.5691383389967816	-5.403656132393268	0.7242907619418131	-0.6010579897017443	-0.812844462680484	0.8808230409190508	-2.3081792375431336	1.0963653439182448	-1.7222896950921127	1.851980094930624	-2.600915180917843	1.4235886269663247	0.06278650487488176	2.226652841207897	0.1587192648676335	-2.37855735910466	-0.9969214250602406	-0.6502628305031616	2.7495848272802577	-0.00610526988690695	1.800131369227852	-1.7610989941505366	-1.0335781681171703	-2.8018247606059603	-0.6261898246516131	-0.04611380023473198	-0.6535582329270531	-0.7302241131403152	-2.255001581188666	-0.03823262552959106	-0.48440468624806465	0.31768583198795974	0.33301738646376455	0.4410980180169995	0.370819899673348	0.3513638393942678	0.3211341773288532	0.3561786005219067	0.4405419137223203	0.35505421318498437
286	-249.10810368630086	193.83727746147707	-45.95807709773192	33.381232822085074	-10.86881643259191	8.474977181044785	-0.5183669981644313	-3.957755649303715	4.937300480244194	-7.021920926240843	1.8352840000313613	-4.498947822739914	-1.0185473642692013	-4.555410988149236	-0.8139588779612097	-2.824091994582321	-2.9415428337516105	-0.31598474013935113	-3.5357783503475106	1.224626332099275	-3.2269551153406213	0.14970618985194487	-0.6915990104208016	-1.2398747427248897	-1.7874699788624906	-4.625960972830956	0.11037245076997135	-0.4908913410066171	0.3727434309744893	-1.5460271901496356	-1.824331148830879	-1.557394718142728	-2.5549519669455143	-1.0334363760150829	-0.44682220721882604	-0.32084471192846836	-2.683008588418276	-1.8276592213699052	-0.9348946942398592	0.21997532050680016	0.37991539044983336	0.34235601682952616	0.46517494344876537	0.38469952922535283	0.373363302114902	0.3484588462985911	0.3910574253373181	0.5218053143926787	0.41551785940199193
287	-332.8794410029955	145.59696144526768	-43.659904327465284	44.791989843029654	-7.525053917031229	15.845439405634187	-2.1188286684730873	2.5038613915587744	-0.23011795048917547	-2.0118672851925026	0.7494546008825183	-3.489585288449271	0.6240980364055194	-4.853041830330305	-0.01992791585333805	-4.614418479558722	-1.49055542373342	-3.2443459431730792	-1.3638866381048966	-3.0192990852542345	-1.9222396368869656	-1.7594122511401065	-2.0583830462351145	-1.2081576694827831	-1.9571965170155434	0.49230378531993957	-2.743151164178996	-0.7176767717408101	-1.7927030243763888	-0.5773500482930317	-1.1899997688385564	-0.8056633128170473	-0.9230074355662846	-1.4568980846182924	-0.27097897860493075	-0.007469664975226044	-0.08913161459657713	-1.495986215725658	0.043410293253953784	-0.9426688743348581	0.5169625140298799	0.5128465513462893	0.4884626707839446	0.507172002563924	0.4862303030469804	0.507171830668731	0.5349080763048929	0.5032310175731609	0.5000074453602825
288	-179.43142520732883	138.5200127343352	-5.924852205286212	36.562566772496496	5.04515480804562	17.047169172158984	4.083768125064047	8.121294777888146	5.013170045540792	4.155267809683482	5.498087230579365	3.733753920459368	4.309866245377663	2.043877141591791	4.742135946937252	1.3689149188501837	3.4043942032701673	1.6444248141341398	3.9772736522904184	0.9711094038498859	2.7494941414074834	2.334849919541332	2.0169322931931815	1.9204372993891792	-0.574842390787014	1.2813502275412294	0.6243074222164916	1.6798543499787857	-0.07952916249658822	0.7186407768621847	-0.21668735892888122	0.22130717191278237	-1.6798782667229344	-0.6329945837175784	0.6346972884963742	-0.18426643224567704	1.1239468488351738	0.6525827489993904	0.9241056676038242	-0.7587740619571228	0.49455928438782965	0.5042283117445223	0.5764837720679747	0.5034660669420613	0.5365563450962177	0.5893573681636176	0.5127907609042944	0.5497364135602842	0.5771519510992934
289	-236.17652238138663	150.38573434455964	-31.24350869550015	34.82484190507995	-3.9779743684731033	9.38473124758969	-0.18375490415305834	-1.9959689506358527	3.292939119133711	-4.776528444782007	0.5267485043949718	-3.765668410148475	0.28817658444373356	-3.786679221181364	-1.0915113619642858	-2.541086793938523	-2.5618462372224218	-0.6269606065780012	-1.8238288690284077	-0.6664435260929377	-1.9370308112723187	-0.2219461560701701	-1.4270656081312583	0.067862189761967	-0.6118248877425322	-1.0485691337861869	-1.0420709140654996	-1.4576729024883839	-0.7342893038171937	-1.3813932814537924	-0.4247950363564228	-0.961797462583259	-0.3614710021621794	-0.1650633695345114	-0.6164354444525201	-1.4254122408953604	-1.0220331200143256	0.31961323903506994	0.5993287430011506	0.6988510013384137	0.5295908931732624	0.4340270242884925	0.4156202230420466	0.43023460486042087	0.41851349932753457	0.406233303078784	0.41266733170431363	0.4738105671580223	0.4223278229936549
290	-235.14487994942775	154.71926995441459	-6.944925598568841	35.542764183202436	-3.7917628583429535	17.92581308196132	-2.4557884249977007	9.73244926170242	1.7639761681028927	3.3039096669827694	0.785569167774131	1.0369355952239478	4.723887630162494	-0.9339924037016222	3.5987943484884237	-0.03192183699616739	4.273374860728645	-1.1378071671951981	1.4691052496045915	-1.8266419569604586	1.900736198338102	0.4813469017267054	1.5759245869314	1.0163716108994703	-1.6030572862056236	1.1445657798278508	-0.6728333493673939	2.172123040269556	-0.3915051246433155	1.7059955618348062	-0.5139875967518625	0.8764741356152073	-0.8426103013017402	-0.08532338477990492	-0.28877247529529954	-0.3429265493391824	0.023096412681324906	-2.8989581746843966	-0.29467765397206946	-0.7555840009704001	0.5063611304867592	0.5056161459437668	0.5432756958785909	0.49512666943636796	0.5098392076002844	0.439491241920576	0.5072995171953737	0.5020006061430644	0.45257221917505613
291	-225.02263578022055	134.57902027911268	-18.546434537791715	34.65167933687817	-1.2591060163542236	19.95381654892574	0.6372445781827131	10.49195128025981	0.590949499745169	6.479128945654101	3.2912800767663515	3.5587957361376747	5.377822298337287	1.5758012110881747	5.193010379811573	-1.244587529378001	4.234594527624783	-0.38024987288854123	4.291317786254723	-1.212168933775609	2.2819182560768345	0.45450385242170954	0.6468545987397712	0.4210712272572707	-0.6093709119243836	1.9420965843867188	-1.126142671316622	1.7621755186314734	-1.3294471291320313	1.3331982472938098	-1.7322005319628666	0.4042846907177007	-1.0470782072508373	-0.7469150690610644	-0.6067438064069016	-0.5358275809063281	0.5580215351594409	-1.0109323721498982	0.6255375983324708	-1.6063643397739014	0.492395267985064	0.5116283755464466	0.555076267371251	0.5294051061556015	0.5020926481159962	0.5135790237789385	0.5100898333325581	0.5198830845199215	0.5050936245048041
292	-300.3729789796373	189.8045541374428	-0.6384264471903238	0.10899404246444003	33.34168111625821	-0.794799315676327	-2.688520379128168	14.852470795866772	-0.3156280585548149	-0.8862973937678452	11.243245751825567	0.21917337775777335	-2.4532079674502736	7.431432543322975	0.4607913296050406	-2.9024734199712636	5.6525122936096235	2.4938905658760064	-0.7692506814078788	4.54549588508915	1.264060755529273	-1.6428255870930284	3.792218931860554	1.8216621102939181	-1.5312867944153	2.620288482147557	0.9247731481341649	-2.556139455591691	2.0914701834646228	2.8106612875062873	-0.5311637236129183	1.5096648903331722	1.184270785859398	-1.3194588853116813	1.4679580280499958	0.8264945369574616	-2.7663300047082395	1.0584432003539999	3.2718662179242908	-0.6276353849436875	0.4255252371400474	0.46905326168208145	0.40327956610210913	0.4327366854807073	0.426926247015875	0.4797362430781364	0.395443156536684	0.39654323846967066	0.5223384030459038
293	-182.5422742363767	153.672155114747	-26.55835588531796	35.10807279546489	-2.0264518354801244	11.093789617054316	8.644860443523982	-1.0757284037500554	12.27461750055195	0.9081301827336373	9.869556514318177	3.938793759525505	4.003955546670777	4.104263668616535	0.06741437531932895	5.335763778116588	1.8342795575657418	3.6352745920165086	1.9808988566170374	1.9994808439304361	2.2887697207509397	0.6207279524165339	2.5339466243545004	1.1290158307276414	1.6484383200308061	0.22618087975781329	-1.5044215345867236	-1.4484765471061356	-1.235201514659826	-0.3066467745996442	0.5159160705956498	1.274293103017002	0.7528064438769979	0.17471386838738903	-0.7304058828651517	-0.28411436374313115	0.9173648914950944	1.924542964547709	1.3245984642313577	0.06922184021205051	0.5289220000737784	0.4034346672819316	0.3679538988711656	0.3796661939665763	0.45705518465724987	0.5499203953958207	0.4929065010130631	0.45750002103124615	0.4665562653565283
294	-342.4633879672829	161.40118567883678	-9.733870780098577	18.425802461320384	2.2276147124383434	8.331441639223744	5.361961672678832	-1.2640032405617931	-1.9880702425606216	-2.201957620657609	-4.148029522620082	-1.43478186445145	1.5136036326027298	-2.6651777469488938	0.6125730453449627	-3.399250076705147	-0.9067716637505772	0.32258583395541257	-0.5650090489227044	-0.15926285123269956	-0.277413183224516	1.1891322959585044	1.4065886999985424	0.4822871363814852	-4.619658622339088	-4.8322608537289025	-1.7758218602980076	2.0342797488702695	1.795993747373638	0.49937953939402563	-0.1677947237915791	-1.6638044188896453	-1.7957833992898673	-1.6936430462096415	0.6474847420936882	-0.21123506627778685	-1.7198435896269928	-2.2007983286499018	-1.6992120594455908	-0.10913394830773356	0.42816391755170513	0.43779922707280833	0.6096552542554186	0.4137336440541146	0.36064614311680904	0.37412034732324495	0.41575491397820263	0.5813151270300718	0.41970797298250007
295	-213.21945570484667	136.4444193732873	-27.578970386042563	42.684094647567605	-11.050336446074688	18.331557196114844	-4.134086513457955	2.926950424398349	0.5365313253641267	-1.3088802887878292	0.8315016059450773	-1.669508931818995	0.031624475762818766	-3.3447754203047477	1.2876911220597025	-4.129769230225671	0.7320727116012935	-1.1499395847619507	1.2069184596241034	-3.529547903772675	-0.9044718178595617	-0.97893566555611	-0.44737359703439855	-0.08466648596257632	-2.5779824439222367	-0.2574994256176209	-2.8501863022695777	-0.744621335546144	-1.946577168040047	0.33473953178284366	-1.432072439581771	0.017865494597429903	-0.6698124795634993	-1.0657963252556926	-0.2571886356307538	-0.32193671453625294	-0.4549460216396702	-1.445785732040211	-0.30108535397506486	-1.2473963017094547	0.44359671252292493	0.42156607443665495	0.42891908798813067	0.3969082668765447	0.3859383765020541	0.40830417575062733	0.4148872768149531	0.4557669652664079	0.4242359223520201
296	-263.3234409919486	115.95795136151163	-35.67890993356701	38.438305697335636	-11.856958511603342	13.84216420371986	-6.366403804194702	2.919020099579216	-2.5764846603714524	-2.5875432359684143	-1.6443056353441274	-4.569147889861245	-0.19677524703160099	-3.962871890241847	2.2673139794211243	-2.3185011878780712	2.630799395795972	-1.926638274787659	0.23237980879902612	-4.492208351153525	-1.8414253202999475	-1.9737621885779066	-2.550718025384939	0.6866706367016155	-3.421148838746052	-1.8791208317377104	-4.043216252782643	-0.40244520981591336	-2.343423873623045	-0.9974526643720759	-2.3281019192823718	-1.5834219528878513	-0.9021396828285215	-0.8110392865353923	-0.7850582489008898	-2.6992559590207894	0.10031769477910107	-0.795513582525049	0.3083082095137653	-1.8513698134223506	0.5332855272116748	0.46011965935734483	0.4559691912621074	0.4203513057235591	0.41169572677835353	0.41328962455025037	0.39131232072689615	0.4188557984056068	0.4138147053534259
297	-225.7133173194648	137.47421890374554	-54.42851106592384	53.10326560858699	-10.921153483286018	25.673949297243503	-1.1481172903880767	0.01179033644935456	9.327221723618592	-3.461974888540957	4.824693836101407	-0.8164923603933745	2.7910631931965497	1.175043268180547	7.104276697009982	-0.500501409391473	2.691827632602394	3.242111642220198	-1.6277727210345005	2.5975506564954336	0.1270654370698774	-0.5491343428145807	0.9815075354537263	-1.2414185800958437	2.236150055507866	1.0155309642391805	-1.4606093075105362	2.484831911766459	-0.8766281846884945	1.5107979117668782	-0.6196695083835942	-0.9169942483070528	-0.037103492662917	-0.19604081288842964	1.5700861490703821	-1.5141196606581193	-0.43651755138433096	-1.0882906229061649	-0.5872780124440409	-0.3005661206831986	0.49634412678354173	0.4784138614512956	0.5658230198310148	0.540463049842659	0.6063915479940065	0.5261203543976151	0.5113321399384089	0.5009589170675045	0.4735901843687312
298	-324.4214391748953	141.477173838547	-39.66600723560574	42.33063770150923	-10.15074021259204	18.722996636451427	-4.970575152987792	-2.164962122283345	0.6712610338328848	-5.129835724543425	0.9908631300899051	-7.264256284301348	-0.8494134132114154	-4.078299859115731	1.3900586681986715	-3.5541246039540373	-1.783973918149765	-2.191958326068462	-1.1730576911229347	-1.8287776482642466	-3.7534294919739044	-1.9875881215818856	-3.491955347617586	-0.6477961140519073	-3.2329992278230124	-1.0008633901823414	-2.2661340998405923	-2.1231052477298262	-2.0432880985209803	-1.7386136948604638	-1.903771997913592	-3.408163789241134	-1.501677886482137	-2.3494662691185035	-0.8932405114124861	-1.6476372254808436	-0.5700106497648877	0.37614445682060366	-0.23567376171120297	-1.346906595437581	0.36452422440553417	0.40836371317244086	0.3502446970306806	0.35222821052035413	0.3944927630641494	0.3556995842997251	0.41112321207172137	0.3542652520478717	0.39154913283499104
299	-185.27507091589806	130.4841458063771	-22.84571281246349	56.47267244370429	-15.520641793474086	24.72296015407961	-9.947470084003806	6.541923093845261	6.453008669027607	0.666073211217937	5.796486816844062	-2.378987608646894	7.264768513670325	-1.361230655335167	6.204411413593032	-0.21825645750116465	2.7295403217503376	0.474010553226308	1.130941247110502	1.620851432724986	-0.06922886524472631	0.0884207586485705	-1.399073947879029	0.2075335666801501	-0.6524469714350456	2.3949720238339465	0.14645297618137842	1.0262658557323197	-1.4072834600297048	-0.26181337145733824	-0.40012016843981923	-0.0917487786806118	-0.3008985602805047	-1.7360583327403012	-0.9378484642846644	-3.3368321199918345	-1.0970046299960963	0.8893903312786562	1.3999376106978303	-1.9866825108671957	0.4569822367193246	0.3896590045239761	0.3942382552375993	0.37841080127172405	0.4526968782314206	0.45887897147918644	0.36950168190953264	0.40027593192201355	0.450772044294846
300	-251.28869596174337	155.735154202327	-15.359921288172329	30.042688755227093	5.727931404337943	9.397556106506325	1.5590305207709019	-1.992082796426506	0.37002265670584444	-1.4383426852030339	1.2922622522206813	-2.2529543951253133	1.7130597065575164	2.635214211907914	-0.5187122674051652	-2.649036481578882	0.16988172282712977	0.2443952328504689	0.05734123739151384	-1.9649348081462166	-1.7860423024015908	0.26603758584138765	0.044415407551785926	-1.8652132933717338	-1.5738316289334555	1.234651317617692	0.22352965767248853	-1.45620502564155	-3.266636956900037	-2.7144271118881806	-2.15589970138382	-1.4122674899532262	-1.023126479280004	-0.5500832699231805	-0.5039393201407316	-0.972129026716524	-1.1889076329064512	-0.8991076513975763	0.4399239598950458	-0.5216862160868443	0.3383162608524274	0.3379649447575105	0.32404379478108764	0.37525850719567844	0.46618764804123036	0.3563814109634774	0.39338481412629495	0.3748003375741113	0.4238985996355929
301	-339.1352956760616	156.93959506830973	-17.385317912599223	25.713505049448855	-7.498182155026012	12.947309489651426	-5.7163152912225845	2.482219196001908	-3.4034366286926145	-4.3010050897701415	-2.566813345489871	-3.7922133441925454	-0.410684301738037	-6.06365030372811	0.8162905919015047	-3.486045393624753	-0.06191479206262914	-2.0803697934253425	0.5311316310950418	-1.9671473069746064	-1.3747330070457673	0.40580923501321625	-0.7468036873275608	-0.6064385222219297	-5.465061182490227	-3.013084656605094	-2.258776082686644	-0.05058213723461245	-0.9177279013772166	0.06385806405673579	-0.8057811332635646	-1.3953805966409951	-1.5713256435364056	-1.5794582168497093	-0.7772924598864391	-2.484977101094886	-2.7215441378376912	-3.407682874721857	-0.7218695547291533	0.2999425537931937	0.31109693784227066	0.3043070222513528	0.4094682019192165	0.2866525560193923	0.2933658045626627	0.2629884344990182	0.3360004882055771	0.4716319138948391	0.3288771064272178
302	-303.1564002999109	159.41516156497065	-30.122477195682848	48.26073538571374	-0.2015996195524082	13.253214237956007	-3.9250807285298746	-4.480070632525612	3.0673900110213257	-5.528222898684127	1.7165795585824979	-5.733080074361207	-1.002345614754149	-4.127035443501413	-2.589256506540891	-4.323455990367631	-2.443622798090718	-0.5958428602226702	-2.9639669749197344	-2.6939341241894565	-4.019581273079072	-1.4800608483559283	-3.88210948581722	-1.5851094499131673	-0.9126774462732729	-2.2677545035456546	-1.8790726865578018	-3.066136324313872	-3.8530864298635414	-3.3757862320735716	-1.9640890351085318	-2.8370468496505206	-1.7098952780074639	-0.5137998868556349	-0.6661298812128569	-3.133984684988231	-4.497885074415568	-1.5785351435627568	0.31978866094819874	-0.13630780153996783	0.37893834653280856	0.2906458697362423	0.32372565786587565	0.3338258221157563	0.42050958618290935	0.36397178335440006	0.34987147423379195	0.35956757445357007	0.3654417766941507
303	-265.0529745404507	147.7379795796147	-36.301566246168285	31.35119685015195	-2.1610623315090725	7.129211689579444	6.546869315368557	-8.745633207038559	11.482850914593229	-5.667302616928653	1.8856890149962062	1.7907697364241066	-2.1742491543646727	4.968192931670519	-4.1846917434682105	2.6858369923214793	-1.3751287801352563	-0.34561661509111197	4.012021838445057	-3.207647836464797	2.9531730475511577	-0.04535026533059939	1.37862522884629	1.926294027177006	-2.002263993614375	3.132473503682452	-0.4320147274019707	1.0031642309070081	0.7429761248574317	-0.16273082361064964	3.0435648872802497	-0.5538458574720104	1.2514933191984356	0.35613755584905293	0.40877075338706126	1.6304152776217167	-0.6623353520480312	1.4237206825127264	-0.8058152934142759	0.5249325713982783	0.4368633491484119	0.42590748823315216	0.4400457187839683	0.43373238727581365	0.4377862797793497	0.45140029362155104	0.42870591778587275	0.45559629367119214	0.454129023210491
304	-259.3592061410185	138.76081916065652	-42.05326424135913	38.95964212894786	-13.08891792487756	15.340539337397168	-10.309162838617372	2.430872601495784	-2.6038848507010712	-3.250961731462761	-1.1053156609829806	-6.78410226521724	0.984139221949184	-7.30778188082185	1.5426922884511571	-6.358889738714393	-0.6788686840447846	-3.335956646119232	-1.5519008172438924	-2.599783331707956	-4.085352692240289	-0.5591416971386454	-3.423722321431979	-0.37106970549880874	-3.1925945239785625	-0.7245743096115981	-4.1241656539570215	-2.5885577624061407	-2.6465070952973657	-2.1562708434053253	-1.1244876377566693	-2.3074410760752464	-1.7325985558050072	-3.009839221391425	-0.8658277602854971	-1.215823531106588	-0.3586642423127375	-1.923162027062037	-1.4847759565966885	-0.764751604396787	0.37848236123171425	0.41278468660283024	0.38660068775226536	0.4182779306705368	0.3392385812134465	0.3449682899078252	0.34428446239370714	0.37933519442978453	0.35848969784785645
305	-215.8137643732763	124.561678954342	-34.49996657001361	58.118811291161485	-11.071791728163772	25.852850592488817	-9.207035774267322	8.054594686014422	-1.0343075578091372	7.165360962236233	2.35047891339887	0.93516163962558	2.8144145783448433	-5.1303859152319555	3.6311217064381935	-5.51404981764641	3.9176305600570007	-3.0295651583590746	2.8743447194615546	-3.3756815713224944	1.2438467613069109	-1.043690593371249	-0.21552012921205518	0.17098864631889593	-3.388216716468128	0.71832435581978	-3.019842910009953	1.0593759380605752	-3.96030916498919	0.734443851206195	-3.112079997359771	-1.6019213592102908	-2.3626117129081656	-1.121457304235208	-1.1914500746231547	-2.7764317000554573	-0.6236794263468566	-2.2034985693370355	0.447047985662531	-2.3647575567255386	0.3583728990995056	0.3469858988505919	0.36226338580066075	0.36921499093660487	0.37839448897124167	0.38293204668874015	0.43220399613317323	0.42993879836864823	0.4013450486376495
306	-251.7853143607057	133.449206692795	-7.557284970318712	34.389010757447075	6.909467589003416	13.00859611853466	-1.6149303004531572	1.4623002726757592	-0.10502456819126288	-1.1046443206040684	-1.6378520699866668	-1.522158293020321	0.5762338295637532	-2.75048429129524	-1.4536171238220554	-4.33825255043953	-0.23855908122222116	-1.0426703756887372	-0.1871092383885859	-3.3502655930482144	-2.344128066659123	-1.6112561868269082	-1.5572168173752094	-1.7022175302858007	-3.4821124276969933	-2.0495539988899165	-1.4181469848888486	-1.1311472197662946	-3.367136546576493	-1.1378470670441219	-0.5496565580597188	0.5611378593707677	-1.1037689730625884	-1.451008362091638	-1.4051828729238065	-2.768933786324612	-2.4341861081843277	-1.2708007425578274	-0.21139332500400018	-1.8965267201597493	0.4190568898000369	0.35030922848312274	0.35496536056332	0.34553174624597427	0.4019135014591739	0.3605759000836073	0.34752965411933395	0.39400045016742213	0.37248169278817544
307	-307.3991240752378	167.77559868499162	-10.511958666231244	21.54341038954636	1.896872979904309	12.637712627492727	-2.7369494035708395	0.761650643916067	3.6280093658299815	1.6758472022928605	1.6945494372435843	-2.2396799963448855	-2.628077788853974	-4.269545040286104	-0.28799480405567607	-0.5856529366632139	2.2208513109929746	1.665596130297717	2.7314670829256813	0.5883751391738353	2.535127975688209	2.2229682825049535	0.14673011442052905	0.6681887943448366	1.5498630002657738	3.8293102987226035	2.829660284638504	2.3493775379131363	-0.13223563443220107	0.9924568212054276	1.1726040922752963	1.454467769124781	-0.06358364138367487	-0.5012678769993378	0.41690111209554104	1.1310841837025625	1.860132974144273	0.2706019295311514	0.6830121482955578	-0.536226054895371	0.41460524559419326	0.43552478003802586	0.3900407638159894	0.40259118526382187	0.4664914095057993	0.5013646389898755	0.40384577867412447	0.38589319045711334	0.42044322660978617
308	-243.70776924739437	145.23988983380139	0.6264657993106063	27.89540782248907	7.902243244092426	16.99856068228094	3.9519514114400507	7.927242213397784	4.292188573685446	4.340476109585172	4.734372023012503	1.6719337879431488	3.753248328202401	0.010994738409426295	3.0691579850529234	0.8398820093358057	2.1626114055364543	0.7190180888911452	1.741876347900698	0.43765797440212567	0.40342742262097686	-0.07507408738301026	-1.0088242156953018	-0.5740994064215441	-1.0602022139101748	0.6473623203422871	0.5377811436137637	0.31955427180615026	-1.1432918471487834	-0.812353426603792	-2.2264127222217867	-1.7653222667270756	-1.6609078483590471	-1.7111674241019472	-1.7777278447480587	-0.3064396744799539	0.5913106530051087	-0.3474088961703635	0.3083729050912985	-1.3887816898120326	0.4728482499389299	0.4253777072463391	0.504502530818712	0.49563004944359523	0.48296058833201294	0.4584192467840295	0.45065640544276725	0.4453536146865187	0.4623791191565696
309	-263.04477464902277	144.17380300466215	-26.770216666519616	33.86320354851045	-7.288282919075247	15.665329162414357	-3.931364438074458	-7.072606320429264	4.715611246217978	-8.97471109648375	3.237879673687729	-8.744319835728222	-2.598797049692508	-3.118885612303505	-6.016940602602471	-4.709479844126898	-4.467685469741795	-0.6877257232269725	-8.075418266647628	-2.7837258485805654	-3.740562885010656	-2.802880113823152	-2.198894977371536	-3.765433147521562	-1.884829735341148	-5.43699639777182	-2.273244082549507	-3.2223717458228727	-2.0392777564637203	-0.8206525481434653	-1.1178887581426864	-0.6372034683765666	-1.5055543085133902	-0.0072924410793221775	-1.5806881138546058	-0.555680003622065	-1.9111568949532296	-2.6449483461910117	-2.7249508833646265	-2.713258308925662	0.3676905897546787	0.36468412229427505	0.42629604606801463	0.34423958393923526	0.32279156312634216	0.3491104427966951	0.3799778055272131	0.3905288419580283	0.3419160821009846
310	-414.2955971626087	209.9316588081117	1.3653679037420279	8.421501363040814	19.034660463265602	-12.6938571933115	-13.664216921479687	2.42342791258183	8.65464216187469	-4.146215266174688	-7.410093099754016	-0.9174675062500722	-1.7870210293567008	-0.4567212837810676	2.1332445630317265	3.369736731166418	1.380610230302232	-2.9799604880055184	-5.106082921738402	-6.168733928484003	-4.1962600830425245	-3.8496929920550915	-5.6721545087703715	-3.588718527347794	-2.2629224416119436	-4.007334149646274	-4.643240717640429	-1.56509880292179	2.2434276323812794	3.290125899722789	2.1866171453696928	0.3159001862013412	1.2275991179344696	2.636381125325977	0.2808781021284659	-2.920632136390985	-4.5636291250574015	-3.5642593557321662	-0.9904319916779519	1.4420796378825558	0.41532986363662966	0.2736846115785821	0.4810147832567158	0.168074046823067	0.15790975103146293	0.2150229965815282	0.32729577785322367	0.5132803540191645	0.29897401794292106
311	-306.7198481310054	165.4279491967497	-27.232666593964392	42.064683380312715	-1.8886224061962142	12.627057967168895	9.097718994445891	-14.21181350447309	5.240246261594273	-10.562209632988061	0.08122129503194472	-3.561518397319801	-7.019518237343065	-0.1861343572240902	-9.492811592478356	-1.4082674925197043	-6.603055403353849	-3.089157992058258	-2.046906738575646	-8.52210077733934	-1.0776671570981318	-5.820082936608755	-0.9667145098481873	-2.93329820357665	-7.903518922078776	-2.609548515214899	-4.452993372844059	0.7019209562807062	-0.4170061328764478	0.8138428882179767	1.574635500880188	-2.3449405617040777	0.8730523339779827	-3.129456181724251	0.17585583182156977	-0.6279309466821874	-4.20595044021619	-0.48934119623077654	-3.951793645017612	0.45164880280382985	0.467329076337891	0.4254171340394487	0.3898848013442099	0.28939646892942306	0.23974143667329473	0.26729449657303167	0.2993924717236655	0.3821576695166233	0.35338091348352174
312	-271.21897773574887	172.40849770222474	-14.202447507717485	28.55048448816943	6.224417509636091	5.300432052379067	3.3899596563829593	0.7773595609045781	-0.2432835869484673	-0.13264134252343504	0.2053541020847917	-0.07783758573887832	1.654480574888152	-0.07727864417604598	0.6880890693636296	-1.7077966000415596	-0.09578447807453269	-0.049045688510627676	-0.3194663646780093	-2.6794216629426835	-1.3070974603775145	-1.9543674478052913	-2.7284084410141034	-0.7258464245013931	0.2434503960718537	0.9098805942010151	-1.8376002246760774	-1.915436505297629	-1.4223195541935165	-1.1717793728767478	-2.020354523044882	-1.035724302284597	-1.9932611073178672	-2.4932659670556854	-0.47445094853009034	0.30287607428598917	0.16361191763634847	-0.6086321254192111	-1.7654335962925027	-3.4919821283157186	0.3257085779742902	0.28769518439576536	0.4126766964616901	0.398168145576495	0.39091735980520154	0.5514229521517425	0.3643818107065073	0.3311481526796612	0.3057253985587947
313	-243.9627756242294	140.38653440620837	-21.11364340741641	33.89834650318667	-2.036167334431922	17.1531667161159	-0.1282150260099115	4.393496870683014	-0.9867881407680261	-1.416709137935169	0.7967809833028447	-0.7290213667955315	2.059031432099562	-1.330324078814471	1.1810221376191037	-2.8279074192552685	1.5639679511582176	-1.4504544193014168	0.5152076920122978	-2.339694167164727	-0.7399697643670939	-0.564192654211134	-2.2406033520091873	-2.224120651681587	-2.428448183236621	-0.38389834144393725	-1.6570736050197394	-0.4590404997654366	-2.5991821399522412	0.10659576424577578	-0.7807356331792746	-0.37423395987859503	-1.493136548769167	-1.467003534253264	-0.49225570434828886	-0.3698509117207472	-0.0922108142197694	-1.3075207933937019	0.37865794450264584	-1.2505372023087509	0.40331242651569615	0.3625563558262208	0.3849206126628985	0.3406273453499138	0.35312241634013025	0.4048083434664314	0.3605347990726137	0.3558777442350388	0.34934298332749986
314	-345.9532287789497	153.95078335617873	-0.8684761833425833	16.490449224876244	2.6633131932347625	13.956948289687768	2.0375906671884296	1.4364368885064684	-2.5386585036858156	-0.9029114731803625	-3.7978102590105074	-3.0103115724434835	-1.189696909482176	-5.463112844976352	-3.5636671376688147	-3.32886031899084	-2.682713948439542	-4.791474534012761	0.13307960487443554	-3.558082498130315	-1.7760059290055439	-1.2034228272484542	-2.431571776072524	-3.819828375674846	-3.0174983830587303	-1.3333273930150134	-4.040488637382637	-1.8821809677380172	-2.6050617655581902	-1.6524888933810287	-2.7821027579300304	-1.5471825830839538	-2.288252390930703	-1.575490095952996	-1.1434328642139486	-1.9196983856252632	-2.188836138734488	-2.387181611593223	-0.3391460033232009	-1.7868980102888532	0.3329651513635098	0.31498800932091925	0.3461545010057243	0.3551049967152401	0.3661944886425439	0.36402533812121096	0.365206620454054	0.37845405810809946	0.39918688750736786
315	-349.55811865969514	140.02297133570013	-26.354794406236255	28.557448533419752	-0.5066780345265619	12.131607254108955	-2.4429083722071328	2.3747939341514757	-0.4718770555440456	0.7578521418027866	2.2189249303932175	2.1693968860470068	1.5851460955394026	-0.3567858975834003	0.5839701309651524	-4.062114024496655	0.7310407255890473	-2.0164771970849698	0.6419248267157005	-3.0334959477801906	-0.5625622122261817	-0.6732343530037017	-1.3763737738257866	-1.2718618410019833	-1.697237288592878	-1.3311387486908095	-2.5303032392683455	-0.04346729251841961	-2.1269955985936755	-1.1684033696676241	-2.672937073801505	-0.3957455941268325	-2.32054782259866	-1.6654235874543613	-1.1159161089411551	-1.3522245349460853	-0.4934675291478113	-1.385093261343079	-0.05468773580004234	-1.6970080161755388	0.3890917887762395	0.3682027960025254	0.3787805276066649	0.37837103506222813	0.4454206926201364	0.4487018094038534	0.43864515760123185	0.43453131427666436	0.46374427547029273
316	-333.32105575718015	179.76021594290856	-22.436318647616933	25.441204217198614	-5.3357972094234665	13.588645378349296	-0.061014452030063226	0.07438877296913797	-0.6040367615205019	-3.92900580644813	-1.2496555960401468	-1.0752642916664108	1.9808567406041706	-3.1281295710014736	0.551597831762761	-1.1951379196395937	0.7497568284857449	-0.9189013867195835	-0.037264605557295945	-1.0721031669246956	-0.08449671380362628	0.872239373417207	1.3648781190884198	0.14557399878962576	-5.266307785620395	-4.65988604565792	-1.9063807525587262	2.204699558660367	0.3369289166038619	-0.012178056016617226	-1.2767452819471663	-1.4201227140988022	-2.277407262506188	-2.136647313910239	0.18816550373175386	-0.6983410824407026	-2.12583834015513	-4.0911310311324405	-1.962788394753242	-0.08440988901214597	0.3855143609054625	0.3719211158179508	0.5571656746607525	0.40155338517005457	0.3562685808152444	0.3720555034316636	0.4084918020139218	0.5972248787793345	0.3893981181458407
317	-311.24558015520824	131.683910413041	-14.14030448809325	35.653186382395795	0.05443097601351789	10.315487816812928	3.844639111638569	-1.787983495011901	3.014752746787575	-2.1500553098903605	0.28769332368168576	-1.081571500865507	-0.4859335148233346	-2.5369270585768215	0.09154730571622327	-1.3483633059925744	-2.1345610198378067	-1.9222887022381066	-1.591300244628362	-3.1388907356222835	-2.1731712568026587	-1.0323303086626976	-3.611466886894866	-2.2889119871061374	-2.29605028787814	-2.1058335613359236	-2.2554756851794324	-2.4070742878835136	-1.8280667743046008	-0.7356972090374942	-0.8819385168694747	-1.5118187095682074	-2.1853832079288886	-1.4290003840588665	0.2841074295486787	-1.894705186937526	-2.6733911793576235	-0.7089463239035276	-0.1992507798142498	-0.7685614757636495	0.38751639576759234	0.3646605430389631	0.31976642429691365	0.35520960164330867	0.3765397258904186	0.3860365894530243	0.41781475940343815	0.31583428002017266	0.38500407335010245
318	-273.41336541074867	133.38649447804437	-13.102681735979555	27.333255325500076	2.927818442297944	8.537904043229862	1.684905335180274	-2.973301260614862	0.967379385934387	-1.7423799922800747	0.05378834475041439	-1.23653113980885	-1.0595639832875898	-1.8555252172834937	-0.9995552468908327	-3.0646793080431634	-2.361248235739001	-1.2757159385822732	-1.8925321859832522	-4.456231601111498	-3.1466440190194516	-2.3922310456640794	-3.6696441703435747	-4.241001684330186	-4.056904265793319	-3.3258190701603985	-4.216450523935756	-2.8606742719788905	-2.483870825165727	-2.1161933614096724	-3.5468429803209793	-3.4226382814565777	-2.1711124082398707	-1.8201123968137052	-1.2163064461528292	-2.166784065865139	-3.004547064653508	-3.5685314681628775	-2.6658416409709504	-1.55427719956945	0.46739486329633434	0.40939717067263437	0.43215540916465045	0.39401500660897587	0.36942549191594215	0.37779046245195175	0.3713526351577126	0.4223438217103148	0.3912814520341978
319	-247.83632252653769	165.78830878489595	-12.596261614676752	34.093717206954516	-1.1635304595642908	14.128062707480286	1.0761829136108958	2.7819654553149102	-0.7409267434061376	-3.386808406673475	-3.4931375902043746	-2.912826822571483	-1.0229181686246132	-3.535222412523631	0.08161907845324584	-4.484364074292314	-0.6113354410548661	-2.0130119982468075	-0.7124239335688803	-3.3570440957530305	-1.9231882201160468	-0.31159733517779403	-0.730315891514585	-1.6607346468540511	-3.7595006267471964	-3.478334978741103	-2.7481093624093607	-0.15583609128199113	-1.2725941968909875	0.14215983245676594	-2.054412288316318	-1.8825244663060725	-2.5049026518634396	-1.3356608491846755	-1.3829570484070386	-2.0765280339949146	-2.801247911966642	-4.687929749592094	-2.0357013614703585	-0.9246277085272747	0.3414066658078576	0.30761662090111197	0.43240664148600505	0.30261762514752527	0.27465760268405087	0.2516107635958388	0.34963861765599236	0.5296097298435104	0.4078450085620974
320	-258.0669105801718	151.75697113765116	-21.827788824625156	27.32641491699133	-0.24113624012767707	8.440608736683393	-0.46178969932169	-6.136752856743482	0.6883124708286662	-4.743154668191822	-0.16514511410937885	-5.527438987353594	-2.968732537386239	-3.8047985084630325	-4.001821951593234	-2.9107373619492796	-2.3330351685533675	-0.45097461672098427	-1.9525924695105923	-1.7046594451091224	-2.1360167006449253	-1.8491329114740893	-2.418371580295484	-2.33216531390174	-1.2524760372032648	-1.1489488576826987	-0.16516517344432735	-0.18664439889045908	-0.5963386419301698	-0.4960351174315107	-1.0446433152155923	-1.4860671316953913	-1.6191361528266504	-1.0340352342334636	-0.658190819857647	-0.6976381601320275	-0.7380976290917525	-0.47869432254097427	0.0794795123204032	0.2505908343589988	0.3814954247578806	0.2824535517849287	0.32436778338854827	0.32554734636111704	0.33209102119777767	0.33809250835463966	0.3185575886584385	0.37763983907394993	0.3723564093699798
321	-224.0700441848349	130.27204033602752	-11.468424634834081	24.906646237513122	3.5879560626546207	23.85667493321971	3.766997378875415	13.16217123812335	7.341584602218354	11.647898084181898	6.849488126288506	3.9810791843778612	6.417473334326345	4.460690631031813	6.19804553560019	1.5273412679203264	6.767130859231643	2.696628041812518	5.073228649892426	0.552080601293454	2.5377977013634068	1.3507333000675896	1.0889011988505986	0.8511855278010703	1.9725706460909351	3.051691183396292	1.1852521459038292	2.089443032619941	-1.11197989814922	0.8670929722991874	-0.01706389936924834	2.174719921321188	-1.1115314547502357	0.8778789626108305	0.8220065006741188	-0.26201725691185795	-1.879958899326986	-2.2267874107619083	0.7527192522808555	-0.27200655607857527	0.5026828423331124	0.5318241011713155	0.5702115114275651	0.5720177776738067	0.570675608772741	0.5392375920977193	0.5209580820750592	0.5064675554420305	0.48364828482156935
322	-287.21470579673536	127.11425175365325	-8.77783416163883	54.581474667462906	-22.171786089946195	21.783410713111977	-7.380903169708191	7.8852944698606935	-7.223021614109724	-0.8978523906045928	2.0409425428670036	-9.083817485882618	7.166289631293773	-6.669722468979897	2.443412948393764	-5.033846376626307	-1.9381974966369973	-2.8534123199928993	-1.3187370026171512	-2.9412698470719953	-4.394116734406444	-0.5655223274505778	-3.830347533769899	-4.008155861124737	-4.498002789481686	-0.3384480320379911	-2.027168565875633	0.2938701348423196	0.5843738603343194	0.3768617021222103	-2.3101972791863687	-0.45718436523239264	-1.9790416955314425	-3.225302282095941	-1.307341043270689	-1.2091008017048053	1.6109380645699742	-1.6860704898308327	-1.2137050052936174	-4.074630011554164	0.3558513363134028	0.4042811903946746	0.4977230895938448	0.33667223478302394	0.3407395278923412	0.31322799818808594	0.36248656929644546	0.32218506054129314	0.3314214522283802
323	-185.31670216647962	146.1852438279589	-37.05314220117703	34.89915900486065	-14.678261361385623	20.43587747145201	-4.201284279720195	12.036646744785065	-3.1650887355548227	-0.16688726244128513	-1.0566453854474742	-0.7187878275010424	2.202089058254937	-2.8909277364262023	3.2600188313799627	-3.508824554303823	4.511882180199963	-2.0324696166742418	3.8854320945104353	-2.6413555954219454	2.2738878751754896	0.9866362161942142	1.292905271444256	2.991572458450288	-0.03136057943645841	1.8706267542456079	-2.9713493751506284	0.47912971557629186	-2.73790614695576	1.1024504407651095	-1.2390659051250414	1.41795237223667	-1.4368992635462805	-1.6360831269402363	-0.5984862821441914	-1.0693856106369521	1.2154838437853062	-1.8953960051290486	-0.00893987087779889	-1.0940441829626633	0.41214251093628973	0.39590322275519213	0.38727385632346734	0.4355947639454379	0.4013960171803252	0.432552449558153	0.4068189802781966	0.43331645582541123	0.45593967405303454
324	-284.4278086094781	140.01915478899258	-25.193099667262704	30.445210194121298	-4.903228539307187	14.76208115140529	-9.07349950951535	0.16777852110985433	-4.263092343533034	-4.275240189207224	-2.0176695380986973	-6.84942280667512	-0.8563110725584584	-3.5563673631984485	-0.39254744494674715	-6.410734692768816	-0.544453285217699	-3.339655801164921	-1.3358708295379154	-3.7227518298600604	-3.668215987343898	-0.706706257947699	-3.0517669962908207	-1.6157526196138026	-2.851161291045408	-0.6807826224051597	-1.7435945193190299	-2.079576362392159	-2.953396434682579	-1.76333458197757	-2.4955746066876743	-2.7567575222326224	-2.935697894206835	-2.090394762409791	-1.984045399692584	-2.078194370298229	-1.7509167426720418	-2.2916601990598693	-1.417414876976703	-3.019293467888859	0.3761296851606356	0.3594712422931483	0.3864794838204383	0.3900026337736095	0.38826671905784543	0.42050448791368344	0.36929008725157636	0.36296226760247785	0.35607706151530294
325	-300.3449933987331	150.07604370860903	-35.68019235727395	20.066327982108287	-4.1331079912612685	-2.5103262819028482	4.975986661512008	-12.587560299258566	1.563704796759307	-6.903347234352823	-3.903423178032544	-0.8824196287391637	-5.176683913677073	0.3776899794217977	-4.985599057631214	-3.3977488605897253	-3.1632907396639873	-2.049902970801496	-1.0428638207569512	-4.8180536088650685	-0.20558439375992746	-1.4024979046316655	-0.4687000240304127	-0.9197093990600577	-4.809407286682787	-1.3627199825567688	-2.1234534615149805	-0.6331329768380467	-0.07718244264270625	-1.2328075750392915	-0.30649468887542675	-2.5188743491184233	-1.2438886002632543	-1.957794021177888	-1.154512824475119	0.8061507140774381	-1.6095550427069916	-0.5310389374145636	-0.6691986750934241	0.19079692957000635	0.31750176541681097	0.31932899009380056	0.4087136108040219	0.3193986435603234	0.32836694393817895	0.33029575439766523	0.35192600437808447	0.4289625174978105	0.3681955731751328
326	-297.123191860511	147.49434750465343	-37.08543980128424	37.97017280545721	-2.4456092981782502	11.464954950914388	-1.6782380416630827	-2.0872074953204227	1.0404591886427852	-3.0846380109797686	1.6375845051463014	-3.2004905442144205	-0.04625190707072007	-2.612920080582246	-0.9860748162236139	-2.8042954059413585	-1.9534885062190468	-1.8049198616400877	-1.2259921499497177	-2.0376580071194415	-1.6046381319129996	-1.8841000478299714	-1.6450667175612808	-1.0133339180438155	-1.8828879523866648	-0.70779619454554	-1.651378163573512	-0.870556165990354	-1.4292216690853592	-0.8743490751116029	-2.308020145839755	-2.0144216086565185	-2.323311508884976	-2.561789062774587	-0.7862143998535952	-1.5954021790143182	-2.396076700229004	-2.5672204704613955	-1.0402745190074238	-0.6668858663289762	0.370508040072021	0.33970001354681384	0.38689963785791526	0.347580893515437	0.41833760975780054	0.37722328118378934	0.3822601502542835	0.4335264290123792	0.3574094805623262
327	-218.73989987082024	111.19945660773037	-43.9234332475601	33.678238859304265	-15.613911034094555	20.394830289788327	-5.733873355811116	14.147886498812817	0.30711710034835704	7.331853650444786	4.3192093410359	3.106408021521658	6.152581828980348	0.6208237246490855	6.48841207685648	-1.877273405706933	4.687162724577533	-3.495063020250331	4.519586260133487	0.35550219700256275	4.124019002285836	0.7098520614478295	0.6466071945683031	0.5145994833223826	-1.3159613234558991	3.1153103560426376	0.740997566771549	3.4285932231040164	-2.460665900198812	0.9065182686242267	-2.115398308397966	0.7247313126826019	-1.7461544613492708	-0.757950311251206	-0.8658161259577207	-1.368390880304	0.9173661253789149	0.0005432056480545089	1.7776353566399996	-1.9211194744746811	0.35261322880743434	0.38665239784836825	0.4252947409623887	0.4119614519442591	0.5022066824654599	0.4210600901552569	0.38738507729563004	0.4009185638142045	0.4131457634161111
328	-265.10846168792733	141.9805404351081	-20.487699455695616	26.93429508126714	0.04063968407495284	11.187856920955252	-1.6578294041215895	4.129067438389083	-3.1713696883047477	-1.0342230433527075	-0.7262329447579011	-2.7399489062722515	-0.36651472032373517	-3.157973889998567	-0.929889564637317	-4.7370012100146806	-1.2949036938245768	-3.645270351017809	-1.2422318358847133	-3.9988493561034537	-2.653486951580326	-3.220699103369185	-1.6523382526776118	-1.8270138761400518	-3.801529176933332	-1.8041142501536043	-2.2642443981128455	-0.3347825996763185	-3.1308684123191366	-1.9739330484261703	-3.0234073634405347	-1.3077531658808497	-2.370553501953817	-1.300703825781344	-0.19882778466329876	-2.594355273197185	-2.7358804730095416	-2.6026685218667915	-1.2742218773086573	-2.2139550199911233	0.424816098396156	0.3808868902352429	0.4469090945518786	0.38299272711076127	0.43037648928332856	0.37960245906077766	0.3817361182412342	0.41461298289627074	0.3871291085777251
329	-255.46885144029523	168.0746756592541	-39.69434989128845	41.50369255890305	-8.751075640120998	10.663765466407567	8.357765059471134	-11.271162592587634	11.698540634048802	-10.879345726739993	4.558057809028223	1.562660279226312	-2.3586652759348326	5.999497744320466	-7.104768260808204	3.86442591666035	-3.2274975902026983	-0.7841489722736578	3.0857529483860318	-4.713519206788768	4.3854195024036375	-2.1590727168830157	2.6025117398862077	0.7317718310185327	-5.913427839157736	0.4470485760094726	-3.7576047144288283	3.038198948526073	0.4863439325134452	-1.6492067847916847	1.5188217384957834	-4.075144420591416	0.2381235146946986	-2.7199446075566414	-0.7860859068359214	0.5620857980994984	-4.158845707130646	-0.39863622289288597	-3.158273120617156	0.2487189289661556	0.3492330970742388	0.35759057614815887	0.486504636264055	0.40687917998289247	0.40067030308540535	0.3937973377220774	0.41372960020802296	0.5006394370399625	0.40424374217851755
330	-296.85549290423455	134.19571575371828	-16.94884199825676	40.37492365935442	-17.13689550260384	24.351047761530612	-10.000050897529839	4.650943306004033	-6.43689112135561	-3.942756101954158	-1.7967175005479743	-5.3209185817863105	3.799739095854949	-5.925807259332698	4.748899263107011	-4.969361802984738	1.4706769124835226	-2.396789905252698	2.056122774605537	-2.220246122167608	-1.3416936065348968	2.2743605596571004	-0.769265141244156	2.323202450794522	-4.260904477841214	-1.004645482886355	-2.523674758669464	2.9528694637463917	-0.24835691302879376	1.2131442037072155	0.047050964078064576	-0.9029405706653922	0.026485192226970263	-1.4454618566633377	1.118333329925053	-2.250964974351661	1.0984783599618166	-3.030202690819861	0.6315407365776369	0.35152465931443583	0.40919030786794314	0.40500549775849104	0.4686272756135755	0.35303408228835653	0.3172180959027684	0.34724223943254773	0.36924132677134097	0.47025039906174115	0.3899530385875878
331	-276.54405672047346	124.56556090009933	-0.3366238715030827	29.157876767439195	6.767385696384275	17.860895343876084	8.699533613071464	8.46231222725152	0.1526007483013198	3.1844308264342778	1.6423622652903243	0.7028314835739922	3.115927627368562	0.5326629989257142	3.432576377452713	-0.4329696215672066	1.5329256824877375	0.8357498279554147	2.475171957563509	-0.6822902026519515	0.7033688900681548	-0.14329917543658208	0.2792150896032155	0.6762067214536521	-0.6043211871440064	0.7284870788763588	-0.5543325969218844	0.11504888881046091	-1.6466262624056194	0.11629038726813233	-0.6650430485454414	-0.3098066075269341	0.002165836529183842	0.5480306939620474	-0.5331970139756533	-1.0732848362544078	-0.5300999446108046	-1.09013021785964	-0.1253008667457039	-0.6193264731958482	0.5686254339457016	0.4708381563918907	0.4122020360439962	0.4528111236478454	0.5528805640534867	0.6175206628424764	0.5743042362819204	0.5965768333969822	0.5225967594592593
332	-275.86621741799956	148.23105933242198	0.4419687483194569	23.885953236811215	-9.700381024941622	9.95112424637585	-8.59152334032911	4.2506133932003145	-5.686797918602155	-6.6571469977856355	0.8252421172029076	-7.038163819084167	-2.484988824561079	-2.655653491602166	-2.8984884208746386	-4.926812004012426	3.198626735320784	-3.889632921628576	-1.3553994243446632	-0.2971885982499825	-1.9926937844470283	-1.0762660014744114	-3.3971843838658438	-1.3031293181015515	-1.9320255084825984	0.741989165372283	2.1534602998955843	1.9947403415526215	0.260926037933067	0.7401883465530147	-0.5500771798953915	-0.026695960340453788	-1.8235481152084922	-2.3021665635592847	-1.5739542656633936	-3.89521961683359	-3.0306700044629244	-1.6574856899832653	0.605488083788692	0.7963983901832794	0.3504281936131803	0.297061534481356	0.34290214396023794	0.38436166855432186	0.3081232840439801	0.3553503845013577	0.25525310001385143	0.301970261578872	0.3716881175192497
333	-267.72848232146623	137.99672524553512	-7.65094273059629	44.244715672192406	-0.940409340815066	20.629156478377233	2.278015965048259	11.439335687842311	2.2983086336324945	4.691989867316661	4.9647013569045075	4.411787382754503	5.9860954460624125	0.5073512290658181	4.5768898330364705	-0.20685582659217544	4.920692126682628	0.6567860350772714	3.3296255253872995	-0.02255542177671859	2.139604965625351	0.6901402812347558	1.3306173052204737	1.1730214003494057	-1.299261492384632	1.0414796406899391	0.10245312098616137	1.9732629638591823	-0.6914288050583312	1.6559310867055792	-0.9182209996665218	0.319297459966114	-0.5181392234268359	-0.40540483801396454	-0.37148184654600996	-0.5850176345218467	-0.018079360228494126	-0.6777480237258613	0.6205704628131127	-0.9107823485631515	0.5244194113882832	0.5011195529159352	0.5247091877734502	0.5096701237128937	0.4781288145836019	0.47749088779476395	0.4930855655027089	0.5187400407444945	0.5478793086912519
334	-210.70907253097292	153.67576531243566	-23.80030875016402	43.833317018319946	-2.3574242079503125	16.03380639417349	-0.9099841821641677	2.8205064683562617	2.521399211696975	-1.8115151969069678	-0.4157010920771685	-3.128125049722292	-0.5911059786244652	-3.6958517408949767	-1.8827789252932385	-4.754039937447498	-0.5655813343905212	-2.641920349133643	-2.052599045832992	-3.880894272288471	-2.0962984202439072	-3.2464235502867385	-3.4859018864262357	-2.70034266994973	-3.133510832950542	-1.8733500719784897	-2.739740933178872	-2.178059748242411	-4.425494482963025	-2.6841603822059055	-4.069683046327082	-2.412008527645071	-2.699482759095311	-2.282587400570385	-2.5827868525267665	-2.5186905585785624	-1.43685207187462	-1.6686005463394762	0.6121335778971494	-0.3273597759322335	0.28137573624943907	0.29747994520818916	0.27345701546785856	0.3609228756175069	0.5215856409937617	0.3726713636907404	0.34270126646296784	0.33688977661809333	0.43799862137962114
335	-259.7195587644768	121.1476114589371	-30.593743978360692	35.26972507083235	-6.680568572347706	19.25428863332001	-7.089047952574529	10.348005439760843	2.0706402163971864	3.804208103331828	2.209711221800112	0.2119167629199473	2.1085278159731855	-0.5353646947376994	4.796984229445047	-2.9244408726645923	3.4269318219962246	-2.1183018921771746	2.000461384171273	-2.5146513676430615	0.4522389699614668	-1.2540951680679286	-1.3209869098391696	-0.7209886253304245	-2.380705869024109	-0.48343726896467776	-3.1079555311496603	-0.4169342683329691	-3.5053410009247163	-0.38363444669634633	-3.0220207496874094	-0.9778224768751603	-1.9551134548485591	-1.0114768951010873	-1.1203961439118257	-1.4761264428941394	-0.6754061304184449	-2.357670149686754	-0.5078695023151344	-2.217641204108867	0.4654121180776143	0.4300699761993784	0.4245849773219629	0.42655928555853817	0.4562136842855507	0.4746398041233919	0.4684265978455798	0.48276392779550165	0.4749118464288192
336	-327.0043958182006	147.4378295330904	-14.947826105500129	33.515668642032146	2.4982786964695425	11.95806062360847	1.5520603305114105	5.245398890489589	2.0851183110060068	4.653179958771423	3.4291576720211063	2.146041058605431	3.4850313847158736	1.258806613095535	2.967370973023398	-0.8272107718809758	2.086540625497031	-0.5593798406934096	2.939048771442799	0.4225639360234699	1.748216575334852	1.0530473956217654	0.959320164355656	-0.04420275306542757	-0.9335806170103023	1.6908784958503693	0.8971171247104842	1.7603255744843274	-0.5643759486798968	1.2346565887628056	-0.17850543879889558	0.8578013738397348	-0.39037176226149056	-0.46569324945697615	-0.8758198813647902	-0.640467543237934	0.7634450648773713	-0.3424895331798662	0.15848727662982706	-1.1672966571995012	0.5145471120018025	0.5348773333164288	0.6455763044134141	0.5773551723354666	0.5429178756889202	0.5221712801610946	0.5006952309288425	0.5049525014451863	0.5104829643198363
337	-219.65313306513193	104.78355812852136	-24.31344739075361	36.68999306652576	-4.468773707917811	16.288345379505625	-0.07605736368623682	7.692504652404814	2.5289989617754993	3.7612152301364676	3.11959046195985	1.2143164635571744	2.0243038571415504	-0.8196870335715513	3.3410425636915546	-2.0624359052848553	1.104397512748021	-1.6761274913543698	1.4652205154472224	-1.737338511677355	1.0807440204960508	-1.1167798206061954	-1.214763827001566	-0.7041859304484432	-0.7706752916667235	1.76615431932719	-1.065727037938829	0.6002613356938235	-0.9475644259510021	0.04623713705404577	-2.6529372129316537	0.20889709556019412	-0.6979689809378629	-1.1588166179593566	-0.4363957413894848	0.6074950145638551	-0.342410086651343	-2.12517380182327	-0.28561571366586097	-1.540762954968356	0.40594299722639426	0.40846634295194006	0.4183882205793466	0.38745653257615603	0.3652579956634056	0.3990153588733234	0.43098001620493265	0.39650341196295197	0.38838039484834863
338	-337.1487064631978	155.25071079257685	-36.15716668374265	27.321721334132533	-5.00139635781565	3.4011137015858277	6.933419486658603	-14.028854435414528	1.7333507366635614	-10.999847451257525	-4.514518202709245	-1.5653715233935699	-5.232696936738389	-0.6672005199263947	-7.087121074285191	-1.365811743792633	-3.597022771258396	-2.0579254657343773	-0.11274639709493138	-4.126983925197854	0.8999821757017313	-2.9225351173856233	0.3836444274548257	-1.2229530675905134	-6.928165670835981	-2.308103047121985	-3.301087108920132	1.43859535302597	0.7230112106151474	-1.8799362123928478	0.09651944065827445	-3.267773673599209	-1.5108516729715036	-2.0603136334689593	-0.007306366360009786	1.4292421474912191	-2.568861558993002	-1.6887950810147334	-2.897609457273193	-0.025540536061003274	0.3140127373269008	0.29255390425857153	0.41882041657213737	0.29934339190076703	0.28187802070935475	0.3444811334103551	0.35210650943227734	0.43213504640379874	0.2986357484129731
339	-245.11319992442998	157.85335128037912	-53.79897228351018	27.127532863881413	1.4608864585775299	-1.1152674755926117	-3.5631909195175298	-8.183718137831193	-0.6948797483748981	-7.258012596617807	-3.419773889454501	0.6622236770067421	0.9112037446166106	-2.050329245416197	-2.3247809072814594	-3.9903018285849092	-3.7537602280595874	-3.778608807984336	-2.9997241126894503	-3.0010108835231657	-1.4297242097048044	0.2760229045626679	-1.4240203463569099	-3.330508129376319	-3.8960506770041485	-2.363187439504345	-1.4103909363594829	-0.2890362674046676	-1.2659003204082124	-1.7827617004541312	-2.7679439254476663	-3.0382659689721865	-3.1547358124072655	-3.8060833028196193	-2.790089055224994	-1.4945157919306955	-0.21141737301612187	-0.8182542677061324	-1.5852771666360508	-1.2639755530945251	0.3160106321826849	0.360136789846551	0.4489487986839382	0.42262022467543114	0.43344995900169625	0.4000373513322439	0.433873858676335	0.45427098927641246	0.42723964698552713
340	-267.547570641658	145.97794012157468	-64.0583793561355	52.24302805424905	5.830707101832191	6.614051836405782	9.813348507861004	-0.8328635984062375	7.12233792355806	1.3403338499039128	1.8744936928566214	-0.5121345729917914	1.2870229264188737	-0.4617251891147706	0.8532263769046408	-1.4307760942393812	0.387301308224996	0.8016015186290335	-0.9015730772992063	0.19547463659995395	-0.27776014592928866	0.5255527049112496	-0.6143593905627663	0.33348735405876684	0.5831277945847804	0.6645614941530963	-0.10612835348323658	-0.812630064396319	-0.2267637913219984	-0.586272802531564	-1.0565447873184286	-0.8683468030538912	-0.6303436977806965	-0.6503465130399815	-0.7866901943870384	-0.604305379145482	0.41961351428197907	-0.29665095974047173	-0.619600650881289	-0.20182606644740303	0.43895984129843046	0.4162765067033132	0.4271383948203434	0.4705433220625813	0.47224724662724715	0.4561361190684605	0.41769050269103203	0.4224271718166633	0.46596002588526714
341	-271.36936876492507	140.56412575614945	12.52154557226052	31.676319025422767	13.192163686175167	11.229951778210404	1.3907009786984987	3.7194197757656133	2.5153183212406938	2.9109196223956206	0.5471281466520799	-0.8972820221889252	1.4677095996725873	-1.5448552632401358	-3.9261516859607077	-6.4663925932802915	-1.1945620258894232	0.20951702274136177	0.41171899775933984	-1.7894340288944328	-0.7597907667371421	-1.3884423156565031	-2.8537401448927744	-4.187282996463968	-3.6700759487754517	-1.2843998441198174	-2.320590083744925	-1.4407974475580207	-1.3991611859061799	-0.990073856519663	-1.617331247986445	-0.5220061119096647	-2.3678339969930193	-3.4823574976912877	-4.219871181965788	-3.6467603242098448	-1.8447784875512603	-2.4355441186575253	-1.559966563615278	-2.852147822941438	0.365615061705598	0.2996399681555774	0.4159280485656529	0.35733939816551313	0.30096452415600294	0.3190733967446017	0.30225737441700934	0.37933234572823377	0.40328540440820715
342	-272.79317949873507	174.72514232267693	-28.876087256363036	30.22302057555785	2.487119307578509	2.7227514554803873	2.194637869581455	-4.71232005952321	0.8841215923329084	-3.3950311977662917	-1.2951738654771718	-4.778619878211117	-0.6076696749823796	-2.515745544199892	-2.4315438301804324	-2.5264752605330654	-3.0321450175980624	-1.7957123461504834	-3.096900692140394	-1.2079956516235681	-2.5736629636509734	-1.2464633704724426	-1.9548025115742775	-2.657829476573253	-2.7146398781485455	-3.268291722597663	-2.765266628673002	-3.1433917471324784	-1.3087557715680758	-2.290592536194997	-1.699075879316602	-2.0719284327258842	-2.640464099550074	-0.7239028307154544	-1.7446500181943525	-2.203600979311649	-2.562466597335521	-1.0786794044276493	-0.6253293355017407	-0.9247078503226789	0.3998945843512388	0.36782861318198035	0.4368826320248444	0.3853238063538983	0.3897447709052475	0.3696278897128735	0.412753042458712	0.45537244787683023	0.41956693353888974
343	-336.709737216654	133.4631310350464	-63.7008993914202	39.3022870238332	-8.535747979973625	-0.648253183077327	2.1827040906055695	-12.080414730243083	-2.6684844254861937	-11.257049415434121	-4.0163205016045005	-6.679097106510192	-4.333353148445823	-2.8524751078607995	-4.343359815775613	-3.8478968947170147	-4.285330375270344	-3.3674980550025597	-3.8525271442470537	-3.6779153438850494	-5.66230795227571	-3.629846423438471	-2.3675809258162674	-2.5874410700860966	-2.2167839041146733	-2.64206957075	-2.0779036710142504	-2.067341111873867	-1.1062472532330976	-1.7756566779909484	-2.916336278340101	-1.6464204637164193	-1.1413585455475488	-1.443897169007227	-2.652758643412786	-3.0224136786738716	-1.392177085341456	0.33151860520196574	1.0123545410727732	-0.6375665944951786	0.4072741688519906	0.44208380375052797	0.38978359201167323	0.3878013880584297	0.42653071422864935	0.3854337987999786	0.4058175969403437	0.3712259292622073	0.4469109983294675
344	-238.97290644737	135.04117800331366	-39.638275040150184	35.268951550827744	-6.9515454841781015	9.291921038114118	-7.9792272968915565	-0.7055963725066071	-2.3932471244953706	-3.0876926356877066	-3.062882086393231	-4.787516103904912	0.038538968364595055	-5.154176786025588	-0.06281413676428801	-5.822543211093933	-2.0751575902896464	-2.7035308231108357	-0.940179352015505	-4.533601154607936	-4.112998124923007	-1.3637376363823108	-3.6736595792876248	-3.709283600559583	-2.023698298479405	-0.17408303095788003	-2.6616571738316255	-1.0133718562747833	-2.975844014777637	-1.371805152132053	-2.3318680711091857	-2.0701397191270825	-2.089590057755901	-1.8586356182788282	-1.5435418466009663	-2.4195243326053	-0.45257584076930685	-0.9924548308812814	-0.8957542492542919	-1.8014050541770659	0.4154017889451391	0.4212186400692254	0.4056222606913534	0.39502774739482827	0.44159248238391413	0.3937376602159046	0.3866576813324134	0.351967148599635	0.3959379054122682
345	-269.75251695194174	164.8478817097295	-27.03227762443404	29.61901042481199	1.6798281029896476	17.551138365051642	-3.803567118784378	3.3808798964017117	1.0690844798887607	0.8878763994724291	0.5694746691042859	-1.4370630463483738	2.995587889943567	-2.0936934047685325	2.6549494685780957	-1.477404347445606	2.524157961897664	0.24252484071613428	1.6641759987973226	-1.5120090087990865	-0.4863179710450566	0.04015839867005714	-0.7799942565308102	0.8059758327293634	-3.486391038771766	-3.1118936709535716	-2.9596522589195953	0.7272422467069348	-1.3061970537738015	-0.3297211886066694	-0.5624697050700326	-1.3901002788905457	-1.8998210064612486	-0.6793771624602767	2.0938628801179684	-0.5508351965586892	-2.986896582577048	-4.653016360376234	-2.244712946993981	-1.4720182541546853	0.3727284798193486	0.3331200122768396	0.44823601762210186	0.3688334067218052	0.39497111065201884	0.341679086670287	0.3819898143821428	0.493367759604241	0.3796949287012023
346	-341.0181429287813	147.03093933978968	-16.202503411228857	32.99475961393284	3.5537721262788122	8.485003711883499	-1.6153254425117967	-3.149486180904541	-1.226748532125676	-0.5803861854954971	-0.6268138401987008	-4.242502658527333	0.16628600846104982	-0.6020735338766303	-0.027446976880542394	-2.309834282796451	1.4629158892357887	1.6450664882495811	1.5165683221511457	1.830915938843081	1.0925972069359968	-2.1409473229592546	-1.2472775725455656	-0.6734206562579546	-2.112488477521175	-0.5223293354957608	-0.2021598675779607	1.0921728598169191	-1.223856363627199	0.27860803243952265	-1.010139113762936	-1.6470762128841678	-1.6545885069817816	-1.957984611287828	-0.9609133713814808	-3.013790754569025	-1.8759213922151887	-0.96582393658433	-0.33361897697240256	-0.09303376186027357	0.33729199235922336	0.35933394143679864	0.4225939361438655	0.39337887238634284	0.31997773096725085	0.33625743690385523	0.4052303619078971	0.34016614930529765	0.4130474024847518
347	-310.1374308223105	176.3885182844346	-42.001301267051765	32.559076341652634	13.605656010487632	-5.0888409105610215	12.200355560277595	-5.788043071589179	-1.9247226154077237	1.6731962289002142	-10.558082594205194	0.8073204229937071	-3.293828462828004	-4.720585198003719	0.6147725605047039	-6.318854029999622	-1.0634615463965507	-0.5696471486301208	-0.8878407076532097	-0.13693378995641456	-0.26071881628254473	-0.7809300774459345	-0.622503462050623	-2.845700416687457	-2.151569294256777	-0.3493198380174275	-1.9028482520083374	-0.899934947498969	-2.2260770607397604	-0.06664438946045916	-0.8358506807320509	-1.403902389150292	-1.5855237606789854	-1.583696537146448	-1.640974594730077	-3.071089193116962	-0.7861227859179724	-0.8041467181838111	-0.6877755814198294	-0.6320726958139369	0.35775911565885987	0.2984414349575689	0.3866728270972321	0.3236038991865524	0.37557912373239294	0.3568303011189101	0.33747505831032526	0.4237672420350956	0.37171851671719364
348	-290.73107868952	127.97800986153356	-27.42082575384449	43.582599436146666	-11.189934595866932	15.921658148131131	-2.8589813740480436	-1.5505038686583803	4.948190381702434	-5.990347069308004	1.6014187367463977	-2.8416728032543017	-1.611330378937851	-2.326866445789981	-2.6115076659645653	-1.8969426734182413	-1.2786148143838902	-2.089288725753945	0.7498768049201879	-4.04625775256122	-0.19615472678726625	-1.1221642684746458	-2.483800560011773	-1.262257666637163	-3.5600037648046117	-0.2009159400557367	-3.2120784994181055	-1.6507019212592338	-2.293151138270399	-1.713416706431291	-0.303758337619669	-1.971197692938137	-2.176032031704609	-1.5358350077701246	-1.4126397484218929	-0.41401077220107196	-0.5155666172879905	-1.1648187559323884	-0.6328826644910653	-1.47088617636461	0.35038818393909915	0.38747026782000826	0.35723134273411644	0.3387010866928683	0.3565139642793403	0.3794974211238326	0.4080046195205469	0.44643607798650914	0.4228798305275937
349	-233.59895462460733	130.96294208247147	-37.30582715794118	44.005138262962845	-16.35836013967916	21.007063127605775	-16.86230758952065	8.599279879532423	-7.118772069569853	1.4035968316955145	-4.297282490361267	-2.7324081538083305	1.773050510959267	-5.435507506343567	2.715533944931779	-7.831884098243232	2.1965159731771844	-5.116674669777971	4.465683723434379	-4.082282160629097	0.03520254928392004	-1.4621823580161462	-0.014693532245727408	-0.8841980305304248	-3.7601139577879774	0.8475212245533874	-3.2602446818279387	1.8684732756774076	-3.6851691395794814	1.5922086864676486	-2.9955202918779147	-0.2895154389140833	-2.7266089451937567	-0.7836298125786099	0.4995481484594979	-1.3693937063334805	0.4568846962789238	-1.5121723043227107	0.4686191917302341	-3.3473474755642805	0.478105713344738	0.4657824481902635	0.49920957282140005	0.474323592501527	0.4469714255232665	0.4755129328568378	0.48277224282679715	0.5087437373888489	0.48073696948808425
350	-321.52093976097916	164.51938847276753	-11.041550412279177	14.464886939349558	6.704511721822346	4.156374817597633	-2.604461770544779	-1.5502140825741084	1.4712780175602638	-3.552261120171754	0.09281837499336272	-3.386129329757307	-2.9387972747932465	0.7180490453825371	-2.0553184109784444	-2.5658303130521602	-1.8962239646480503	-0.48333602819442	-0.6262999605957088	-2.0165361252010436	0.8737459041761533	0.9999373200408365	0.6910214634194354	-3.35700066210594	-4.455619954415813	-2.123052346872193	-0.11185893148734316	1.0443161444135012	1.1362175359775777	1.2298328842623851	-1.9206931348487706	-2.0357226771549874	-4.2808526694888	-3.8181752127297655	-1.5378677433472707	0.766904061860071	1.5913038725398836	-1.2735292253812684	-1.537924882778102	-0.8313281817470142	0.254455883721589	0.33464013085227984	0.5121011929936052	0.29989331297239236	0.30753891379945564	0.2611838084743084	0.3282651330101628	0.3644394039934519	0.32651366321482495
351	-345.9312127912858	134.82333031894166	-4.768986045230974	22.60559159435825	9.186709417740547	16.20076828561275	6.454120308894422	6.870774276020599	5.018824029220389	3.9103636083481144	4.699203090704052	1.6125618169316274	6.027506468415231	5.745636563532663	2.7392262538478054	-1.1503298868119993	1.8381631196303259	2.003113018614956	1.121512766140091	0.7436661890372958	2.5819669411568373	2.079611079060969	1.6131933480590017	-0.06264590913930271	-0.7743061097311054	0.16652056652468814	-1.369967818892548	0.382763551663259	0.12084439503779479	0.9778867032148877	0.4148346722225249	0.8589895524579086	0.3649439764923143	-0.2939946777757704	0.2641340522436165	-0.025193690727257412	0.9395091012785122	0.019820249941777526	-0.300402404417742	-0.21652184280777753	0.6533534192440644	0.5839132511543811	0.5079627593525706	0.45544021672762147	0.41986268622740625	0.40782784576565945	0.43642881073013967	0.5031731222249509	0.4702254317693969
352	-274.3942439729895	109.96237502831184	-19.699953095477433	25.777683028147358	-3.1472327257692476	10.421081998339057	-6.631233602282634	0.637243186456307	-0.6123915816361261	-1.8079222254723606	-0.8359321166033054	-1.51749648356311	-0.8059054706727814	-4.235875585054739	-0.23300284956732803	-2.9594505417063566	0.45906105242618045	-1.129601136504873	-0.6845775250224804	-2.2874187507672215	-0.27551051042238417	-1.6911877911114535	-0.9944720768975749	-1.9873923531987034	-3.6285971367299497	-1.6481058569409897	-2.5850077622115264	-0.09287603440489546	-1.085439911113877	-0.5013191884759027	-1.975126916793688	-0.43777139583265123	-1.542546823619618	-0.5971261261875568	-0.5867272704563241	-2.3568450046836333	-2.500971075292694	-2.2690811387425147	0.33097015589310635	-1.1262350544847697	0.33540304708493646	0.3904617955534219	0.36790561512694825	0.3981540425257884	0.3741858402164402	0.3199421978699211	0.3316374985209796	0.34691340185596536	0.40510506785109834
353	-216.36259454855548	146.26765572752777	-21.922443538459166	52.26768388672681	-5.756237177006868	21.085907240785303	-10.456893204250404	5.460561850790464	-6.38429855015937	-3.422334096835713	-2.045969067680654	-3.715899263904802	-3.400127049147212	-6.481591248568163	-0.11590602588515977	-8.70947028850982	0.13599454529948485	-3.8259484631903655	2.4547059676438523	-2.6881067525864397	-0.3550076199675041	-3.202407004269335	-2.1176599312949422	-2.3476002364295234	-4.072783111853099	-0.8167267730636439	-2.6313624552092034	1.0814557334284112	-4.993616456130029	-1.120210855256945	-3.5989873232853293	-0.5112059071389332	-1.7519353254114773	0.2964625194095068	-1.1126521546578356	-4.781748358798942	-1.815745699858115	-1.5405724521496031	2.420358725817714	-1.4243516202065312	0.4223366808014224	0.29118156360370473	0.30089753163381694	0.336984363521206	0.5100263919095253	0.35070242895240034	0.2974903522212774	0.3574239727056955	0.37632545593547523
354	-274.15604498711417	154.61200092810674	14.264666586789337	21.590575982375483	7.925827491426633	15.601092154308867	4.799570087134578	1.2746543896888956	6.741747412567298	4.317262767145337	2.151389926819194	2.419981378144938	2.4138316273914744	1.108497779308847	5.27845109098297	4.30485148964703	1.2169897848707354	0.8671884841592087	2.439594605195684	-0.1485523360625373	0.5826346265749207	2.204079589241924	2.380782401797485	1.026844389221548	-1.5547691813961548	-1.2355052231450867	-0.6734263062971333	0.853117091179025	1.2627615556551781	2.2400890862994944	2.9005929115045794	2.564260426427652	0.9244126890594392	0.003982609827835891	-0.8421704677481773	-0.8029512433726014	-0.4914030211817548	-0.38458083524998815	0.21647047928528562	-0.7838092210633569	0.49990190980375016	0.5364849714177883	0.5244512619524112	0.39885841329619787	0.3924584377925356	0.38976224979511953	0.4115520323772437	0.4521898104077791	0.45939512421287865
355	-298.6446511837647	149.0609005765626	-8.872101869465103	28.467744270910057	4.192607863491798	11.36949348941255	2.030243332648814	1.1620444445760496	-1.994536272344047	-2.0768742305240013	-2.312434502322681	-2.482577281589065	-0.2305201838323585	-1.0435088712145646	0.722560262523567	-1.347151112387483	0.7414586610460573	-0.3303113746867498	1.0728636008613395	-0.28222045098245924	0.7243996130919159	-0.036382749144171694	1.4227662677012982	0.5887695865018928	-1.3837563238269885	-2.218761688364864	-1.0114659943405417	1.5215741872611985	0.2897619764946022	1.6611972815729221	-1.4440415530619606	-0.8212089091779796	-1.434581721927741	-0.3247579226341132	-0.08622782417602391	-1.27994155082787	-1.2048574736148014	-1.3980718162099806	-1.4012410286748145	-1.7833962515408575	0.32965579021510477	0.36158672056477115	0.5260886138424568	0.3901143361839994	0.38372260213068127	0.3622883473817602	0.32228837470638116	0.3789708084753338	0.32042082304705066
356	-254.68269984823567	149.80017630146298	-20.092021523296705	34.23500949926382	-8.555159912435403	17.42135672710228	-8.146805852706837	5.13465620496877	-4.029812518720621	1.510322495095443	-1.7166922540175542	-3.2003123205432615	-0.6781581425106223	-4.586783046654849	1.0835810127321759	-4.68598968084375	2.0045497865325372	-4.083000106265667	1.5814993137551412	-2.4817217320697225	-0.7715863471879849	-2.7234875127117135	-1.4330064585761375	-1.346941556167825	-2.34184185945719	-0.03595684257051049	-3.10858647164941	-0.02131744294016945	-3.4900383072833026	0.2640470193308234	-1.6085765965068748	0.15963363454270826	-2.736205051897605	-1.235638909921643	-1.7886275576037822	-3.9255758331556176	-1.8521177394021167	-2.1597794088493223	0.14902256832519636	-2.7953285749845813	0.3716685990604148	0.3804453882040094	0.36465979101127793	0.38225528245432877	0.45729643716609863	0.3676371327801596	0.3453587237404273	0.37073411560978603	0.37643409163236363
357	-225.63543036803037	150.20194885099346	-7.023299841269491	25.63315791069191	11.70676960625529	13.685457425792661	2.093555595910916	2.2873153751098734	2.293640423081798	1.0658015888083887	1.5698872535601962	1.0451747308005195	1.3076902492822418	1.1454527972912016	3.1695471075951356	0.7491333308285911	1.288445405683686	-0.19536491212782295	1.7147527468901278	-0.6673980930095877	-0.6174602904697969	-0.20593141478417523	0.03006649906030704	-0.8325029067055283	-1.2762638230130803	0.34357434779824336	-0.9096977628228019	-0.11372242690169022	-1.133873418339851	-0.6105827078094465	-1.4585343180709869	-1.4382521121688616	-1.630446857978988	-1.286300112936389	-1.7856004409382749	-1.6215282424310595	0.13109393804778616	-0.5384083141685964	-1.0093355043777412	-1.4629581048841342	0.41490177141887336	0.4450333609139798	0.5020562892965766	0.4784093010891399	0.42308880231621	0.395107250181676	0.4037642151114228	0.38450037666762565	0.3953880468195162
358	-221.5299579852547	164.9626002571348	0.8967362560491856	40.72517101534673	8.07699362207313	21.750537268212803	4.647136858941153	7.631526119460105	3.056873742822994	3.980890419724474	4.445394117717016	1.4629922557978143	2.9432327522419373	3.0527568905779536	5.678514531854381	-0.4369110948697214	2.960086024318778	1.0084274615385909	1.8924419236982766	-0.390209853755499	1.7067943313074176	0.33749625572933045	-0.958976000461502	-0.8026344074489764	-1.2639597511335685	-0.19171975538319017	0.3847466095384337	0.12722292485233275	-1.9612203856905277	0.946091220885706	-1.1664685185443449	0.6559762034256015	-0.9529950946709788	-0.33812650575163244	-0.279268841420734	-1.6618457615021562	-1.1446745374293883	-1.2467462290533138	-0.8572761612962885	-1.1207770545058582	0.5809298802258688	0.48774206413255405	0.47202461818013536	0.46342476733243687	0.48819201143264257	0.5097134738754444	0.48862424487574335	0.5125339946165037	0.4670400903340257
359	-209.7217176669433	138.51667760110212	-13.294239656691959	44.26303172471825	0.7721404514722927	16.94652380321971	4.368723426863172	8.7334686603973	5.93628564957783	3.6644422775700574	5.179627168495019	3.0024694196650876	3.6521987588500413	0.7320665886148504	2.595683670418728	-0.6592852947246108	2.3819055475315984	-0.6697975209598145	1.9244100397825907	-1.882843265639504	1.1681741451753584	0.3826673251069332	-1.3957322697493135	-0.5453948860532525	-3.259491589233237	-0.619269945315678	-2.352461491922605	-0.040537225025250596	-1.5021290403600616	-1.4958102794651316	-1.3473153061397327	-1.8678873427157932	-1.9937630390474446	-0.9383162872885328	-1.7204512037688802	-0.7968317927450371	0.23015073065690336	-1.2644382051894012	-0.38858956544063833	-1.903550824271201	0.4372569358073885	0.462401391436973	0.5419622981629258	0.4887614662604535	0.45878018849065416	0.46241042658049003	0.4346962358413798	0.42862890979825546	0.44209802725700076
360	-260.0213857571936	128.21250399886094	-23.268670234343748	40.6078192228887	-7.443895845918013	20.539473532226502	-3.6007234650414417	10.905677620837185	0.29156381334496123	6.171936307421197	2.4185311229119484	2.4253945277535367	4.5029045218247425	-0.3773447803666489	5.391573253752235	-1.5277086633492867	4.808279399164642	-1.1968765698059354	4.793973779628606	-0.5291961260181153	2.823764004329319	0.3781367010021796	1.6426438900341764	1.7075487903242519	-0.06552754051546206	2.4592786554912633	-0.5074377769022534	3.078456714787396	-1.1896511635617455	2.263406403440986	-1.3548519488757167	1.1549529611662446	-0.3192598567183519	0.603661071382899	0.47400615393757844	0.07541128557011682	1.5090976958871996	-1.0871747551272213	0.8426002247166262	-0.9521256169460678	0.5567070992679588	0.5602349632692667	0.6074050349553801	0.6282600339159505	0.6151168408049573	0.6198799449944692	0.6007478284276432	0.616795447915397	0.6008375268589254
361	-363.01466586755976	175.53369678094018	-31.75365622363566	25.345253383059354	9.108877512420284	7.601872151059703	-2.784183127527431	0.1867937341693615	3.7040312508771844	-5.313769627353457	1.44164309942249	-3.2796757206516474	1.1222258105887708	-1.935240061982336	-0.9294332472537232	1.2586198473115713	-1.8243526569097124	0.16536296652628255	-1.1742827257226456	0.6230890395694341	-0.0330167832957042	-1.4757103277396761	-0.25734291135077697	0.44078745946975767	1.381827933829431	0.8628312566377521	0.20539860789078035	0.6077531905270094	-0.9393015643803692	-0.695038725930473	-0.10950104792625262	-0.704575632623822	-0.13545349244558133	-0.2675886581837663	1.0824340936753964	-0.10973581381846023	-0.26550388868088287	1.2298790438696885	-0.08032150403691042	-0.634982312302346	0.4572186378636182	0.41546151792577646	0.4291203544872225	0.42018417758371407	0.4427383541588289	0.4209247600629091	0.41741020510170773	0.40517293606397903	0.3929820237673041
362	-264.79297469314986	154.64191508607095	-10.719949534905975	39.021984977227305	5.098023459652641	21.31943147993382	8.140161882955695	9.391541343500988	10.890658520221095	4.167949390213156	9.243752934811798	2.1456572811712658	7.509223829065922	0.960276560588799	4.010641440314449	0.6687858164992829	1.8925508162437545	3.692700925833155	0.08965950224666162	2.5562362932142166	-0.4307483921351054	3.236081943468067	0.32334242921218914	0.824273209965127	0.32584811323294793	0.34118606671233753	1.6355608735533138	-0.8223424743487137	1.0379704948798734	-0.6586257679447871	0.8178313467400096	-0.11461047170920417	0.08504092202652207	0.45042537337063154	-0.47785366342556096	0.3004773064709996	-1.0864424259856185	-0.18774802224871928	-0.5423582709335409	0.2298867830065068	0.5291146292144965	0.5507032159348316	0.6276147054016152	0.6303623205180661	0.615741054304351	0.5915963012745448	0.5503270091313686	0.5453825063426423	0.5818769960831983
363	-319.52991980372855	140.6709980514545	-43.11237875534478	45.00081962081283	-14.977313383699379	18.489906648746995	-6.065334880444469	7.771198499010715	-6.6104757507096545	-2.2455287054111555	-2.670594670680152	-3.1625276358686345	-0.06162054961741856	-6.587493960745551	-0.04250433742616662	-4.943619058178234	2.6508428723648456	-2.9730413075265165	0.4086304160137662	-5.321604282310839	-0.003103721301484916	-3.202095069390397	-1.5354334182338631	-2.2961463047881683	-3.514744105043518	0.1781526766250945	-2.945012431983267	-0.18616602181535577	-3.9339398968849655	1.002837829713697	-2.578023091996969	1.829228364828021	-1.5392290011260843	-0.7494264371810069	0.02999599657605016	0.6560883322147628	3.7545685548364442	-0.48749385699298947	1.0018459531517705	-2.512803663481776	0.32413195804035405	0.3204632018239864	0.3522189528136315	0.3137971540533084	0.32840472182153435	0.3308530701962516	0.35416659285834584	0.3596746285622854	0.37293783307173284
364	-348.9469778819132	206.1767669668728	-11.449194300810495	-1.090684910085582	9.261212938769585	2.6830194220398282	-2.1408074683078158	-5.9034260379468755	-8.439069581350656	-8.648944949666994	-5.782423721706979	-7.304398929201147	-3.001553799459807	-4.252480056812614	-3.8393217105565918	-2.9487636226102216	-4.937697841636461	-2.3395724886563123	-1.7116106326022433	-2.255436906671653	-2.6054323785396045	-0.02886111062007496	2.571647090911129	-0.023685428708716927	-7.695275981543901	-8.641357886470344	-1.121727814737482	1.5842399231085202	1.7496367658648908	-0.4516059156463961	-2.1719046453764843	-3.1348739059204407	-4.797321141314413	-3.0948324811020735	-0.4209731164275252	-0.47751787905413534	-4.453157197747926	-5.336258694982627	-3.584219910502909	-0.1248857378056339	0.20514049977142323	0.24808577749925897	0.52538638913128	0.3005981173184516	0.27025952317269675	0.2170589218789335	0.27413138048747276	0.5100184574403398	0.27831871531437175
365	-259.0513967088781	135.91921552779053	-25.372199250691285	30.805380853019386	-14.465475363468178	16.535790192734567	-7.945953061280179	9.05500124371746	-3.4811848213759173	3.8590228338637087	1.0916897285652922	0.5719805252997286	1.7193691579746704	-2.4599628200047663	4.144622221837931	-3.5657067422479134	3.8245092556479245	-3.6017978561196746	1.6293644194957473	-3.9962761585472872	-0.024280890069417846	-1.7032841242946561	-0.6609349243525877	-0.6217327846794614	-2.1193939365479246	0.5607473648868302	-3.1156014295990757	1.1962209773777175	-3.5151295326380203	0.13747033211068088	-2.5679120447053245	-0.2938654577934346	-1.9155731968124408	-2.14812155337035	-2.1275792075481226	-2.0030086897180155	0.04914601361887782	-1.1055753050240593	1.0001853865359613	-1.86346093816159	0.3941087505062728	0.41696144915356226	0.3827026793104115	0.36611864589209964	0.36056199060284644	0.3966772855467261	0.4002153397030772	0.38496947802246834	0.42206578773622727
366	-318.90636752712714	159.13358901085033	-5.518984703773525	22.342952748989738	2.6821806532492767	7.5877639501009675	-0.5054007186038778	-0.36635718695360886	-3.0123261341329033	-2.740567717250952	-2.1054500793588895	-2.1853757901888162	-1.003529169690578	-2.431649231406611	-0.4230719643951745	-2.174425966840264	0.7926509945622147	-1.3446741308888435	-0.2547763165890559	-0.8545156699375737	0.5392375682489574	1.7340388745404536	1.624797412508565	-0.07368105005781464	-3.644438058936345	-4.588944065003794	-2.0474629774149236	2.2511496187688964	0.9157375430001825	1.206034568227988	-0.19640116579342817	-1.2490469893050846	-3.001455539289751	-1.9794883480688692	0.10394947970597643	0.11006081289422695	-1.7723190585308064	-3.8647438445619926	-1.7446942503116942	0.6530687229139643	0.27531787727843043	0.24562117100643607	0.43006534140922026	0.26689611934995283	0.24041866451798122	0.23895919239954388	0.32111274295028847	0.5767630212448862	0.3134203046716377
367	-339.53087308080615	168.5671473087803	-10.939709416079456	21.375615452158367	9.61230003491654	11.954304101613262	3.1491192216871795	2.3753627905586785	3.3380689935525396	2.205780853738426	1.9311313206520355	1.3125888316130778	0.6469899232526335	-0.30386726799116015	3.120881109015097	1.2824440070151713	3.9780742336376576	3.803982354717569	3.4791973815256583	0.658526908335448	0.44614192089942883	0.06568274584584305	-0.03912115222430074	-0.1774576194864573	-3.5569116648037515	-3.394737489657673	-2.4574221393007116	-0.5256956162434827	-1.1855820563348078	-0.8746414861959719	-1.0705132362848788	-1.4399554689477154	-2.117127145876538	-1.0535138220041103	0.1713325221889497	-1.5318798904571775	-2.836584541292493	-2.7404964983623215	-1.2767174837555486	-0.9896087139205064	0.41690501057494633	0.34523816515096317	0.41028100854317795	0.35348168838043176	0.3868649253717574	0.34844715226664735	0.3491623446801691	0.4527976942595165	0.38323538423298353
368	-401.9422103343903	190.31028717601856	-52.45239581290033	22.783499547856	15.884221726250182	-9.866984834679778	4.396327860164918	-12.04386907606541	-2.650611672311837	-4.940656002452129	-9.486915919635598	-1.8118974688556055	-8.137951563039117	-4.536066405118335	-2.5336170335421255	-4.359054078067222	-1.3556599619679988	-1.1515010540004875	0.10143265732315383	-1.5865578406595595	-1.0958313818835952	0.680029609305	-1.2545399966958939	-0.338541256367752	0.29747278949718886	0.4376592470064109	0.9252045973424551	-0.2843030063480705	-0.5871416064664544	0.00200693279873529	-0.009169729583167212	-0.14299244566216515	-0.18425961860088635	-1.086093417003399	-0.6240153306500046	0.7229896853487398	0.7554614636271337	0.7821050363973766	0.02096644657415499	0.15208825988205818	0.3993479800201283	0.30456601725775423	0.40206421242813756	0.3254384078575142	0.29922813305817836	0.3291661896035799	0.30891063731453433	0.37571655052888603	0.2964756947615562
369	-298.7032780020335	140.42342580108016	-8.701251985089447	15.480770152220213	-0.21533796705365232	20.000945530706993	12.518141209125874	25.849587678870062	0.6038825330984368	-0.43554618419224733	1.5807460427432034	1.6014306132753298	6.53329314886811	0.8733752428458429	6.0014375238096775	-8.513353159476727	3.7894446233762333	-2.3096778631009705	0.18000169432975513	1.1107488406017603	-5.227774247194125	7.009119755344342	-3.805813979200277	2.8086585573602907	4.20407360299266	-0.3327543510884451	1.2874655627734404	-1.3052570555705958	4.677532937269592	-2.3979092748862985	-1.4072190249549694	2.1776307686443377	-2.3216557678464493	-0.5242983278537015	-1.505561871961247	-0.2838681651807746	-6.165066512211391	1.665371442031156	1.5194734212606147	-3.141403155342909	0.3744594495601315	0.37858171396959567	0.4349544587669178	0.43129024020798074	0.6612293209949847	0.513420185716396	0.48421214822339026	0.308716788807806	0.34233698746833724
370	-214.15646118671833	132.68464108853	-28.566198754686024	58.632918614008034	-13.428535674625072	17.10179224979293	-5.39362051233141	2.28228223816111	-2.1064075760546372	-1.8650506681600765	-1.0964049052690883	-6.865273922926719	0.7727356751080768	-6.826019950574222	-1.138810847363894	-7.044469546010914	-2.1510683493658043	-4.131004745876129	-1.5680113120137764	-3.72809356834144	-2.7104296234874954	-1.663925882884857	-2.4607364357059467	-0.7194877661240794	-2.5688649993729067	0.36640892315069273	-2.1967128506907017	-0.7415347815921646	-2.342075920291204	-0.9597097961767578	-2.1810837286546576	-0.598619383910097	-0.6183314674086284	-1.4214216442318943	-0.16111928733313804	-1.6392213162540579	-0.8796323425774266	-1.7400182592209985	-0.5362933038015282	-1.043557107623427	0.49158174600927496	0.6463554375186598	0.4337984507925477	0.4588064722783802	0.4382249520935185	0.3969519378195913	0.41451060491505565	0.4308006319869074	0.5106094852073789
371	-310.7998601202557	152.96130886923913	-31.308976190986854	30.418471658270246	1.9510315748630107	8.882498398519099	1.4719140442843406	0.7079018642570992	2.4132366791883793	-1.3885499151882656	3.202910994651516	-2.867036649574345	1.1055803040739163	-2.877545029959847	0.8641257834009519	-3.261527160492756	-0.7659433403877803	2.642251520186055	-2.1708242688798856	-0.5908287117562908	-2.282310148194669	0.7621783028315526	-1.3563098122129804	-0.6588759925045183	-0.8604431523993337	-0.7798497283197451	-0.357390064246096	-2.703529787049454	-0.22757708824471454	-1.602953124252827	-1.0303877513779234	-1.0286893453122876	-0.9623106660345739	-1.0253038712925808	-1.0882836407306145	0.10521589357437935	-0.6772530155773725	-1.1501992221128492	-2.1190999398065706	-1.3915882997956497	0.4567670652414389	0.4263615552224204	0.45634784470381967	0.3760343469464604	0.3745256020092301	0.42008275228193936	0.41258794409598315	0.4240521740158142	0.37060131931903795
372	-258.38618235734157	152.65284305896685	-45.095043846510826	47.47059321666901	-5.841760745730822	17.811288188043484	-5.200758340314064	0.5214355011527273	3.7495456972992716	-4.112333354752738	1.2865866402518036	-3.8237226418558623	-0.26855542961604656	-3.638783160632836	3.468953176642175	-4.123631616367057	-2.0896246518061545	-1.8333527265144385	-1.0230628047564363	-2.233296116312329	-2.274797649590935	1.3955951186294613	-1.0485430596646992	0.3680861427406098	-1.125228546359093	1.4444613184575037	0.5105504491332775	-0.741352466292526	-3.0189012153664985	-2.74682437007438	-2.847243191381102	-2.0471049549388183	-0.5610913279981389	-1.6240303257656215	-0.34741220521657806	-2.2890994226337944	-0.5480364922791561	0.6559772768067197	0.5692506206142365	-1.0492820071675883	0.35174477223568185	0.3707009567813146	0.4161473860264868	0.41447917191152983	0.47990561099084716	0.370385133221435	0.3488011641657745	0.347205624947267	0.41348362557930884
373	-307.7520719378	191.74600678283875	-26.603730313101323	34.905833718500666	8.574761199996951	-1.636038192761868	13.550967344120377	0.7380558268429479	1.6269591678162234	-0.8437931782108186	0.33386146391157934	3.4252231098866135	-4.831632716058138	1.5417683107625517	0.487307849279414	-5.437537108672981	2.8040765648587973	-1.2405537931753716	-1.1013024465329173	-1.2112054132736723	-2.286261591491697	0.18655620563311637	-2.86487106617293	-2.228974507470066	-0.9400041011900168	-1.7429023698662331	-0.16196381222456943	-1.0758207178204449	-2.607701325433436	0.5899385770313553	-0.4058918967178232	-1.7850490522985976	-1.5222125820488188	-0.9428349944984015	-1.4495446067615823	-2.5909356721341634	-0.7977281095854354	-0.6894597236788976	-1.3904845966446797	-0.795197858182562	0.5718084866270065	0.4981892871083552	0.43236951063905943	0.4420223288081823	0.5136731291061385	0.4258446923893718	0.4085732691004011	0.4600135149549473	0.4576663247883094
374	-322.2585180793158	126.21469767780623	4.396951179324092	16.551080893990175	4.056675792248468	8.597936034496586	3.1712026869712515	5.713044138497149	3.025434620617015	0.9692674584664797	1.2102517856264372	0.25645619559495747	-0.7028570375093401	-1.9722093476872957	-0.14522555668414053	-1.7167327898109712	-0.3656045286450993	-1.1149873284667289	0.11328555364753806	-0.9504560890461577	0.6152613470722946	1.2632334132005276	0.48581168095008365	-0.6876602650224944	-1.155422819581137	0.2979816106294869	-0.7226233308528045	-0.2404572857975034	-0.43021869899220155	0.33566890199958305	-0.5150262073265949	-1.1012811385203791	-1.9376573151998866	-2.2429392239415606	-2.6639250781612462	-1.1806717395052706	0.7792946472441136	-0.626236329817691	-1.5029131167916698	-2.1834934701997004	0.381038734647013	0.36235373277087496	0.37592315041294333	0.31038720090338134	0.3122777452871357	0.4105623659038622	0.34749489957341767	0.2971348366717305	0.3644954563079652
375	-303.2004794016231	157.44000136657135	-16.099602479338305	31.23727532399723	3.687190753695981	17.706736502707482	0.8098508638214882	4.515655481754198	0.9544620109844992	-1.204833250053168	0.09637296282397897	-3.889906089721389	-1.9648990434042022	-1.7742217291225937	-0.2722744008995399	-3.565672600107307	0.6001611987754457	-1.481678765191173	0.9127577930763527	-1.9390582711838824	-1.5561932625423691	-1.235291687752046	0.09259463826180121	-0.378835343279322	-4.0514583180463255	-3.9061102639818586	-4.200672208550409	-0.7784283502358297	-1.7281613965222375	-1.0754776421860306	-2.2649652597207646	-1.659664689691252	-2.321390131336652	-1.0561707860199359	0.5041791913799633	-1.525842865811626	-4.470613237141592	-5.4910026283476805	-2.576279695822132	-1.6181884701442206	0.3245204721589092	0.2956766813907095	0.3644607748339293	0.32753016746985963	0.3914800334721202	0.27907842682537526	0.29376758453870155	0.394000729356904	0.3439115996624345
376	-249.60435251574228	140.27201010392602	-1.7523460336382246	33.45326631798057	8.492898510510493	17.470675206974573	6.703065679676661	8.461412175767848	5.485548044466322	7.359101313304668	7.133547947552009	4.381369820394401	3.9790990183665085	2.566703450262275	5.440298082679331	1.5187579368462467	3.5992459716269254	0.7374521290663258	2.3591640249870767	0.7101583711444206	1.6413825602614363	0.6522373174806813	0.8069526301402355	1.6269604853755624	-0.2558815373139614	0.42514741672647655	-0.05012684771992719	1.457706099247427	-0.5898842549926578	0.460866203985353	-0.47968500011538256	0.5635648754643298	-0.054964653547284324	-0.8555144260303599	-0.42416680368187304	-0.2873595817703972	-0.03545331827648517	-1.4095043454910887	-0.3152687979496609	-0.4537469682035929	0.5265007369914132	0.5319521209276503	0.5607460105528864	0.5739807045822318	0.5194863300907852	0.47537232362465137	0.4606333962045643	0.5100670740891229	0.5236093312803883
377	-206.78291218497017	122.23002366153125	-16.401744938643503	38.04219531629994	-5.746211211461367	19.212754393408314	-4.057211396228453	14.85779134681041	-4.913058235582053	2.751776170106119	-1.138882544437737	-2.15148050406742	2.0308571281163075	-2.365079026475185	-1.03100162571143	-3.4261539296587884	8.835424428971093	-1.9711973894352852	1.9811764981127415	-3.2899714734216396	1.6642936249292812	1.5016218864009456	4.347830385711638	4.073921946166262	4.534288039126193	3.8785876289356422	-3.2120461914687595	2.2043203938597475	-1.5802452361144486	-0.3169286678709341	-1.8559295120527215	2.057243227688956	1.9151898209040963	0.4136591676570175	-7.619496433525823	-4.836243264877941	-3.7935906447802386	-0.97129742762179	1.4548118359108577	-6.830364859809344	0.3641332866930977	0.2379286972060634	0.21995068416116131	0.2776429649443086	0.28157918588950154	0.553106633201694	0.3322588248711121	0.20743760707887499	0.2367500013535726
378	-270.9539651380265	143.39623167553285	-22.05079283177986	37.12208023315159	0.890303601354804	-1.5518645728351084	0.9196440373083279	-10.056222173887363	-2.191113175298187	-6.539228660839536	-0.4770115814269587	-2.059458910370791	-4.839544829552016	2.4734476780969468	-2.133853733634476	-4.748124889725158	2.117163141569021	0.04634677796860062	-1.704511450600991	0.0010463082782474196	-1.2123239357700155	-1.9170650214988154	-2.4002849863066245	-3.4039785143753125	-1.9959742110258563	-2.3413780206913657	-2.125161314546231	-0.9031184540782876	-1.6585362288309922	-0.8729204261547953	-2.2728754108634583	-0.7078763288330581	-1.3028650606372587	-2.0569883109771365	-1.583824981072066	-3.1685679096190005	-1.2822332865287953	-2.054896567307112	-1.361476030544631	-1.657349151587478	0.349446537930549	0.32292820566998354	0.29986566232526485	0.2869833500357812	0.30638753372876687	0.2702168764472996	0.2860549858147946	0.3253118662837447	0.3729876960725665
379	-299.9346710285907	140.5852750378413	-14.93575662198685	30.138590310970333	0.937205519317644	13.821910603291329	-0.3661114361068038	-0.47070620596515983	2.889484218553072	-1.950123597884456	3.556978628040443	1.8900738857561603	0.9286288238190485	-0.930909520769146	1.1895327733846894	-0.16748310648093676	0.7801743072027867	-0.10955224354662367	1.0385515982823945	-1.2118909581323378	-0.8988078737457411	0.5383983160096149	0.24979006638578363	-0.6820313894866976	-2.2891003576997586	-0.5901613439255984	-1.606572437254053	-1.6976450193057777	-1.5214064767959998	-0.43648183140777885	-1.4568985659593672	-1.43261623388003	-1.0624222173173483	-0.702173545225004	-0.7163323174945864	-2.7169950319346867	-2.809556512925201	-1.962014833720327	-1.418869392086451	-1.5216121913788603	0.3789257859592304	0.3363163707848836	0.36762546942043306	0.35211533297459946	0.3962659407830735	0.3901050136336568	0.43291317944805063	0.5392094890637443	0.4565723002785756
380	-398.47654590968386	139.02921232875102	18.48678351254477	37.58568600116653	8.045925049257685	11.46013671677278	15.646697718309067	-0.5102400349291744	5.6021252044674545	-1.3945425251121557	0.7613268220530605	1.8422418418623745	0.1108250477429637	2.2473318784459972	-4.440215286681305	-1.4495132563185864	1.2482143015013882	0.5944630581282657	-1.4288753132155805	-2.0527283660950486	1.1784950210524419	-1.7127548378692399	1.6017306675332827	2.100129646497248	-2.5803089303870554	-1.972166272893201	-0.9250924802822572	2.282752222711291	-0.39613231887571165	-0.7073908813748322	1.1422969860811918	-2.4925538439850596	-1.2600345575564686	-2.8370338699121596	-2.96897927281453	-1.7599616148205577	-3.2646606490738534	-0.2839421602767481	-1.5360503385083888	-1.7641486010195422	0.34288636017515467	0.48750905711076853	0.7093922105319093	0.5341202182391949	0.329822590883906	0.2894748353361378	0.3169635761739486	0.3432820162035564	0.26259437139325753
381	-247.98816460390645	153.61757816358897	-39.00993930897057	48.64847980610666	-5.463261280326173	6.313819445043146	3.200788995230067	-4.107739587137564	3.295938722356542	-5.604234894673343	-0.40582615093669383	-3.3377724872700107	-2.9461378515822676	-1.1885383845038446	0.21621746867863742	-0.7490002020022863	-1.0769398638225576	-1.3676263529261379	-0.6824030958719433	-2.9777788063822035	-3.1745955551821163	-1.5879154837396132	0.8342368763614304	0.8675878582775852	-2.856712588125671	-1.9930805485148282	-0.17262115872881806	-0.337401938699875	-0.4127762273448065	1.1176969791663012	0.12006597792351104	0.46907208071651235	-1.288630405250609	-0.7328792028176004	0.13562140040117893	-1.5666094607855083	0.28103296725891924	0.053923767687646555	-0.7420590800718537	-0.8940808757011147	0.52022420697122	0.4705191899217134	0.4370354290114612	0.4049387813483515	0.3952393188070889	0.3826351667288392	0.3683963135519716	0.4259192117702932	0.41313531813259496
382	-218.58172017090183	159.5922667013287	-11.06426961756264	20.12350852789019	-9.572028400122598	-10.893616140825662	0.3277451820019741	-10.289841589681366	-6.686803761084687	-3.0852702922044686	-2.5300495543530874	-3.1569278480840905	-2.7101763339729903	-4.057470619519018	-2.79154574847883	-1.8479593359252509	-2.3989482586716577	-2.000734905764445	-0.4448954013630234	-1.2255667635593759	-3.235635406272693	-3.0976820522206148	-3.0163014308954517	-1.7419358254656399	-0.591586333907156	0.5039027103691852	1.7274730510860334	0.3385842079249121	-0.6129157480253496	0.4206437212229495	-0.10771765961935553	-0.8403891022974566	-1.4875753463088777	-0.9244191514053672	0.822729123596893	1.2532918308793735	0.8527891426979141	-1.1421878649979813	-2.543493285028833	-2.02359701562145	0.31069476916456595	0.39180225815947745	0.5186870143019842	0.40282409747614	0.34302167123888405	0.37514615665330214	0.3194121912601019	0.3582895028703826	0.32796840224794305
383	-452.23850419516083	154.99499502633822	1.8307914445667965	4.704187362956835	17.571006471136975	-1.691167112264716	-2.6669305768332614	0.36274085575952575	-2.557384803698727	-5.531025001120353	-5.452846180312796	-5.400144031416891	-5.237780308991161	-1.6845895292219204	-0.3484023503793614	-3.329272596591546	-4.00762585174358	-0.3738577419556844	-0.9452409822435079	-4.4931565689149116	-2.40621932850686	-0.4983448728096234	-2.719610932366143	-3.3769412877775573	-1.3262459291608957	-0.5087071250949452	-1.1457737655145794	-0.04097605857693943	0.515474279214502	-0.5725033585174522	-0.18390467799608334	1.016838068793873	0.5113307293255408	-0.9981952558797236	0.2531540884300815	2.241595715510504	0.8855845571940134	-0.26165059243256644	0.10079362291200367	-0.6608305714449201	0.2834921914252588	0.3245609219797975	0.2932426859360605	0.30067572546304316	0.2532646887095092	0.23640043838224514	0.28808616496255063	0.2661218705571353	0.27043111135779885
384	-339.7070005511948	165.85354609002295	-53.57397233280861	23.53555703920686	-5.039388276156899	0.15184584827407674	-0.8080049808009974	-1.9568107475285736	1.6445327721331857	-2.1396927471568064	0.1299892621993629	0.7065814547198652	1.1542072108120442	-1.496738134353351	-1.316083933443844	-1.7043302994135823	-0.5699951283512841	-2.068225632839632	-0.32825005404981494	-1.758029538287774	-0.5092319097777834	-1.2864998061069002	-0.6571678155995124	-0.7550425672344572	-1.045759353308347	0.25072041152712937	-1.3796144865579132	-0.24710970109406993	-2.004509094007941	-0.37972774643664936	-1.6130438595593932	-1.5478029539572304	-1.155823588864276	-0.5216458219417764	-0.14650974806996428	-0.97416797437526	0.047781615600169275	-0.15778958023614925	1.198279992578553	0.4082275550119506	0.39952930956606575	0.39038661543112724	0.41031269288493477	0.42903624095573495	0.49325386780357133	0.4293684828412204	0.4280860659192329	0.45227718355346835	0.45701937393946523
385	-276.0878216890337	159.2598625275501	-9.032252732790436	29.06528081698819	-2.158331139126928	10.135910542573448	-3.2688625846194683	0.2372772031964444	-1.0510755000369436	-7.888687628919364	-0.15567429885993317	-3.425232851352139	0.3058190810868052	-2.4467672498666837	1.184429673778823	-3.0098363110319317	-1.1760089278721684	0.766268847695325	-1.4860321794391647	-0.9429178026273104	-1.7657231221837935	0.35328551865454244	-1.0385339302769654	-0.15472426880576964	-2.3514794732519144	-2.739856858847158	-1.2465860467603267	0.20972596264809143	0.6105292525902527	-1.1498978583652286	-1.0498170926802861	-1.946554820388968	-2.309339830976411	-1.8430810433931117	-0.4838375684962993	-1.299341495470397	-2.555805738271794	-2.6463708775455332	-1.830324316812514	-0.4887609628479358	0.2994096252892865	0.3234304640431298	0.5146490123747941	0.3607147435577531	0.3249562320619156	0.3212717777753804	0.3260256965546657	0.42221406573120956	0.28525835033767555
386	-440.381211478499	68.00874154544655	-45.261052607603304	11.332803401032853	24.248533689054078	19.17807887739526	8.520650525480553	-6.155561278876405	8.767826974626882	1.3236931307353075	-11.291127947694827	0.4547796932843097	3.648216368818479	-1.6294598912012799	-4.321099862249204	-2.8025494330427483	-0.25032955467467605	-5.877577343875075	-5.137402702581274	3.2058680017699372	1.4772847541377847	-2.102104546320099	0.6776917698801618	-0.6132233753242398	-3.4162274805701847	-0.7044244039260952	1.0590375655076065	1.0549839180178384	2.443385984288886	1.1012954034573916	-0.12176529970166479	3.10549486008005	0.7017084033042631	-3.927002876164676	2.296310077449907	5.72206151648956	-1.2785918338754252	-2.668229674956712	2.477295768941525	3.571177467397206	0.32508176534778993	0.2389812228838616	0.3476594356275566	0.5249466087619433	0.2044188943903872	0.26203759882600686	0.5516343827864402	0.2250805119222178	0.255817245385968
387	-290.8171338636386	134.7112493032141	-15.60415738374196	40.08075787318607	-2.8591954402838917	15.646756535035715	0.21498648715605806	0.5898576498376072	-1.3949291998434878	1.5891120672664822	-0.8699529360136132	0.9284265180961225	3.1200852287539593	-2.1854908516980913	3.8003371700019493	-2.997508236822283	3.602898287735373	-2.4613637048660064	1.015125431639266	1.683083879284746	1.014394587740037	2.043309670354393	-3.2019789458081642	0.9860648083156529	1.9005873877902644	2.0243271564472667	-0.18043446425243415	-0.9592826383168068	-3.809275455987901	-1.4251015632829198	-3.2818672329709817	-3.550054055204739	-1.4304042177627703	-2.6383801571225263	0.5213563770864486	-0.7354318706545	-0.1766936843770284	0.36872076743533916	-0.3557672406964712	-0.09435431189474269	0.4330489910798623	0.38613524967711416	0.4294962154698392	0.4035277291828453	0.5267789946144235	0.40965517398185236	0.4296528554097975	0.4025292901050814	0.3894873423675812
388	-327.1984594993248	140.57929913578295	-18.631139842898055	41.725030538353636	-9.303190110508966	5.080585243603633	-2.713491643343118	-9.221276337882815	-1.4989104965285787	-14.294587900212417	-2.9041996110482518	-7.313690824589138	-3.7401202844448527	-4.469112789070594	-3.9867707882735335	-2.2642598268607137	-3.62200118449178	0.478097089913899	-2.2326467076819863	-1.308074556682312	-2.625050232191221	-1.2710761175550547	-2.146634364116197	-2.013512897608176	-1.254872619456301	-2.969378874768417	-0.849229651282896	-3.0465001851934645	-1.2560536615320363	-1.000378291939711	-0.917998365847644	0.15568955449614286	-1.2604828723179864	-0.9653871295400767	-2.995835932385678	-1.6956276777872408	-0.39056394711430736	-0.7082481501185282	-1.8678055805389875	-2.986542842763758	0.38942139526417147	0.33061863947012676	0.34247179318397525	0.2831495736928969	0.35100190761610744	0.40306901490128316	0.3395801881175533	0.3248244343666368	0.2909163570481965
389	-292.5421947663258	146.14182039461653	-22.873668118458042	35.867843020316165	-0.43534540986032105	15.245451161845208	-1.1361759237798548	5.376945023909517	0.42140703376601707	1.0407242393138096	2.4091647957805122	0.1959942142342404	2.278251394602575	-0.35693113399399456	3.855598188129899	-1.6752326088602905	1.5716138004854932	0.17014159038912638	2.321949439239864	-1.3661213437253823	0.8560143143950972	0.5557378258128717	0.3350319622767942	0.3339128389568449	-1.5705090220193503	1.0799226938771844	-0.8721535700313853	0.413814586648245	-1.4928424526685908	0.48654956735111243	-0.9913365424493357	-0.17751616855491792	-0.39509957470702267	-0.2866052259043439	0.1912407023130968	-0.6554435127405099	0.9257381855806699	0.15091581033788498	0.7188795073685027	-0.5450301955055622	0.45517411689617376	0.4402009633325141	0.44567671834869643	0.4425947931059725	0.45226779302600995	0.4444015548230332	0.4261581722541849	0.44661945227266525	0.4796760717086628
390	-259.00895565926356	161.20396734634656	-12.62980252411914	30.258083139347786	-6.6246719594805095	17.438090823642526	-1.2310305156883417	-1.565098816281599	0.5837428380708325	-6.186803848273497	1.5112399656748496	-3.881117337905888	3.1675058055796574	-3.614794742288899	0.35005190973279515	-2.5696052686801383	-1.3799908256698925	0.89150236571775	-1.1821054570760248	1.17036375368298	-2.065766606138071	3.3953535543930777	2.2326473126566113	1.4146012305022146	-4.041534105104881	-4.783481165749393	-0.596220905047593	0.5845910615884904	2.933681293867251	-0.8106409703686254	0.2266249820237379	-1.7619477656633487	-2.4773526298331436	-1.7860063382132407	-0.14605966023832534	0.18839824037221026	-3.5603974925631205	-2.676267586126606	-2.2894314107318507	0.7366398149213631	0.38295420638750355	0.3692863792688048	0.49888572138830223	0.374285644861094	0.3692697953689086	0.3326581715041103	0.3992411717700978	0.5583959437493058	0.39675392332291215
391	-289.2837593058298	174.47851667648993	-48.85569830452066	33.78583899522055	-2.1500488049249697	3.9662301569065117	9.394634981265126	-13.142869424998137	6.82769604390015	-7.4109001619682235	-1.1661122063952558	1.6349514194558017	-4.132390631127038	1.597328764818084	-5.732653408732165	-0.007712712491128988	-2.099841299283349	-1.403335302587048	0.7744260058820505	-4.792592235415201	0.09184935441532166	-3.4761428008560213	-0.9122727395867416	-1.3750943701981615	-7.115128785781817	-4.055532978162139	-5.355294323948461	-0.8280123577219047	-1.1632752679413336	-2.3658033004710073	-0.6912675651285279	-4.122189150894238	-0.8730859815528831	-1.175721118862526	-0.4443859561142828	-0.7352284853807619	-4.4892367932660395	-1.9202906393691896	-3.2577004194760932	-1.1473405276155864	0.3965945964864193	0.3643286487045074	0.42697376149977323	0.39203915684856566	0.3730517999197767	0.3825696711518972	0.40374809986908844	0.47441713880738096	0.41885838514217183
392	-283.5960636527413	136.8194442414294	-8.5243381213787	36.411707991487106	-5.038047698556777	16.77616255976822	-0.7498160569359478	6.059911681261308	0.9761362836024208	2.9233505904689046	3.4962799773031845	2.939572084902013	7.139611795796274	1.312860590223265	3.3407508847375302	-1.0781389647638742	3.110745298841206	-0.3136955443313684	2.081513699114862	-0.7672448090858895	1.798126992604968	1.4147000524503328	0.8109917739641492	1.697671707585717	0.1337015810863468	1.2364342605980254	-1.5476028155769397	0.20532289620710392	-2.5741061360886017	-0.2212034195721756	-0.3553611208969284	1.0408661257783351	0.10436865725700185	1.0091104460066485	1.3990863724024738	-0.7371929578259604	1.0393022490813306	-0.7430597752899112	0.013775216934234877	-0.7802682279353153	0.4891630147070126	0.449940317670178	0.4572569307023571	0.49252362513413755	0.5249498889441583	0.4701498130852373	0.48312330303537776	0.4802608390941251	0.4666711468408684
393	-217.4429521443	160.48880398140096	-9.046921780708002	21.737108306437932	1.2038389573408441	13.570556187237074	1.2141405905228242	3.2301475676946936	1.6476318534936893	0.3798922375703635	-2.2448116511055045	-0.07336940072727868	1.916799107130836	-0.5536570123084043	0.6718530428180995	-3.002829289552038	1.8661382043531098	1.0201120846545706	2.2541162570546844	-0.7109254044543623	1.4371552644279764	2.4239614284740134	1.5163347460472174	-0.16553068667177817	-0.359929963526776	-0.2601227613214791	-1.7992902279257441	0.5220513864722863	-0.5071072973618144	1.4790606020119952	-0.4311203784758343	-0.37371062139775707	-1.4023380667012528	0.13417946762776076	1.109272667821148	-0.7827423864832701	-2.279912190784312	-3.231771621083069	-0.6132932334568966	-0.22449515838897807	0.39671100254558955	0.3683324790888401	0.41884100407785313	0.4029049221292673	0.45367900949240575	0.3995924961274385	0.4335881268027933	0.5246123782991473	0.4194125667910422
394	-288.9971988484977	137.70734817184052	32.48957807218869	34.67617091271153	15.438363712330439	13.394294061482409	9.808446217488193	10.072196087441785	6.534016105012251	4.300148819072291	4.231281807001465	3.897321648514314	2.81793581739548	0.3893734484274876	1.8939590450995945	0.21399335553205673	-0.010068809695669749	0.03202445054602478	0.4537810356913542	-0.5975008456700893	0.2951530389611033	0.8996710155250477	1.0432672019285738	1.1976173381250508	1.5936833931896013	2.2403556406599736	2.325346551882424	2.0644380388678614	0.9579924266927564	1.2486527252911364	0.45367929503725335	1.4997650169886498	0.7967497662409239	0.5820162992080721	0.8237236343838559	-0.02555721403320607	-0.22595419525548732	-0.41389854059670167	0.4039877493732107	0.14554301432349315	0.5817731921904333	0.5555434236647887	0.6028326580968595	0.6599083299175943	0.600675405517917	0.5625736513698019	0.559387979136541	0.507314625844955	0.46686267820143823
395	-291.8001694151857	139.04921012110646	-23.950924913689324	34.467647059594746	-12.926943749715646	24.638590349412667	-16.39202396026384	5.802169348594883	-3.778461794460853	-1.4371653356649121	-1.8707999497264918	-2.1957814162453686	1.9866642733687165	-5.512302281585548	4.344818431104164	-5.858297337501251	1.8763035136337813	-3.7012220378747167	1.7188072392040539	-4.496318577544556	-2.3863046603908886	-1.6745194460987471	-2.9347637281734587	-1.2899862159461366	-5.382560735202748	-0.7982609724613309	-4.438989317893018	-1.4855146018926837	-4.346649079860986	-1.3918776436171418	-2.605372208768173	-1.3839961188772711	-1.8525384383874655	-1.8863328235599108	-0.732831160404467	-1.9138998820447197	-0.5265791430910536	-3.2973210439245837	-1.3373660623641461	-2.167870584848738	0.4263725255996898	0.4252820147594192	0.4215118255513732	0.3737023874027297	0.4081902477443214	0.388048348714994	0.4144921225668255	0.4108615585346238	0.39115080143045666
396	-281.4855979659413	209.11059525860279	-39.15035987443804	14.227726096744957	27.370153252604013	5.026886711557368	14.984458116231307	1.9413664116430396	-1.693886836065391	1.4779490454477735	-0.23268953810688997	-1.9032803548986152	-0.8803522336939356	0.5990692504932473	-1.6350180363505282	-2.816635322277665	-5.515653175521213	-5.2413119565900885	-3.23093139283982	-1.6089630081925927	1.000374483256946	-1.0696639430619859	-3.1547773841808717	-3.2888617810614202	-1.0921207296714568	1.7525553007118697	0.08282078894634146	-1.4644970772581678	-1.289119930108481	-0.12068787725194714	-0.6058518193497825	-3.4015536266271815	-2.458769956644101	-0.22806532823718434	-0.8444710826258253	-2.1692412164589907	-2.262074127242171	-1.9575769762877517	-2.2144708804454347	-1.8857706703865085	0.3636521884574235	0.3548940633522151	0.46381092122490875	0.4822212263413384	0.6067835833827001	0.43223971472130424	0.3017782978937677	0.2687373571951135	0.3119817494500651
397	-256.1778654804665	155.6316422476294	-29.43182123762212	32.721174975529486	-2.6047671480970416	13.203845211276683	-1.0572762145676018	5.235572946288829	2.7446516954413367	0.08920951042766878	3.055307309058037	2.1265971659882927	2.5322706909477013	-0.9829833015835694	3.2591427126155876	-1.7176312363613724	0.9921021539185904	-0.8600405657758337	1.3982849079576167	-1.238955202561845	0.0770209708814727	0.04275934556732481	-1.4518153317078144	-0.6067334252047238	-0.7744227824337213	0.9478130735059068	-1.7447073378139601	-0.9728343506275553	-2.379311841591762	-0.17394373567292556	-0.9575405669094812	-0.47812305844829883	-1.0852198172970977	-0.7546418197857677	-0.3348275218354875	-2.1445131947438854	-1.688533651290996	-1.4268968071224832	0.8058643159802438	-0.7822084165839026	0.4364142089290996	0.3725893290439379	0.3784895974810949	0.43538161391365576	0.523153702077455	0.4525988049796353	0.41521323475917515	0.4092458607671396	0.41811820192294175
398	-286.94307651805735	170.86817245391526	-1.3119481540860154	3.007926741703603	11.215400660658599	10.536216101853187	-1.0514579829252093	-6.037897661102264	-5.943356697555007	-4.81684822592165	-3.700731062406685	-4.3541564931817565	-3.5908076636365838	-3.2887252549066046	-2.244809133599847	-4.222736948722811	-3.9025492527968297	-3.2119329996934884	-3.141327875006683	-4.294748805183032	-2.8122632576673556	-1.2299950392867574	-1.2401512974853137	-1.9128015675370373	-3.4122633744255912	-2.507543403437892	-1.5973164403364153	-1.1379843913372998	-0.9995936002296036	-0.7845092506761493	-1.4372695989637705	-2.5563192996722233	-4.992913316990346	-5.304662050987307	-1.9766847424567098	1.2821373677280508	1.6068227914912563	-0.5119755312242569	-1.6992319825903577	-1.8831624337454775	0.2649071628394993	0.35875582607918777	0.48978043357810735	0.284807163135654	0.2534719166077189	0.25679396298542073	0.39998457467486914	0.3432477058937883	0.28391186055331635
399	-278.49059836174365	149.24514539851717	-24.5780044274784	35.18146546163708	-6.640880107647689	17.54619561059592	-7.579889376589555	4.20749229432773	-1.529124038810755	-1.1999083266523625	3.472571737234782	-2.0376917536123487	3.297906863803977	-1.73329745522172	2.3091241209034417	-3.615767836154109	3.083544183786968	-0.5506476984229022	0.735445723492643	-1.9459160993936355	-1.0674107540592046	1.0572915364842528	-1.9655243060519438	1.146669181888086	-0.5628498817855175	0.18681010432217005	-2.508600371288945	-0.7471797840990936	-2.3863515285881745	-0.2881297208682087	-0.7687426693662816	-1.0636613757512268	0.21538774924984183	0.40844576019739937	2.027552600515128	-0.548627554935793	-0.6893916728078585	-3.563615372946855	-3.2096763027944504	-2.87674783622237	0.3778888886227733	0.37186055995915784	0.3605767162206581	0.3499887113253539	0.3191771429883541	0.3345207676150106	0.47056345839379426	0.3732389960546951	0.35805341957719494
400	-197.32277376158092	138.46032670498673	-18.791730077065758	37.19710469439782	-2.027229466696216	18.374508158821804	-1.4060741590379544	6.790702873034314	-1.038095716018663	3.870301047817958	-1.1067342665932902	1.589238165015282	2.872521645992351	-1.6595708191318428	2.1398120278728925	-4.532102257615651	1.2499933492984687	-3.2465300220532285	1.5701368182320985	-3.2092326472124335	-0.31334528997541217	-2.2884184989275385	0.05792071066751145	-0.3287256483465097	-1.7132226095688978	0.5142177091315145	-1.7700794796080388	1.1671023924396071	-2.80059969056479	0.5156055019511135	-2.3944480415521907	0.22128784814571933	-1.6971039096176028	-0.35551460214820385	-0.710027015097738	-1.758014758738631	-0.19508837446209146	-2.299257349760052	0.20257173154739963	-1.7572622708203145	0.4796307862562421	0.456611371100238	0.44352925084972883	0.476081936981552	0.49036177698133515	0.46839970735069386	0.4594362327219681	0.5141121062554941	0.4816477646193619
401	-214.3606643012653	170.35020538523128	-38.4466173691299	40.24884576197528	-3.3072162249253134	15.81761089881499	-9.161876116865603	1.2019070405726389	-1.2729548797153114	-1.8437115106298616	-1.7392166003352239	0.7922761099969372	0.861975992234497	-5.0317259291844065	0.07326722589636085	-5.271549757060938	-0.9532313383430053	-2.6511148563060383	1.0125022352622404	-6.0700220096181505	-1.3543553090760496	-1.4886516665984502	-1.4913840211597547	-2.4224412203690697	-3.4711116618725555	0.16508678289305487	-2.775580209475999	-1.4275912973108462	-3.548862952806701	0.2688563243042464	-2.6059839307402464	-0.49682847802365737	-2.0025894814508245	-1.986276218690547	-1.5929771834283437	-2.2814396254428657	-1.7602312757700578	-2.2640839820260297	-0.0648403392836054	-2.1854006005597677	0.4013450999905077	0.3861752705917578	0.3956280045636797	0.39302794245603223	0.40935691929403256	0.3899802949253073	0.40280654266767146	0.4177241858722239	0.41752740144591644
402	-191.25382259047774	167.5379542146463	-18.41557262836844	8.111515336143295	-0.39442435270864074	-0.053904552040129096	1.5092540533501768	6.448698233156755	8.531658510511635	1.9936669662619	5.544896206795343	0.7286670697986033	-4.140372861738503	-1.7126216382871167	0.2998142859374375	-0.4220522888010802	-2.144950015411645	-7.488034154433203	-6.897109832337092	1.5798579579295071	4.9849340786682435	-2.9381552549819494	-8.236440498457835	-4.214092462573853	1.6854895662471991	1.9548012073399443	-2.5157501587749054	-1.9000292379609185	1.1421694155273554	1.2612381161490644	-2.783869184599879	-3.646964612421366	-0.32707556216363026	-0.6555508169157535	-4.734435324909303	-2.552643406719146	4.963667756276117	4.671126475531119	-0.7222376496705775	-1.1597709948126353	0.35041330234538176	0.36576502441050407	0.3646109720149718	0.28875609941860425	0.4162138586962961	0.2913859520749086	0.3218466422619899	0.34165459824767364	0.3564555745983755
403	-272.6461126200043	136.19682548207874	-1.2220432418466425	29.439966671201137	11.696980408810294	8.764127106337883	-1.7571598978893685	4.735897522569457	0.8497116033021437	-1.6705483359311475	-2.703472334797115	-2.6969859361237845	-2.7041467737604945	-5.063946910197118	-0.4503117485363729	-4.786180720738614	-4.255605328958208	-2.179733883658134	-2.8128486204542953	-4.794666973681757	-0.5760388217999179	-1.9554769616483831	-3.436061612915892	-2.3113624955386656	-0.37037826381831146	0.6289575413648615	-2.1484978175156906	-2.5421005047298886	-2.3863371159326054	1.279428741763889	1.0890047687703575	2.4477978773156823	2.0269450314740287	-0.6085047203206037	-5.47422493590307	-5.100087892443829	0.912666173687691	0.866690058493831	-0.7363480586615012	-3.398866199426891	0.4555642322737064	0.29871568361375117	0.2956976465274754	0.23896744590520877	0.37178068502789685	0.49318483527302465	0.316178931042785	0.31970173296544097	0.27758509823070016
404	-288.3733911296154	158.00245609452392	-5.12012012046981	33.517299439262516	-1.075833281034567	11.624666788281456	-1.8447717229640124	-0.6359913850082711	1.0013813927295778	-0.8396827981518156	1.3492271580552877	3.5057061231222693	3.763542084623722	-0.5455115459189079	1.5944680796924375	0.9789063683828394	4.028046241386433	2.658102639076364	3.2817720387542804	-0.7351645999671049	1.506509291258699	1.0230640960979087	-0.7028664982700332	-0.48382669127871436	0.6098583805048335	2.39260140750112	0.46022860130350446	0.4939398260429292	-0.40237974596289633	0.8175715066687105	-1.3583907488334437	0.2948049931683245	-0.5079666380788572	-0.2624349281623492	-0.39238007081478304	-1.4010541664111678	1.669671246764234	3.4986066943276195	3.057209810405435	-0.19102346690933278	0.40952292602141943	0.31631312190410604	0.31526790282040384	0.3192003626424275	0.46493554147248745	0.346057473428957	0.3108391555901413	0.3825161204063043	0.4380022179956658
405	-344.7822838992243	143.9372029943865	-55.85225077205624	73.08385887012187	-12.323133616579579	24.756838969136428	-4.664220500266681	-1.2073036862142315	8.347338864846058	-9.280544431634283	8.94885763293051	-8.526667737762429	4.984802353852464	-5.0464200149650456	-0.6904499565468136	-2.848730090375838	-5.534562435076929	0.8337545817684139	-5.4387863902707805	0.6051913912440641	-6.178482998043207	0.9359515045204028	-3.3562500452946322	-1.5263406567092435	-0.4008462780316631	-4.256124271086849	2.0878402097777347	-4.721544196011253	-1.835427418007562	-4.722842019242729	-2.950307760234202	-1.6943368927605111	-2.2672056937905944	0.047193330905361604	-2.7340226341221205	-0.8991216047495668	-3.040955203313468	0.5907646463477042	-0.48488800245577096	-0.570150836028573	0.46429956983892895	0.39021873865365564	0.35550215153737824	0.4548990192288035	0.5253525692902423	0.44836372842590394	0.3921409185258226	0.3977728218349523	0.4409927630476383
406	-286.8965369287415	130.88218016250943	20.106760059826385	32.55043933120196	14.078277101389068	9.061178642148061	11.8116277970189	2.911149192007971	3.703481669933865	4.667398330083816	7.948138010581106	6.9271562097247	3.9435570641853666	1.4564636099826989	4.34382216562106	6.156601983891977	-0.36152408054570606	-0.9590255132368555	1.466681088896905	0.14948369400877978	1.3124709548941351	4.2473319140906325	-1.0672289017676078	-2.79936809080077	5.4700383362760245	3.9051731002674437	-1.0140915090855827	0.45119925485239626	-0.493523804757955	-0.5661189599801336	1.656667207206791	0.15425793545121624	-1.0633506184884367	-1.7749863331125237	-2.8879435719088233	0.9660530980712143	0.8449946076928142	-4.434241286391651	-2.7775122200996827	0.6616102282326954	0.41198089596528087	0.39321452187484274	0.48519216741648885	0.5761970297345798	0.488147144439448	0.44439642223604486	0.4292842720188102	0.4564642275768286	0.4743344231033111
407	-303.34253612595853	133.1766872998721	-8.152344662883118	31.848131342698274	-0.5317266568979419	11.896707727642024	-1.6715751369367853	-1.4201679288393292	0.657349863595668	0.16173539086795033	0.890910455575113	-0.2776026526992706	0.676299854985837	-0.9091054999543745	2.579613666862399	-1.2495952043262113	2.0263792354644035	0.2505548325192895	-0.4157119814610529	-1.3690686474427793	-0.4746229596516676	-0.7743292803331405	-0.9822711576818206	-0.6026053435444839	-1.98166747924933	-0.7319608095104073	-0.9305807049361463	0.2133747702752917	-1.6001119673231101	-0.9153836704933976	-1.35477058069572	-1.264831006073057	-1.9247550614159696	-1.4735514188734666	-0.7399901224662091	-0.7646204201326308	0.23362847410053572	-0.8593860877064033	-0.9406980669033608	-1.8161001489917419	0.3685842307599361	0.35281961693866987	0.43294161922586666	0.34867977640690284	0.3725892571339051	0.3621816574854749	0.3976029666675692	0.3729579603089869	0.35645443102771807
408	-370.0683832854486	177.32102082855695	-41.45373517347134	25.09526315012529	-0.7501567374147351	-6.510027076603068	-4.192635433373403	-4.636025089659935	-6.0563734882703955	-6.729755800154659	-6.289673157352377	-6.669792705589098	-4.868375349480235	-4.128907009793465	-1.655870004269851	-5.512421818841142	-1.4988490001649557	-2.2234178425287574	-3.945742370031552	-3.352193594029216	-2.0339426214135647	-3.3270273676653273	-2.216449402088279	-1.238960654562579	-2.0371960204167685	-0.5063703051777504	-0.8102949131540156	0.7245008509823765	-1.410616419407754	-0.16206531298642599	-0.14581692593470036	-1.2997687422273738	-0.15087196135751432	0.8791669643212403	-0.07450303380632413	-0.3255920836710312	0.9594216066207667	0.06577871176572614	1.7153747088496403	0.8912702828695394	0.39509135911717597	0.31224308408030554	0.3309617538922769	0.3415975786988885	0.31727791914672765	0.35031293311668554	0.31142373098204046	0.3343943182460624	0.31128558737915346
409	-242.45266296807796	96.11299818042245	-51.16549915097899	58.18632916577362	-8.886075552457953	33.78395034407623	-10.14649809757716	24.81408790025815	0.2718931497144354	12.736282898155103	5.697504774932621	5.074004181315033	9.579950981573306	-0.8843578287684468	9.981050984848794	-4.315341669930438	8.199276024300348	-3.1322523802855544	5.377191349827919	-1.5799520749948361	2.9964119422853788	-0.46623550755931703	0.05228880548290883	-1.0531410248880393	-1.6319178564096095	3.3370023449491915	-2.54911475437912	3.1540314726516914	-4.306103632947156	2.441351109612484	-3.669169251517253	0.47685483275635093	-2.1165571849882574	-1.5132990119091074	-1.8268243598766223	-2.4793952059396345	2.035827535467094	-1.6756351789229718	1.1451419473180149	-3.4734927681890744	0.4788672996917189	0.5564264680550383	0.5790362892432817	0.5577069724258251	0.5477565222462462	0.46681062752379515	0.4527161431902679	0.421508183573952	0.4438575611631762
410	-315.78492522050396	96.63756044159794	-31.96537720331369	34.59896679268661	-17.48073483349308	28.50071679520902	-11.935958099170993	12.804274112823565	-4.239629751493879	7.184491160764227	-2.4069775386248615	4.25351362179009	2.1038703609723552	-4.686121252619559	5.445023439664664	-5.404240456193789	5.696735813201288	-4.573780845741746	4.808029884314744	-3.4141506598186475	3.2749061162128066	-2.343837267781934	0.8741635779687971	-0.07157961289102578	-2.1916065505257682	2.9782055897184643	-1.7509242038202675	3.2188323367844425	-2.0881510427309595	3.307758966280024	-1.3098814753596462	3.777966212023086	0.036880221539406614	2.5631491791714827	1.5050782183668134	1.2287440797829283	3.0062515168694843	-0.1430827057056099	2.8641064453558602	-0.8495027205088355	0.47727791050006196	0.4322223593688954	0.40989157813138233	0.37409779852806685	0.3718608575773603	0.4015294585095478	0.4159560502548198	0.44928404058886606	0.49590411655543926
411	-342.1496072083361	168.93214657753742	-38.35454560984921	32.094884378693344	4.807613229215274	2.471226403378427	2.296961095897268	-3.0495615448251945	0.8238527461854289	0.7780811123626359	-0.7111999576859344	-3.3928173901891374	1.4745640869391672	-3.2463628988025013	-2.6688447077020685	-2.6862961618791337	-0.6045588644013535	-2.105879092371726	-1.861102734396241	-0.9298279969766459	-2.517833718478186	-1.4045117255055843	-2.9251865833159423	-0.896945684313543	-2.3278118886912846	-2.1164366344283185	-2.759679837062884	-3.519081091319881	-2.589882084441675	-1.5438425548842063	-1.5344521455535716	-2.8260378057643676	-0.8025836195388608	-2.1903994489979657	-2.386905061453878	-3.6526561028348112	-2.965446989774804	-0.8090900123904005	-0.9692844213183183	-0.7882885029895128	0.4649606070614969	0.37904562355481686	0.3217781472682348	0.3236972555856157	0.374488580592949	0.3814187726393452	0.364998866691201	0.40795654541749016	0.35547584871704
412	-333.74841649059357	157.79795114596158	6.516633380152716	10.735123469465586	5.249845864107395	5.859043121838647	-1.3144998500182665	1.630281778294118	0.2827754505283049	1.931630654850162	2.331116544102516	-0.21053184580310555	-0.7581930390528125	-1.340280317110567	0.3879462850356059	-0.7687167372512218	1.2669490729679864	1.0371076955492815	2.0963499123238445	-0.26803635646648044	-0.13669422517798588	-0.23807228621090798	-1.1404029650038239	-1.249069157854874	-0.8306326567047866	0.2671836353446119	-1.3887791721163636	-1.3895843302891706	-2.3745724612354038	-1.9340549740721333	-1.7884233541605257	-0.3732497025007187	-0.32871374893153965	-0.26555561183095056	0.2194160115742839	0.4472913113635197	0.5329043609472401	-0.805303682072551	-0.5414268883922749	-1.672000925103033	0.36221559817503324	0.3821587483062804	0.3821109724002396	0.4405169717532067	0.4010685681096989	0.39318053059309066	0.3888497580056731	0.350693395722791	0.38645133835626977
413	-321.4330488141354	191.4375893365634	-46.45457778094316	19.96177979255764	21.512276703504227	-3.2663851227100094	5.851651836457286	-1.0564084675647698	0.8246367272677404	-1.8468271614700984	0.18220496410781495	1.7857304453600122	-1.902705464607367	-0.6818172770956619	-0.6392318234703223	-1.5074024943098578	-0.8482565037423273	0.4498202598735531	-2.1886395853647844	-3.021195790984279	-1.1868395000338714	-1.740530684039873	-1.5529903385730945	-1.6871702619124023	-0.8514336829552623	-0.3682238149765204	-1.6327373736485122	-0.8804253805653256	-0.39222303059131464	-1.053938062438191	-1.073103165302875	-0.9319512995262775	-1.0740177771953114	-1.0996432699225738	-1.3591206648030438	-2.3488075914669717	-2.2977438104660357	-2.044686334187112	-2.526603350763558	-1.9624783433919355	0.43322475413147554	0.4293017367642357	0.4093211338736883	0.5001474777982926	0.39281959772876884	0.39423652223139954	0.3819944485847453	0.40084941398629004	0.45600103703842076
414	-324.64970747394	168.76489839218357	-46.719370964177976	33.019395176825796	0.6628629397683935	8.787533489429354	1.9075431315465319	-5.47465849055431	1.6978646460114455	-6.760792864767031	0.8991508860035331	-2.2500139935219745	-1.214367891762483	-0.17154481662614074	-0.7090766731785475	-1.7974372655298372	-1.5978639038616875	-1.235102859079411	0.11646709571741676	-1.929921230580827	-3.0168825371875236	-2.1073872282204302	-3.667560407442508	0.041076479086553486	-2.9858334607356998	-2.37984644844871	-1.8615973685176057	-2.6570161620554145	-0.6024820668811262	-2.6725355638395394	-0.7592914652094005	-0.8795330024748519	0.1794747272452548	-0.9884889060487146	-1.8663012091607858	-1.2930568262367372	-3.9084915169447783	-1.224564335078541	-0.8298531230704128	0.4941424753660854	0.5024035970568576	0.3532714206368088	0.36626413804279356	0.33986418841524435	0.3457061871776359	0.36281142171492287	0.3874283685940415	0.48988748763335704	0.37683694833387227
[truncated: 2,456 more rows]
[truncated: 144 more columns]
