# Supplementary material for: On the influence of low-level visual features in film classification
Source: PLoS One. 2019 Feb 22;14(2):e0211406. doi: 10.1371/journal.pone.0211406 (PMC6386315; doi:10.1371/journal.pone.0211406)
Supplement: S4 File — (CSV) [file pone.0211406.s004.csv]

Link	Title	Year	Genre	movieId (movielens)	D1	D2	D3	D4	D5	D6	D7	D8	D9	D10	D11	D12	D13	D14	D15	D16	D17	D18	D19	D20	D21	D22	D23	D24
	Casino	1995	Crime|Drama	16	0,047423	0,40552	0,10816	0,47075	0,36948	0,64428	0,020171	0,020356	0,019697	0,98212	0,01805	0,0019409	0,22996	0,587	0,6639	0,12692	0,17129	0,41692	0,17169	0,41917	0,00086321	0,37281	0,048715	0,41646
https://www.youtube.com/watch?v=znmZoVkCjpI	Seven	1995	Crime|Horror|Mystery|Thriller	47	0,063323	0,28701	0,10909	0,31737	0,29832	0,44786	0,013979	0,022276	0,015053	0,60103	0,013432	0,0028302	0,31268	0,39026	0,12167	0,048886	0,15718	0,28838	0,30218	0,49626	0,00076479	0,19005	0,11331	0,42004
https://www.youtube.com/watch?v=oiXdPolca5w	Usual Suspects The	1995	Crime|Mystery|Thriller	50	0,029676	0,30341	0,22003	0,50991	0,29211	0,4413	0,022458	0,03222	0,018565	0,44594	0,020564	0,0034011	0,291	0,1879	0,22656	0,059763	0,14403	0,25105	0,27141	0,47859	0,00070317	0,12368	0,074541	0,42146
https://www.youtube.com/watch?v=Up-oN4NtvbM	Bridges of Madison County The	1995	Drama|Romance	105	0,034014	0,37441	0,082808	0,22389	0,34627	0,58469	0,052594	0,11934	0,032614	0,66046	0,050621	0,020627	0,56396	0,11486	0,10174	0,032054	0,078478	0,2009	0,16736	0,41182	0,000098923	0,11119	0,031604	0,35191
https://www.youtube.com/watch?v=UUxD4-dEzn0	Taxi Driver	1976	Crime|Drama|Thriller	111	0,02381	0,19961	0,097963	0,53088	0,18385	0,34018	0,039568	0,055505	0,029102	0,5044	0,036319	0,0066744	0,37239	0,12096	0,16568	0,10599	0,09705	0,31529	0,29908	0,64739	0,00040193	0,32573	0,095301	0,49437
https://www.youtube.com/watch?v=JNM_W-NER1I	Neon Bible The	1995	Drama	138	0,039088	0,19142	0,13602	0,60154	0,12815	0,30906	0,1255	0,15925	0,086246	0,34033	0,11786	0,035335	0,58847	0,013913	0,52339	0,20605	0,088791	0,080731	0,093727	0,21068	0,00088579	0,019656	0,029258	0,24822
https://www.youtube.com/watch?v=gU-wjVD_58c	Safe	1995	Thriller	190	0,057728	0,21139	0,052741	0,33201	0,20175	0,38438	0,094678	0,085736	0,10006	0,57908	0,08613	0,011891	0,43826	0,040698	0,30452	0,042826	0,062728	0,10529	0,10603	0,1964	0,00075657	0,093846	0,075111	0,34239
https://www.youtube.com/watch?v=uem9TbvQpFk	Smoke	1995	Comedy|Drama	194	0,057576	0,54535	0,18609	0,57838	0,61897	0,745	0,15533	0,17757	0,12494	0,49212	0,14308	0,045896	0,52644	0,013802	0,44326	0,039813	0,05871	0,11764	0,11558	0,33853	0,0001963	0,079164	0,039078	0,36872
https://www.youtube.com/watch?v=25v7N34d5HE	Before Sunrise	1995	Drama|Romance	215	0,058319	0,20283	0,057324	0,29287	0,18206	0,37196	0,063335	0,11969	0,041144	0,40808	0,05397	0,018048	0,18673	0,04946	0,11901	0,032929	0,11258	0,21547	0,18216	0,41262	0,001378	0,2301	0,1175	0,42247
https://www.youtube.com/watch?v=CawVaHxWvnA	Ed Wood	1994	Comedy|Drama	235	1	0,20593	0,049721	6,0648E-06	0,23897	0,41416	0,036499	0,049097	0,034119	0,59884	0,029329	0,0038554	0,014701	0,1575	0,149	0,039393	0,065196	0,10595	0,13882	0,28904	0,00020395	0,071223	0,04414	0,32085
https://www.youtube.com/watch?v=5RPuaGSB2QQ	Bullets Over Broadway	1994	Comedy	348	0,24521	0,11406	0,052343	0,76364	0,24153	0,22846	0,1847	0,21825	0,095334	0,39461	0,15454	0,054102	0,14885	0,0082042	0,25972	0,175	0,16021	0,23827	0,16331	0,34975	0,0015607	0,28343	0,02762	0,26225
	Four Weddings and a Funeral	1994	Comedy|Romance	357	0,034516	0,56903	0,13731	0,39072	0,49144	0,76917	0,030791	0,033495	0,026091	0,5321	0,027261	0,0023683	0,24743	0,1655	0,16045	0,071359	0,054019	0,16079	0,12239	0,38543	0,00010158	0,10216	0,028052	0,321
https://www.youtube.com/watch?v=hOqVRwGVUkA	Mask The	1994	Action|Comedy|Crime|Fantasy	367	0,015781	0,13337	0,031706	0,62225	0,15777	0,31311	0,015918	0,052596	0,013046	0,41017	0,015529	0,0074946	0,36432	0,21789	0,15256	0,041845	0,15385	0,30025	0,3458	0,72915	0,00048967	0,16053	0,094672	0,53811
https://www.youtube.com/watch?v=K0bENHsyGPg	Age of Innocence The	1993	Drama	412	0,059099	0,21969	0,14199	0,63417	0,17965	0,36177	0,040197	0,070781	0,029102	0,6869	0,036193	0,008253	0,31913	0,17338	0,44592	0,061865	0,075443	0,14751	0,13401	0,26724	0,00027746	0,099987	0,026391	0,27756
	Dazed and Confused	1993	Comedy	441	0,03813	0,26916	0,11591	0,51656	0,20994	0,42373	0,041099	0,06377	0,027231	0,45231	0,040578	0,0072298	0,59858	0,10289	0,5297	0,019337	0,10872	0,26082	0,28894	0,70898	0,00026938	0,16829	0,080434	0,4294
https://www.youtube.com/watch?v=ZOX6-Rw5PWc	Getaway The	1994	Action|Adventure|Crime|Drama|Romance|Thriller	459	0,015024	0,26005	0,060274	0,62327	0,12718	0,44345	0,010569	0,017468	0,0090316	0,57089	0,0093872	0,0012576	0,15869	0,4264	0,027926	0,045751	0,075094	0,19154	0,16009	0,4338	0,00010827	0,09218	0,023517	0,39253
https://www.youtube.com/watch?v=lc0UehYemQA	Jurassic Park	1993	Action|Adventure|Sci-Fi|Thriller	480	0,0128	0,3855	0,18507	0,38185	0,24841	0,51129	0,024801	0,027599	0,023464	0,59807	0,023201	0,0025782	0,35427	0,24822	0,37971	0,073128	0,21145	0,52876	0,28876	0,64774	0,00088295	0,38227	0,10672	0,66858
https://www.youtube.com/watch?v=-Lj2U-cmyek	Sleepless in Seattle	1993	Comedy|Drama|Romance	539	0,081081	0,13021	0,038395	0,29725	0,19778	0,29034	0,058449	0,070133	0,043653	0,43989	0,054468	0,0075154	0,47149	0,059864	0,13045	0,040006	0,11932	0,16346	0,063691	0,1988	0,011345	0,1672	0,014739	0,16235
	Blade Runner	1982	Adventure|Drama|Film-Noir|Sci-Fi|Thriller	541	0,12668	0,1236	0,04293	0,71146	0,1175	0,2639	0,017687	0,017288	0,01706	0,53239	0,014743	0,0012849	0,088493	0,28177	0,71443	0,040286	0,23634	0,69078	0,45112	0,69478	0,0015968	0,90202	0,17239	0,76581
https://www.youtube.com/watch?v=W6Mm8Sbe__o	Silence of the Lambs The	1991	Crime|Horror|Thriller	593	0,046832	0,17721	0,063705	0,43199	0,12179	0,31347	0,029459	0,049425	0,027597	0,53835	0,027287	0,0046253	0,3561	0,1815	0,086935	0,027114	0,10299	0,29109	0,19164	0,42519	0,00038985	0,22606	0,06157	0,36736
https://www.youtube.com/watch?v=Wzii8IuL8lk	Pretty Woman	1990	Comedy|Romance	597	0,023789	0,36269	0,1206	0,45671	0,36584	0,56947	0,027314	0,036086	0,020572	0,54773	0,027166	0,0035939	0,52654	0,19261	0,10026	0,047099	0,074912	0,13524	0,13684	0,33028	0,00036815	0,091393	0,029781	0,28866
	Fargo	1996	Comedy|Crime|Drama|Thriller	608	0,03781	0,46489	0,30758	0,55134	0,50709	0,58717	0,039472	0,075834	0,029102	0,38584	0,036412	0,0083777	0,38651	0,089482	0,36797	0,03412	0,11704	0,15702	0,24282	0,36456	0,00061642	0,089553	0,092566	0,39725
https://www.youtube.com/watch?v=xAdt83eeuDY	Nelly & Monsieur Arnaud	1995	Drama	645	0,054441	0,18021	0,046667	0,57358	0,067559	0,32663	0,051097	0,039171	0,05419	0,44224	0,044066	0,0037917	0,21306	0,073498	0,032564	0,077384	0,054514	0,18371	0,12201	0,4348	0,00011143	0,11481	0,019777	0,39222
https://www.youtube.com/watch?v=l_53iJ6JF68	Faces	1968	Drama	702	1	0,62135	0,18104	0,00017891	0,50111	0,75814	0,046995	0,060765	0,037171	0,6667	0,044558	0,006391	0,49589	0,13006	0,063154	0,020616	0,22259	0,51737	0,36856	0,75457	0,0019322	0,22537	0,17704	0,34385
https://www.youtube.com/watch?v=313n0wga2xo	Rock The	1996	Action|Adventure|Thriller	733	0,02505	0,24835	0,12633	0,70134	0,2482	0,41503	0	0,0034704	0,0035123	0,64291	0,00038023	0	0,12477	1	0,090586	0,046521	0,30711	0,5932	0,64515	0,89073	0,001174	0,3114	0,29178	0,66874
https://www.youtube.com/watch?v=8LuxOYIpu-I	Trainspotting	1996	Comedy|Crime|Drama	778	0,055096	0,24621	0,094806	0,57906	0,15961	0,40027	0,017341	0,022838	0,016056	0,35615	0,014998	0,0016	0,15283	0,17941	0,5298	0,045576	0,19439	0,22262	0,35053	0,50205	0,001338	0,17972	0,18336	0,5954
https://www.youtube.com/watch?v=CEjrg-L8lvs	Eyes Without a Face	1959	Horror	841	0,94444	0,5751	0,28141	0,11982	0,48341	0,72726	0,074258	0,056164	0,079779	0,3228	0,070699	0,0057195	0,58004	0,030196	0,32613	0,034558	0,046989	0,15299	0,14323	0,34012	0,000077071	0,077886	0,044493	0,285
https://www.youtube.com/watch?v=sY1S34973zA	Godfather The	1972	Crime|Drama	858	0,022052	0,18168	0,075762	0,65095	0,18857	0,34201	0,03811	0,050753	0,028905	0,64453	0,034736	0,0054341	0,34757	0,16747	0,18088	0,14506	0,062884	0,14654	0,19553	0,47387	0,00016592	0,12129	0,050638	0,38205
https://www.youtube.com/watch?v=zn43TgHKx3A	Liebelei	1933	Romance	894	0,99674	0,62005	0,16186	0,043197	0,36834	0,72769	0,11465	0,14624	0,077772	0,2671	0,10914	0,034076	0,63415	0,012133	0,083777	0,023436	0,06711	0,1315	0,23192	0,73673	0,00011845	0,029955	0,05481	0,41313
https://www.youtube.com/watch?v=Z5jvQwwHQNY	Vertigo	1958	Drama|Mystery|Romance|Thriller	903	0,03214	0,40072	0,11505	0,3898	0,304	0,61504	0,03352	0,051212	0,020572	0,60511	0,030342	0,0046483	0,31327	0,17272	0,17496	0,13226	0,043662	0,10429	0,12413	0,41102	0,00005248	0,057056	0,018641	0,36173
https://www.youtube.com/watch?v=m01YktiEZCw	Rear Window	1954	Mystery|Thriller	904	0,03198	0,089234	0,0043436	0,61507	0,072501	0,24835	0,044532	0,064081	0,030105	0,50689	0,038703	0,0088603	0,22722	0,099087	0,40547	0,11898	0,048911	0,061309	0,16423	0,33067	0,00014693	0,016344	0,049249	0,38462
https://www.youtube.com/watch?v=C6T2Q4XO7uA	Charade	1963	Comedy|Crime|Mystery|Romance|Thriller	911	0,012701	0,25315	0,068861	0,37	0,1927	0,46415	0,02496	0,027452	0,020429	0,53804	0,022978	0,0026925	0,31749	0,21214	0,086935	0,037413	0,14277	0,29542	0,19665	0,34878	0,0014797	0,30368	0,07354	0,34048
https://www.youtube.com/watch?v=S9ID5DHsX8g	Casablanca	1942	Drama|Romance	912	1	0,48361	0,043288	0	0,40668	0,75598	0,043081	0,04122	0,03713	0,42222	0,041433	0,0038815	0,52577	0,089325	0,05003	0,055892	0,034638	0,10936	0,10922	0,32641	0,000065236	0,081602	0,014306	0,32438
https://www.youtube.com/watch?v=8dxh3lwdOFw	Citizen Kane	1941	Drama|Mystery	923	1	0,5724	0,18692	5,054E-07	0,64217	0,73263	0,10528	0,20626	0,038635	0,54343	0,099542	0,081175	0,59741	0,032888	0,27353	0,060149	0,07236	0,099432	0,16588	0,41268	0,00016597	0,040104	0,042067	0,40707
https://www.youtube.com/watch?v=oR_e9y-bka0	2001: A Space Odyssey	1968	Adventure|Sci-Fi	924	0,09037	0,33481	0,24815	0,52422	0,33746	0,41112	0,090843	0,11932	0,081119	0,81144	0,080293	0,020062	0,32944	0,069025	0,41987	0,044682	0,1403	0,15314	0,21637	0,16015	0,0009546	0,11979	0,2085	0,29465
https://www.youtube.com/watch?v=t3YJcW2UQiw	Rebecca	1940	Drama|Mystery|Romance|Thriller	928	1	0,37049	0,084161	0	0,30914	0,61504	0,059483	0,090909	0,036126	0,66888	0,05552	0,012002	0,47924	0,10376	0,11348	0,11455	0,062647	0,14543	0,18992	0,31913	0,00037339	0,11612	0,13429	0,31126
https://www.youtube.com/watch?v=mP3GmdopSiM	Ninotchka	1939	Comedy|Romance	936	1	0,64155	0,11336	0,00045688	0,34294	0,72805	0,1249	0,12156	0,12036	0,51494	0,1094	0,020977	0,31355	0,022914	0,20831	0,072917	0,058278	0,19374	0,13178	0,68029	0,000295	0,10966	0,01412	0,31594
https://www.youtube.com/watch?v=QJRp5C15PgE	Laura	1944	Crime|Film-Noir|Mystery	942	1	0,31317	0,034056	0	0,28084	0,57686	0,17304	0,1728	0,10519	0,33369	0,14957	0,027558	0,2745	0,0084204	0,15098	0,060709	0,054283	0,18383	0,11907	0,34386	0,0001311	0,0552	0,018146	0,23374
https://www.youtube.com/watch?v=ewe4lg8zTYA	It's a Wonderful Life	1946	Drama|Fantasy|Romance	953	1	0,22105	0,039105	0,17725	0,21397	0,45673	0,059073	0,077239	0,042148	0,61135	0,05455	0,0094535	0,44228	0,089332	0	0,06726	0,01749	0,050751	0,34527	0,90066	0,000012329	0,0068818	0,092819	0,50305
https://www.youtube.com/watch?v=hZpm1zj9510	Bonnie and Clyde	1967	Crime|Drama	1084	0,025105	0,36449	0,11376	0,31555	0,35614	0,56496	0,012643	0,019521	0,0095334	0,48706	0,012663	0,00139	0,36411	0,32595	0,47671	0,0674	0,15878	0,30872	0,25925	0,57227	0,00072344	0,26292	0,059384	0,51592
https://www.youtube.com/watch?v=JWP_hrNHSN4	Dial M for Murder	1954	Mystery|Thriller	1086	0,019417	0,311	0,032819	0,25058	0,25436	0,56968	0,050639	0,064943	0,037171	0,47277	0,044984	0,0062964	0,30188	0,075804	0,10953	0,15202	0,076841	0,17839	0,19172	0,38626	0,00030518	0,091552	0,027351	0,29476
HECHO	Reservoir Dogs	1992	Crime|Drama|Thriller	1089	0,026074	0,76353	0,1926	0,29905	0,51608	0,83415	0,050881	0,083698	0,030607	0,39463	0,047631	0,010879	0,4672	0,061737	0,4328	0,0029076	0,10704	0,28133	0,20401	0,45911	0,00050074	0,3695	0,06495	0,43231
	Platoon	1986	Drama|War	1090	0,069444	0,15461	0,12657	0,36782	0,16921	0,23221	0,020666	0,019424	0,02007	0,5461	0,020103	0,0019748	0,41083	0,2591	0,25834	0,03701	0,30332	0,58068	0,50846	0,86198	0,0018785	0,44865	0,24441	0,67451
https://www.youtube.com/watch?v=OXrcDonY-B8	One Flew Over the Cuckoo's Nest	1975	Comedy|Drama	1193	0,013106	0,62721	0,14252	0,24143	0,31556	0,69246	0,018027	0,015622	0,019067	0,65332	0,017038	0,00095609	0,32498	0,36799	0,089599	0,086895	0,12854	0,24614	0,2962	0,55313	0,00049349	0,19218	0,10359	0,43336
https://www.youtube.com/watch?v=A7CBKT0PWFA	12 Angry Men	1957	Drama	1203	1	0,30248	0,018784	0	0,33963	0,61164	0,16106	0,25861	0,093327	0,37289	0,16513	0,084016	1	0,0080437	0,053483	0,028533	0,047387	0,091319	0,029255	0,096138	0,00035969	0,025472	0,00458	0,083137
HECHO	Goodfellas	1990	Crime|Drama	1213	0,052498	0,18536	0,063222	0,44062	0,13848	0,34601	0,036048	0,035036	0,033618	0,74026	0,031253	0,0035445	0,20644	0,21139	0,18838	0,05013	0,14985	0,31639	0,24901	0,66049	0,00070877	0,23871	0,049435	0,51718
	Psycho	1960	Horror|Thriller	1219	0,59721	0,23113	0,064127	0,038359	0,18187	0,41097	0,040349	0,057615	0,025138	0,4986	0,036872	0,0050694	0,36205	0,11674	0,10618	0,063687	0,052923	0,085656	0,1771	0,36336	0,000057682	0,031475	0,042455	0,38097
https://www.youtube.com/watch?v=OqVgCfZX-yE	Annie Hall	1977	Comedy|Romance	1230	0,061611	0,41503	0,1344	0,30856	0,32764	0,61214	0,086665	0,12209	0,047165	0,35102	0,077079	0,023092	0,34865	0,027309	0,05526	0,078627	0,082019	0,19497	0,14288	0,40365	0,00030413	0,14109	0,03112	0,36376
https://www.youtube.com/watch?v=GM_GOpfEQUw	Stalker	1979	Drama|Mystery|Sci-Fi	1232	0,096639	0,3942	0,20222	0,47912	0,45009	0,56149	0,34828	0,33118	0,31912	0,85864	0,31318	0,14413	0,46158	0,0066551	0,063647	0,11615	0,02006	0,1389	0,077752	0,1998	0,000036886	0,065615	0,021779	0,17045
https://www.youtube.com/watch?v=LN2hBOIXhBs	Sting The	1973	Comedy|Crime	1234	0,010101	0,22774	0,035136	0,33367	0,1708	0,45996	0,032823	0,034184	0,027095	0,6038	0,032574	0,0031422	0,56358	0,18195	0,094336	0,17072	0,066514	0,17629	0,13896	0,32784	0,00014096	0,13293	0,017832	0,24017
https://www.youtube.com/watch?v=JEoEGW4Hb9w	Manhattan	1979	Comedy|Drama|Romance	1244	1	0,38426	0,17245	0	0,35432	0,53928	0,099431	0,14084	0,051681	0,37335	0,089663	0,036289	0,40942	0,022799	0,14259	0,050655	0,12985	0,22485	0,19758	0,29234	0,00081688	0,21024	0,076376	0,2508
https://www.youtube.com/watch?v=4lj185DaZ_o	Dead Poets Society	1989	Drama	1246	0,018745	0,24162	0,055074	0,3039	0,17826	0,43249	0,027252	0,036219	0,022579	0,61559	0,025661	0,0028922	0,38538	0,22708	0,13312	0,019688	0,083913	0,18534	0,17168	0,4332	0,00021351	0,097371	0,044582	0,43795
https://www.youtube.com/watch?v=5Cb3ik6zP2I	Shining The	1980	Horror|Thriller	1258	0,056106	0,49469	0,15418	0,38221	0,37836	0,62192	0,073575	0,082388	0,055695	0,54723	0,064986	0,012576	0,31293	0,058577	0,25804	0,12856	0,057867	0,11858	0,12222	0,31092	0,00034192	0,050507	0,033684	0,44733
https://www.youtube.com/watch?v=r9Q_WESQUVw	Great Escape The	1963	Action|Adventure|Drama|War	1262	0,048255	0,18643	0,0457	0,37471	0,1799	0,37844	0,064752	0,072805	0,04867	0,93653	0,057462	0,0092466	0,31916	0,13946	0,029899	0,066226	0,032896	0,082219	0,078187	0,1949	0,00010224	0,038631	0,007405	0,17131
https://www.youtube.com/watch?v=GncQtURdcE4	Groundhog Day	1993	Comedy|Fantasy|Romance	1265	0,002532	0,32894	0,08108	0,35065	0,249	0,53319	0,039291	0,056779	0,025088	0,40997	0,034365	0,0047125	0,23606	0,095577	0,067792	0,12914	0,054437	0,1105	0,22165	0,67276	0,00015282	0,045487	0,031179	0,46269
https://www.youtube.com/watch?v=ftTX4FoBWlE	Unforgiven	1992	Drama|Western	1266	0,028641	0,28843	0,23216	0,31188	0,35588	0,34081	0,014041	0,028468	0,010035	0,6294	0,012304	0,0021059	0,16052	0,41803	0,065621	0,023979	0,077296	0,14525	0,18234	0,3481	0,00011213	0,086492	0,041647	0,40207
https://www.youtube.com/watch?v=0fJh2gIBOto	Birds The	1963	Horror	1333	0,009427	0,55859	0,19445	0,3202	0,34532	0,66956	0,021365	0,03763	0,013046	0,54639	0,019424	0,0029541	0,26935	0,24763	0	0,031896	0,14259	0,25055	0,60368	0,71267	0,00034399	0,10497	0,51545	0,95878
https://www.youtube.com/watch?v=fgFPIh5mvNc	Dracula	1992	Fantasy|Horror|Romance|Thriller	1339	0,0592	0,011605	0,0074528	0,63351	0,026728	0,049002	0,024941	0,030026	0,020572	0,60517	0,022908	0,0029227	0,31202	0,24368	0,47099	0,036695	0,26387	0,4666	0,50643	0,83045	0,0014815	0,41031	0,27424	0,76104
	Cape Fear	1991	Thriller	1343	0,066717	0,31338	0,13716	0,31235	0,23997	0,48059	0,022605	0,021016	0,022579	0,60749	0,021798	0,0035042	0,409	0,26845	0,053681	0,012751	0,17	0,31926	0,36296	0,71924	0,00052985	0,14896	0,14533	0,74422
https://www.youtube.com/watch?v=ZxlJxDr26mM	Nosferatu	1922	Horror	1348	0,0033	0,32995	0,15902	0,73391	0,46511	0,46002	0,05617	0,037882	0,062218	0,37661	0,050776	0,0044152	0,3666	0,049349	0,10647	0	0,074943	0,077672	0,19034	0,63036	0,00030439	0,022504	0,025843	0,37048
https://www.youtube.com/watch?v=1nKjO9QCSic	Lost Highway	1997	Crime|Drama|Fantasy|Film-Noir|Mystery|Romance	1464	0,039648	0,3239	0,23176	0,33103	0,22163	0,42081	0,033835	0,059432	0,026593	0,65617	0,032288	0,0051812	0,45856	0,19849	0,25538	0,077559	0,14091	0,20481	0,30871	0,53102	0,00068398	0,13382	0,13409	0,45458
	Devil's Own The	1997	Action|Drama|Thriller	1488	0,016679	0,18092	0,0476	0,5279	0,13537	0,35169	0,016173	0,0284	0,013547	0,48581	0,015169	0,0022647	0,29287	0,26492	0,061575	0,018304	0,14347	0,24439	0,34803	0,57773	0,00091829	0,19136	0,16921	0,51094
	Game The	1997	Adventure|Mystery|Thriller	1625	0,049708	0,1646	0,080747	0,55877	0,30199	0,30197	0,011416	0,011584	0,01154	0,61331	0,011457	0,0011321	0,34584	0,46768	0,42698	0,048168	0,11873	0,28063	0,26085	0,47438	0,00034229	0,23464	0,077387	0,50771
	Devil's Advocate The	1997	Drama|Horror|Thriller	1645	0,00627	0,092533	0,0053056	0,24145	0,19526	0,25727	0,020122	0,027659	0,01706	0,74634	0,018455	0,0022842	0,28004	0,39521	0,093645	0,041494	0,12575	0,29647	0,13701	0,39085	0,0012591	0,25493	0,021534	0,33814
https://www.youtube.com/watch?v=loTIzXAS7v4	Truman Show The	1998	Drama|Fantasy	1682	0,038492	0,43925	0,16835	0,34544	0,39953	0,59717	0,014708	0,042423	0,014049	0,42369	0,013115	0,0026829	0,19265	0,25263	0,68285	0,082376	0,17993	0,26807	0,39033	0,72612	0,0010573	0,18961	0,14881	0,68859
https://www.youtube.com/watch?v=LwNgUdp2otk	Snake Eyes	1998	Action|Crime|Mystery|Thriller	2126	0,023006	0,15444	0,045586	0,51405	0,15248	0,34157	0,050955	0,11798	0,026091	0,39077	0,044318	0,017108	0,23831	0,068479	0,13923	0,083287	0,10773	0,21244	0,2464	0,55385	0,00031321	0,11627	0,051755	0,47463
https://www.youtube.com/watch?v=Ffw1u0aXn0o	Rosemary's Baby	1968	Drama|Horror|Thriller	2160	0,03259	0,39537	0,10702	0,20439	0,26052	0,55748	0,095861	0,12085	0,069242	0,67406	0,08818	0,015581	0,48121	0,048803	0,12542	0,047134	0,084862	0,2084	0,23086	0,55684	0,00021783	0,10463	0,048744	0,35659
https://www.youtube.com/watch?v=kaU2A7KyOu4	Blade	1998	Action|Horror|Thriller	2167	0,01368	0,23913	0,15765	0,66445	0,25283	0,39305	0,0011907	0,023615	0,0025088	0,55182	0,00070174	0,00092942	0	0,74663	0,19963	0,079766	0,31378	0,47046	0,79514	0,91026	0,0015301	0,22537	0,43776	0,85567
https://www.youtube.com/watch?v=Gpg6OzvwuiA	Beetlejuice	1988	Comedy|Fantasy	2174	0,070598	0,18186	0,07431	0,62257	0,1454	0,35507	0,012154	0,014438	0,013046	0,34319	0,01208	0,00097128	0,34313	0,21563	0,24196	0,026729	0,14278	0,26464	0,21836	0,45625	0,00052847	0,20303	0,040216	0,3814
https://www.youtube.com/watch?v=8xkQoH8QbVs	Rope	1948	Crime|Drama|Thriller	2176	0,018519	0,43889	0,067914	0,37362	0,2165	0,52336	1	1	1	0,25887	1	1	1	0	0,042431	0,09546	0,050571	0,18917	0,1776	0,5481	0,000034226	0,014963	0,038418	0,17686
https://www.youtube.com/watch?v=9r-K5dmt0Rc	Rounders	1998	Drama	2231	0,012346	0,30649	0,12687	0,68142	0,31856	0,52223	0,020821	0,041019	0,019568	0,55455	0,017737	0,0027635	0,13445	0,26331	0,54036	0,14007	0,079041	0,13698	0,18877	0,3966	0,00075201	0,077257	0,053397	0,3563
https://www.youtube.com/watch?v=7iTFYsmFV_Q	Edward Scissorhands	1990	Comedy|Drama|Fantasy|Romance	2291	0,052386	0,34744	0,12584	0,43164	0,2082	0,49157	0,035921	0,032672	0,033618	0,43883	0,032454	0,0028649	0,31622	0,114	0,097987	0,02848	0,097236	0,22289	0,17129	0,34115	0,00046521	0,15291	0,065232	0,3461
https://www.youtube.com/watch?v=gk1rTKB6ZF8	Shakespeare in Love	1998	Comedy|Drama|Romance	2396	0,016226	0,33156	0,047281	0,28904	0,21517	0,56684	0,012675	0,036015	0,011544	0,61622	0,011697	0,0022472	0,23185	0,42223	0,10637	0,04801	0,16893	0,34118	0,32252	0,63576	0,00056651	0,25853	0,093713	0,55371
https://www.youtube.com/watch?v=IAqLKlxY3Eo	First Blood	1982	Action|Drama|Thriller	2403	0,094104	0,18173	0,085916	0,34091	0,20909	0,32014	0,027703	0,049544	0,017561	0,35059	0,027506	0,005378	0,52528	0,11725	0,11052	0,068871	0,17274	0,35342	0,36169	0,61871	0,00069507	0,2965	0,12231	0,54079
https://www.youtube.com/watch?v=mKl5_OxKBn8	Thin Red Line The	1998	Action|Drama|War	2427	0,074266	0,35518	0,098024	0,1193	0,28344	0,50962	0,048793	0,066615	0,04867	0,9256	0,042053	0,005838	0,20865	0,21426	0	0,015098	0,17516	0,36757	0,36607	0,73037	0,00071797	0,2332	0,18512	0,59641
	Matrix The	1999	Action|Sci-Fi|Thriller	2571	0,031959	0,10177	0,047065	0,33396	0,11735	0,21238	0,008668	0,016508	0,0090316	0,66734	0,0078793	0,001431	0,17064	0,58824	0,25252	0,051969	0,16883	0,34117	0,43585	0,69829	0,00080825	0,25867	0,21297	0,70319
https://www.youtube.com/watch?v=bD7bpG-zDJQ	Star Wars: Episode I - The Phantom Menace	1999	Action|Adventure|Sci-Fi	2628	0,019231	0,29189	0,13221	0,39976	0,35904	0,47682	0,014801	0,036977	0,014049	0,67114	0,01408	0,0043913	0,30465	0,42549	0,10065	0,089715	0,21189	0,55349	0,368	0,63022	0,00097361	0,44512	0,15597	0,69529
https://www.youtube.com/watch?v=4RI0QvaGoiI	Notting Hill	1999	Comedy|Romance	2671	0,009427	0,49556	0,10612	0,33329	0,35868	0,70116	0,022659	0,036501	0,019067	0,57955	0,020051	0,0030542	0,21811	0,25657	0,13835	0,042808	0,080273	0,16628	0,13846	0,27056	0,00018523	0,13539	0,04069	0,28896
https://www.youtube.com/watch?v=p2qYzZqBd4s&t	Late August Early September	1998	Drama	2705	0,028617	0,72633	0,58012	0,38299	0,57782	0,67381	0,06554	0,074705	0,041646	0,48441	0,05883	0,010884	0,35823	0,05969	0,52457	0,034768	0,58363	1	1	0,8206	0,003748	0,53209	1	0,44687
	American Pie	1999	Comedy	2706	0,006706	0,20705	0,042891	0,49696	0,16004	0,40238	0,0095534	0,032072	0,0095334	0,36655	0,0097193	0,0017963	0,3293	0,27457	0,089994	0,032036	0,08624	0,16903	0,172	0,37014	0,00017439	0,14447	0,022196	0,33449
https://www.youtube.com/watch?v=YEfyfcEdW4Y	Eyes Wide Shut	1999	Drama	2712	0,026786	0,26653	0,065641	0,62909	0,357	0,49824	0,11511	0,12125	0,09132	0,80813	0,10117	0,020318	0,32248	0,047763	0,088613	0,090065	0,004202	0,048584	0	0,046909	3,1506E-06	0,023239	0,0005051	0,065744
https://www.youtube.com/watch?v=9lzSoKOs1fc	Barry Lyndon	1975	Drama|Romance|War	2730	0,010714	0,44776	0,1836	0,28056	0,46155	0,6169	0,082178	0,06093	0,087502	0,53239	0,067117	0,0071212	0,056004	0,048154	0,14585	0,022157	0,080545	0,19091	0,06878	0,23351	0,00066032	0,16982	0,02422	0,30801
https://www.youtube.com/watch?v=i89oN8v7RdY	400 Blows The	1959	Crime|Drama	2731	1	0,38035	0,090651	0,00025422	0,32343	0,58582	0,10781	0,14328	0,078503	0,43049	0,098601	0,025634	0,46969	0,023257	0,21462	0,034716	0,18917	0,42301	0,30338	0,45746	0,0019788	0,3945	0,35068	0,3824
https://www.youtube.com/watch?v=VG9AGf66tXM	Sixth Sense The	1999	Drama|Mystery|Thriller	2762	0,22923	0,044235	0,003525	0,37295	0,088636	0,138	0,05273	0,089389	0,040642	0,45628	0,043311	0,012609	0,071546	0,070585	0,59098	0,03906	0,11315	0,11622	0,064555	0,14485	0,00078202	0,094164	0,014763	0,16647
	Thomas Crown Affair The	1999	Action|Mystery	2763	0,014009	0,51876	0,21224	0,37996	0,45255	0,66325	0,029934	0,036087	0,026091	0,4145	0,028281	0,0039827	0,40985	0,12521	0,10114	0,14929	0,14792	0,31975	0,33624	0,62804	0,00045235	0,21745	0,12678	0,5508
https://www.youtube.com/watch?v=CQH51MGFwpY	American Beauty	1999	Drama	2858	0,060403	0,30144	0,18057	0,31239	0,29995	0,44464	0,032717	0,048339	0,0286	0,56205	0,028952	0,0040612	0,25178	0,17068	0,39481	0,033735	0,093738	0,15521	0,13522	0,24919	0,00038794	0,10252	0,035252	0,27369
https://www.youtube.com/watch?v=TtIN_HQHBdA	Brief Encounter	1946	Drama|Romance	2927	1	0,55183	0,15704	0,20367	0,55828	0,76791	0,13747	0,14589	0,10411	0,29779	0,1212	0,027999	0,34313	0,010366	0,059799	0,025555	0,035453	0,082917	0,18994	0,60901	0,00030841	0,027132	0,065823	0,26422
https://www.youtube.com/watch?v=MA65V-oLKa8	Goldfinger	1964	Action|Adventure|Thriller	2947	0,028349	0,39984	0,15544	0,22174	0,36232	0,57227	0,012918	0,01576	0,0085299	0,4759	0,011536	0,0010454	0,18327	0,31303	0,10914	0,082236	0,11176	0,26474	0,21974	0,44086	0,0002422	0,20589	0,044496	0,40599
https://www.youtube.com/watch?v=JBzlQ7bUtKk	Crimes and Misdemeanors	1989	Comedy|Crime|Drama	2973	0,13681	0,19607	0,069813	0,65965	0,16322	0,35396	0,15477	0,21262	0,084258	0,46571	0,136	0,065041	0,33558	0,014165	0,17367	0,018917	0,23235	0,25935	0,13852	0,29012	0,0021869	0,15561	0,02553	0,26981
	Being John Malkovich	1999	Comedy|Drama|Fantasy	2997	0,11704	0,10258	0,014021	0,16956	0,1651	0,24031	0,032334	0,0587	0,024084	0,49653	0,030854	0,0055067	0,45018	0,14711	0	0,050375	0,15253	0,33062	0,38474	0,61667	0,00048353	0,17046	0,19018	0,48479
https://www.youtube.com/watch?v=R6O4Himch7g	Sleepy Hollow	1999	Fantasy|Horror|Mystery|Romance	3081	0,33931	0,074042	0,021507	0,12802	0,091672	0,1877	0,0061086	0,0040332	0,0070246	0,44045	0,0051686	0,00034301	0,080387	0,42129	0,09779	0,074686	0,49962	0,40551	0,37044	0,59927	0,37336	0,32212	0,14185	0,72974
https://www.youtube.com/watch?v=tkUMC5Jw8MA	All About My Mother	1999	Comedy|Drama	3083	0,037634	0,42148	0,13181	0,69783	0,43939	0,62367	0,04436	0,058471	0,028597	0,41011	0,043628	0,0069647	0,60252	0,080201	0,16953	0,13815	0,057047	0,16786	0,15517	0,31293	0,00024015	0,10995	0,057298	0,28252
https://www.youtube.com/watch?v=7kX4h_sEBiI	Woman in the Dunes	1964	Drama	3224	1	0,37962	0,35318	0,0077993	0,31272	0,39071	0,069698	0,067622	0,061761	0,79517	0,069767	0,0081447	0,75718	0,10286	0,011249	0,12697	0,11019	0,27211	0,48156	0,67169	0,00025248	0,08628	0,27241	0,48884
https://www.youtube.com/watch?v=2g5yHdCU7M0	Seven Chances	1925	Comedy	3232	0,83761	0,82536	0,3342	0,0043292	0,34053	0,65352	0,036833	0,03028	0,035123	0,075756	0,034776	0,0028855	0,44298	0,028433	0	0,015396	0,053646	0,18401	0,13492	0,47262	0,000082395	0,088099	0,022006	0,31043
https://www.youtube.com/watch?v=b2NTUnujk1I&t=	City Lights	1931	Comedy|Drama|Romance	3307	1	0,52577	0,14538	0	0,46174	0,69292	0,046381	0,053386	0,032614	0,29648	0,03867	0,0040025	0,11194	0,055242	0,87912	0,13909	0,063563	0,090241	0,21847	0,66036	0,00012308	0,02815	0,019549	0,40815
https://www.youtube.com/watch?v=HCQGydFK_hM	Erin Brockovich	2000	Drama	3408	0,061151	0,3241	0,070562	0,46003	0,53597	0,56864	0,033117	0,031677	0,031611	0,63388	0,028492	0,0028954	0,18141	0,1967	0,07835	0,037746	1	0,2387	0,070851	0,16183	1	0,24933	0,0093318	0,15061
https://www.youtube.com/watch?v=O92QxxgeCO8	Mirror The	1975	Drama	3415	0,13314	0,57069	0,35031	0,37846	0,44789	0,61793	0,13538	0,16427	0,086351	0,48392	0,11857	0,042776	0,31686	0,018308	0,13894	0,18824	0,09158	0,34441	0,24523	0,57377	0,0002584	0,23267	0,090781	0,38193
	Do the Right Thing	1989	Comedy|Drama	3424	0,032143	0,51898	0,1696	1	0,36175	0,66938	0,082618	0,12828	0,039787	0,5407	0,079517	0,025164	0,63606	0,047615	0,086639	0,021894	0,10861	0,21619	0,24413	0,57433	0,00071978	0,12052	0,11851	0,74908
https://www.youtube.com/watch?v=yKrrAa2o9Eg	Double Indemnity	1944	Crime|Drama|Film-Noir	3435	1	0,21149	0,06731	0,14761	0,2454	0,41015	0,10911	0,12399	0,093327	0,45578	0,098149	0,023508	0,40707	0,024556	0,063943	0,10434	0,0097992	0,022599	0,047208	0,1896	0,000021502	0,0059645	0,0033549	0,10879
https://www.youtube.com/watch?v=4a56FnhtuGI	Guess Who's Coming to Dinner	1967	Drama	3451	0,004769	0,52266	0,042596	0,26095	0,32566	0,73825	0,06173	0,061927	0,053688	0,46209	0,056194	0,0070939	0,39944	0,0575	0	0,10909	0,017217	0,045376	0,11401	0,3146	0,000029441	0,026308	0,11923	0,17582
https://www.youtube.com/watch?v=GLeDdzGUTq0	Modern Times	1936	Comedy|Romance	3462	1	0,57305	0,10763	0,0020079	0,43013	0,69122	0,048794	0,043202	0,040642	0,30305	0,04615	0,0043515	0,49409	0,049251	0,69213	0,12007	0,079949	0,13616	0,1402	0,41829	0,00043859	0,057404	0,023325	0,26561
https://www.youtube.com/watch?v=kDlEvaKBkhU	Gold Rush The	1925	Adventure|Comedy|Romance	3629	0,85488	0,45404	0,29992	0,010089	0,485	0,55789	0,031631	0,023285	0,031611	0,39766	0,028138	0,0015761	0,26201	0,11735	1	0,045716	0,094013	0,09089	0,1766	0,43883	0,00086644	0,05099	0,029515	0,36395
https://www.youtube.com/watch?v=8Nh310j0cjw	Woman of Paris A	1923	Drama	3641	0,81699	0,29041	0,086293	0,52148	0,20108	0,48159	0,024951	0,017882	0,026091	0,28702	0,022576	0,0012157	0,27745	0,11286	0,44622	0,02249	0,058418	0,055781	0,22189	0,54675	0,00011422	0,0077444	0,020843	0,31619
https://www.youtube.com/watch?v=sRR0_VJFqwg	Cleo From 5 to 7	1962	Drama	3645	0,9443	0,34619	0,07093	0,036781	0,34924	0,58193	0,033844	0,047289	0,022208	0,3554	0,029584	0,0042119	0,22319	0,1002	0	1	0,14157	0,28287	0,41817	0,70829	0,0010835	0,21511	0,22434	0,48187
https://www.youtube.com/watch?v=qKykxE7CBbc	Badlands	1973	Crime|Drama|Thriller	3741	0,019417	0,56952	0,26876	0,42341	0,47013	0,6207	0,039237	0,039337	0,031109	0,35525	0,03731	0,0039317	0,47451	0,081725	0,29268	0,01643	0,12277	0,31185	0,2201	0,47769	0,0004106	0,21185	0,062759	0,53091
https://www.youtube.com/watch?v=2T_dGcXaqFg	Interiors	1978	Drama	3813	0,21589	0,15589	0,055582	0,53968	0,082532	0,23837	0,070669	0,12041	0,041144	0,34061	0,06733	0,018532	0,57556	0,03471	0,33629	0,030179	0,12104	0,15111	0,20666	0,40972	0,00086647	0,073036	0,05301	0,37493
https://www.youtube.com/watch?v=jzk-lmU4KZ4	Requiem for a Dream	2000	Drama	3949	0,041892	0,4358	0,24284	0,39044	0,43328	0,58128	0,0079444	0,028303	0,0055193	0,41036	0,0066348	0,0018752	0,074213	0,34502	0,44069	0,041827	0,26863	0,47566	0,55293	0,78967	0,0012339	0,2911	0,27441	0,60625
https://www.youtube.com/watch?v=R_f1uCWKZQs	Unbreakable	2000	Drama|Sci-Fi|Thriller	3994	0,18241	0,023412	0,00059546	0,2007	0,12828	0,07325	0,16012	0,21197	0,086302	0,4512	0,14674	0,057831	0,50735	0,013304	0,40191	0,06218	0,071888	0,082214	0,15206	0,38287	0,00026797	0,019193	0,056473	0,60379
https://www.youtube.com/watch?v=FCctqbRrsBQ	Wall Street	1987	Drama	4007	0,0492	0,21413	0,05931	0,49611	0,15477	0,38926	0,05374	0,060577	0,049674	0,59242	0,050299	0,0069087	0,47451	0,10009	0,054569	0,051811	0,11378	0,29733	0,25	0,61221	0,00028907	0,16284	0,081285	0,3958
https://www.youtube.com/watch?v=BnFjSHQFVkA	In the Mood For Love	2000	Drama|Romance	4144	0,048214	0,13639	0,037034	0,61785	0,10373	0,27481	0,064388	0,0589	0,06272	0,38214	0,056476	0,0059699	0,28038	0,046123	0,58121	0,099979	0,071355	0,1547	0,17409	0,57789	0,0003051	0,15716	0,060694	0,49637
https://www.youtube.com/watch?v=PVRiC5ysSLk	Rififi	1955	Crime|Film-Noir|Thriller	4298	0,99556	0,32432	0,089175	0,034823	0,34276	0,55268	0,066841	0,089463	0,039787	0,57815	0,062208	0,013034	0,4844	0,070244	0,097	0,13385	0,11698	0,27287	0,2123	0,44606	0,00046511	0,18606	0,042123	0,3453
https://www.youtube.com/watch?v=2PpgPxjzbkA	Moulin Rouge	2001	Drama|Musical|Romance	4308	0,004167	0,18184	0,049909	0,82847	0,17402	0,38499	0,00015469	0,023202	0	0,60814	0	0,0016442	0,025867	0,90013	0,10736	0,11038	0,16851	0,33571	0,30732	0,62796	0,00049173	0,18762	0,078847	0,57578
https://www.youtube.com/watch?v=8F6tSorwYqw	Yi Yi	2000	Drama	4334	0,070513	0,60197	0,24672	0,55877	0,42668	0,70165	0,17144	0,16407	0,16064	1	0,1473	0,041434	0,25069	0,031692	0,2089	0,11841	0,15294	0,20533	0,15541	0,21472	0,0017736	0,17499	0,22163	0,28337
https://www.youtube.com/watch?v=pVUUyxytM6g	Evolution	2001	Comedy|Sci-Fi	4343	0,031422	0,53601	0,16409	0,24786	0,44593	0,69723	0,014363	0,046511	0,014551	0,41435	0,013256	0,0034334	0,24776	0,24594	0,13489	0,071499	0,11906	0,26678	0,2226	0,60986	0,00029818	0,14858	0,043607	0,54398
https://www.youtube.com/watch?v=2TAOizOnNPo	Fast and the Furious The	2001	Action|Crime|Thriller	4369	0,0155	0,35876	0,30347	0,58664	0,27885	0,44429	0,0022247	0	0,004014	0,45241	0,0022658	0,00012221	0,13204	0,54757	0,096309	0,070623	0,38237	0,67222	0,64062	0,86915	0,0023512	0,45737	0,34274	0,61175
https://www.youtube.com/watch?v=ruYS5m79e9w	Another Woman	1988	Drama	4393	0,23372	0,11847	0,042946	0,69155	0,11344	0,2113	0,14872	0,15842	0,098907	0,28503	0,13719	0,040844	0,52941	0,0092299	0,12206	0,076753	0,32413	0,32307	0,15548	0,19602	0,0032142	0,18804	0,071722	0,25292
https://www.youtube.com/watch?v=bN0onE09-8c	Man Who Shot Liberty Valance The	1962	Adventure|Crime|Western	4406	1	0,3138	0,052539	0	0,22188	0,54188	0,056418	0,062333	0,046162	0,57469	0,048604	0,0066416	0,21532	0,08983	0,069568	0,025783	0,036777	0,090528	0,06038	0,16454	0,000027127	0,049366	0,005061	0,15162
	Breathless	1960	Crime|Drama|Romance	4914	1	0,93033	0,21855	0	0,67713	0,90664	0,075936	0,10641	0,053688	0,32628	0,066818	0,01799	0,30208	0,030113	0,19084	0,075002	0,19526	0,4448	0,24455	0,68403	0,0058236	0,34757	0,050754	0,32152
https://www.youtube.com/watch?v=WFJgUm7iOKw	Beautiful Mind A	2001	Drama|Mystery|Romance	4995	0,055344	0,26739	0,071759	0,60682	0,17218	0,45573	0,017065	0,038587	0,018063	0,66424	0,015645	0,0025633	0,25795	0,37688	0,46862	0,076876	0,2109	0,42456	0,28219	0,52652	0,0011684	0,32621	0,091824	0,49127
https://www.youtube.com/watch?v=2vmLe38emM0	Every Man for Himself and God Against All	1974	Crime|Drama	5056	0,012121	0,34717	0,064105	0,20113	0,40507	0,60471	0,15352	0,12306	0,14495	0,50755	0,13517	0,018062	0,34313	0,014683	0,029998	0,081605	0,03899	0,15845	0,1507	0,22839	0,000081584	0,077247	0,11839	0,3309
https://www.youtube.com/watch?v=dg4lY0-S2WA	Tale of Springtime	1990	Drama|Romance	5236	0,003831	1	0,20054	0,57198	1	1	0,19441	0,28385	0,11641	0,45418	0,16619	0,089298	0,23366	0,0093238	0,015986	0,11024	0	0,0048236	0,090987	0,27335	0	0,00039767	0,0099949	0,2082
https://www.youtube.com/watch?v=ThhDTBbMc0M	Panic Room	2002	Thriller	5266	0,18869	0,0039672	0,001827	0,49072	0	0,035705	0,0059419	0,020152	0,0090316	0,49034	0,0070229	0,0010011	0,39966	0,47956	0,21443	0,018164	0,15417	0,31314	0,3751	0,78704	0,00044669	0,23566	0,096581	0,65549
https://www.youtube.com/watch?v=usNK3tbYqnw	Time Out	2001	Drama	5272	0,11056	0,20535	0,12416	0,5405	0,11399	0,30826	0,084143	0,092879	0,071751	0,63242	0,074442	0,011604	0,32786	0,053605	0,14387	0,047099	0,13846	0,25268	0,19888	0,4136	0,0020295	0,2089	0,12198	0,32641
https://www.youtube.com/watch?v=mp9kMEknTwo	In Praise of Love	2001	Drama	5327	0,66006	0,35706	0,22088	0,17022	0,43333	0,46183	0,12622	0,148	0,10623	0,42178	0,12241	0,043169	0,72266	0,016283	0	0,082604	0,25592	0,2146	0,4218	0,30868	0,0014302	0,11577	0,2202	0,31035
https://www.youtube.com/watch?v=akLQpLOmZmE	Spider-Man	2002	Action|Adventure|Sci-Fi|Thriller	5349	0,039766	0,38438	0,19623	0,49129	0,27831	0,51338	0,0091883	0,039128	0,0085299	0,55904	0,01042	0,0025638	0,47784	0,4575	0,12729	0,05647	0,29287	0,48678	0,54496	0,79352	0,0015643	0,32055	0,29344	0,77068
https://www.youtube.com/watch?v=KaTTr5-JmuU	Lady and the Duke	2001	Drama|Romance	5365	0,098291	0,21586	0,07845	0,40223	0,14935	0,39498	0,11608	0,18012	0,078776	0,61555	0,10339	0,036119	0,37345	0,032705	0,17308	0,081115	0,044293	0,092603	0,028323	0,065586	0,00029126	0,053792	0,0058108	0,066732
https://www.youtube.com/watch?v=gYbW1F_c9eM	Star Wars: Episode II - Attack of the Clones	2002	Action|Adventure|Sci-Fi	5378	0,010959	0,46693	0,38727	0,60767	0,36689	0,5069	0,012926	0,033528	0,013046	0,7172	0,013425	0,0024102	0,43218	0,51589	0,36096	0,042826	0,21645	0,52178	0,37219	0,68346	0,00089661	0,46356	0,1554	0,82304
https://www.youtube.com/watch?v=brHA3CF4_Mw	Insomnia	2002	Action|Crime|Drama|Mystery|Thriller	5388	0,012712	0,36845	0,11177	0,41961	0,44901	0,57448	0,0014635	0,025218	0,0025088	0,53638	0,0017259	0,0014048	0,1492	0,69294	0,10164	0,022035	0,22487	0,45079	0,41316	0,67847	0,00072709	0,28472	0,14576	0,55001
https://www.youtube.com/watch?v=owGXEG9i53A	Earth Trembles The	1948	Drama	5494	0,62889	0,73681	0,31053	0,0067814	0,81175	0,82404	0,21024	0,21097	0,17414	0,84673	0,20292	0,048721	0,75185	0,017115	0,032169	0,029847	0,020274	0,078884	0,10578	0,42034	0,000025566	0,027049	0,0083625	0,23098
https://www.youtube.com/watch?v=-7e99sIjdFk	Ossessione	1943	Drama	5496	0,59326	0,61152	0,27408	0,011095	0,50553	0,73909	0,13684	0,14281	0,11387	0,69695	0,12541	0,030107	0,49641	0,02761	0	0,12434	0,02197	0,084201	0,14984	0,55891	0,000036826	0,037915	0,022318	0,28435
https://www.youtube.com/watch?v=7fl8tyEIXXI	Talk to Her	2002	Drama|Romance	5878	0,055479	0,41423	0,1047	0,40298	0,19164	0,55807	0,053538	0,055672	0,041144	0,49844	0,050606	0,0080523	0,50652	0,079321	0,090981	0,12834	0,10896	0,22447	0,1528	0,33743	0,0025263	0,19985	0,1174	0,32627
https://www.youtube.com/watch?v=BMwOEkTmTyQ	Adaptation	2002	Comedy|Drama|Romance	5902	0,064469	0,26902	0,16464	0,50454	0,27271	0,41062	0,016299	0,035695	0,016056	0,51033	0,015773	0,0024443	0,35339	0,2887	0,46369	0,041494	0,18679	0,30614	0,25077	0,42498	0,0010098	0,21995	0,085393	0,46737
	About Schmidt	2002	Comedy|Drama	5945	0,13344	0,24403	0,075584	0,26494	0,23733	0,43173	0,072395	0,074268	0,061214	0,59047	0,070284	0,011303	0,64866	0,059377	0,86126	0,049499	0,16407	0,28928	0,072558	0,16612	0,0011972	0,22129	0,018463	0,1955
	25th Hour	2002	Crime|Drama	5954	0,034361	0,15857	0,053925	0,32343	0,40553	0,30584	0,034598	0,090729	0,021576	0,65969	0,033544	0,010237	0,50789	0,19407	0,10184	0,034348	0,094212	0,15321	0,1613	0,36038	0,00030459	0,091513	0,048609	0,32922
https://www.youtube.com/watch?v=TM0lC2QCiSU	Band of Outsiders	1964	Comedy|Crime|Drama|Romance	6023	0,98467	0,90573	0,23213	0,011345	0,55144	0,83813	0,17361	0,20883	0,14913	0,40587	0,15724	0,07547	0,46341	0,0095328	0,085258	0,078435	0,15178	0,43994	0,24617	0,48892	0,0007734	0,26501	0,097652	0,25604
https://www.youtube.com/watch?v=WxVBfJ0oZxs	Gerry	2002	Adventure|Drama	6162	0,09589	0,52371	0,18287	0,58896	0,13246	0,29232	0,39653	0,45706	0,30808	0,42575	0,34092	0,27193	0,27014	0,002002	0,099664	0,026116	0,038504	0,048534	0,076902	0,13364	0,00042169	0,011386	0,024663	0,13299
	Ring	1998	Horror|Mystery|Thriller	6242	0,089286	0,31601	0,22112	0,082029	0,31895	0,44379	0,064651	0,066785	0,061214	0,39358	0,052499	0,0064522	0,038164	0,04751	0,034636	0,030617	0,033952	0,06333	0,15729	0,32988	0,000093268	0,027364	0,042147	0,26699
https://www.youtube.com/watch?v=v_vv0x5TxCw	Les Dames du Bois de Boulogne	1945	Drama|Romance	6258	1	0,28651	0,060273	0,0010249	0,28568	0,52634	0,096025	0,09297	0,082288	0,29309	0,095423	0,013396	0,78581	0,019945	0,28123	0,047169	0,071346	0,13562	0,21106	0,89629	0,00036327	0,052765	0,032561	0,42273
https://www.youtube.com/watch?v=JDGY8GoEbQ0	Phone Booth	2002	Drama|Thriller	6281	0,038793	0,54386	0,081054	0,52179	0,56957	0,78519	0,018099	0,032673	0,014049	0,26082	0,015278	0,0029566	0,11144	0,13394	0,29633	0,027499	0,23829	0,40256	0,32939	0,53133	0,0012905	0,21623	0,13653	0,34647
https://www.youtube.com/watch?v=zqrQBJNDMgo	Lilya 4-Ever	2002	Drama	6291	0,033099	0,18304	0,055605	0,41473	0,22325	0,34743	0,029222	0,038792	0,0286	0,46904	0,026769	0,0032165	0,32688	0,15889	0,11003	0,013224	0,24082	0,50064	0,52913	0,74569	0,00074879	0,21077	0,21846	0,56426
https://www.youtube.com/watch?v=EW4LmdSlzJw	Mondays in the Sun	2002	Drama	6571	0,029289	0,19129	0,090552	0,39564	0,15926	0,33892	0,014062	0,019025	0,015554	0,51069	0,012798	0,00248	0,22184	0,3067	0,31399	0,033507	0,097928	0,23708	0,16125	0,33869	0,0002353	0,20733	0,032037	0,32301
https://www.youtube.com/watch?v=5zEKw4VQIeY	Tokyo Story	1953	Drama	6643	1	0,46324	0,06848	0,0030005	0,40188	0,701	0,085745	0,064796	0,082288	0,7106	0,080995	0,0076959	0,56963	0,065425	0,048451	0,040969	0,0063028	0,013045	0,097924	0,16871	9,9573E-06	0,00053944	0,01434	0,059166
https://www.youtube.com/watch?v=Lc4y-asVh3c	Ikiru	1952	Drama	6669	1	0,38024	0,083089	0,00020014	0,3949	0,63146	0,12095	0,16107	0,086351	0,76688	0,10912	0,025826	0,42524	0,040812	0,17239	0,030407	0,074191	0,1924	0,1896	0,4786	0,00046564	0,18487	0,069069	0,38449
hecho	Lost in Translation	2003	Comedy|Drama|Romance	6711	0,035752	0,1409	0,050621	0,56082	0,1383	0,26845	0,028665	0,053139	0,026091	0,41391	0,025813	0,0043242	0,28208	0,13958	0,40487	0,029619	0,20776	0,42109	0,32567	0,5862	0,0013379	0,38384	0,12309	0,55559
https://www.youtube.com/watch?v=cWuMYPOYTAw	Demonlover	2002	Crime|Drama|Mystery|Thriller	6757	0,060398	0,57655	0,42779	0,47197	0,41472	0,59038	0,015693	0,021776	0,012042	0,55884	0,015123	0,0016521	0,33836	0,3209	0,24058	0,084127	0,50729	0,81061	0,76204	0,89696	0,0050547	0,45387	0,38311	0,66695
https://www.youtube.com/watch?v=IAtpxqajFak	Cabinet of Dr. Caligari The	1920	Crime|Drama|Fantasy|Film-Noir|Horror	6987	0,014164	0,26926	0,034953	0,39597	0,37992	0,47939	0,08627	0,080791	0,07727	0,23293	0,077766	0,0099694	0,39676	0,017587	0	0,021264	0,0077494	0,020926	0,11782	0,31254	0,000012375	0,003853	0,012379	0,13563
https://www.youtube.com/watch?v=9m7C3aJAv2M	Hannah and Her Sisters	1986	Comedy|Drama|Romance	6993	0,23453	0,18852	0,05271	0,34018	0,15499	0,33482	0,15704	0,17572	0,10687	0,45162	0,15808	0,052277	0,91241	0,012421	0,11249	0,0079521	0,21451	0,39516	0,15858	0,26654	0,0010372	0,32367	0,048123	0,18667
	Battle Royale	2000	Action|Drama|Horror|Sci-Fi|Thriller	7022	0,031952	0,24265	0,097796	0,45924	0,14539	0,39195	0,025262	0,026683	0,020572	0,53781	0,023652	0,0027996	0,35916	0,21085	0,31883	0,029706	0,19745	0,43664	0,42856	0,73433	0,0006388	0,28024	0,17488	0,73737
https://www.youtube.com/watch?v=dfZQpLSuxKE	My Life to Live	1962	Drama	7043	1	0,50429	0,18255	0	0,29726	0,54055	0,13463	0,19599	0,063854	0,30564	0,11746	0,062336	0,30155	0,0099914	0,37419	0,056628	0,22708	0,2612	0,37786	0,45237	0,0096955	0,15123	0,15086	0,24419
https://www.youtube.com/watch?v=0Wye5Oqmjec	Public Enemy The	1931	Action|Crime|Drama	7056	1	0,39794	0,12932	0	0,29996	0,58528	0,066214	0,071211	0,056529	0,30954	0,064587	0,0085136	0,65105	0,036032	0,74393	0,038867	0,057426	0,1479	0,10105	0,30012	0,00011572	0,09586	0,0086863	0,23628
https://www.youtube.com/watch?v=VIgTXieBkNI	Navigator The	1924	Comedy	7074	0,98574	0,47606	0,24426	0,067535	0,40567	0,59003	0,040209	0,032554	0,041646	0,11934	0,033212	0,0025614	0,084092	0,033817	0,33215	0,018251	0,16415	0,22302	0,32641	0,6404	0,00088088	0,18839	0,047722	0,41143
https://www.youtube.com/watch?v=6Efu7RpZUdg	Accident	1967	Crime|Drama|Romance	7112	0,052805	0,33003	0,11872	0,29362	0,27227	0,50974	0,064558	0,096266	0,033618	0,44092	0,058259	0,014064	0,37479	0,052565	0,032564	0,039953	0,07963	0,21061	0,13872	0,31149	0,00021123	0,12152	0,036205	0,32482
https://www.youtube.com/watch?v=nB3UyhrfyDU	Stolen Kisses	1968	Comedy|Drama|Romance	7136	0,011173	0,65044	0,26141	0,33182	0,60312	0,7769	0,061921	0,09613	0,026091	0,33279	0,058841	0,014068	0,54667	0,040467	0,13233	0,044017	0,12628	0,29765	0,25107	0,43501	0,00057679	0,26366	0,071989	0,41704
https://www.youtube.com/watch?v=X-oPLZYOCcM	High Sierra	1941	Crime|Drama|Film-Noir|Thriller	7216	1	0,43199	0,059469	0,000033862	0,36152	0,66907	0,043233	0,039955	0,038635	0,39928	0,03806	0,0035083	0,26181	0,084127	0	0,042545	0,096741	0,23087	0,20023	0,72913	0,00024982	0,11689	0,02498	0,36688
https://www.youtube.com/watch?v=amxvetvKfho	Persona	1966	Drama	7327	0,19264	0,9082	1	0,27673	0,65675	0,54094	0,092229	0,14158	0,039137	0,2718	0,082399	0,029537	0,36941	0,019054	0,27018	0,097001	0,25165	0,33628	0,53378	0,79283	0,00208	0,19463	0,41022	0,57631
	Eternal Sunshine of the Spotless Mind	2004	Comedy|Drama|Romance|Sci-Fi	7361	0,017282	0,39044	0,17084	0,52398	0,26931	0,55741	0,016706	0,03237	0,02007	0,45648	0,014328	0,0019083	0,13589	0,25181	0,17565	0,039042	0,19261	0,46912	0,39187	0,80035	0,00051615	0,2517	0,107	0,49986
	After Hours	1985	Comedy|Thriller	7419	0,04674	0,13804	0,026444	0,51924	0,11666	0,29076	0,034249	0,049016	0,023081	0,37969	0,030925	0,0039242	0,30916	0,10557	0,15907	0,075247	0,14841	0,30458	0,28164	0,58848	0,00074582	0,23099	0,099596	0,58648
https://www.youtube.com/watch?v=hNclKdzNARE	Pierrot Le Fou	1965	Crime|Drama	7748	0,026066	0,47715	0,23996	0,37884	0,20486	0,4576	0,10606	0,13422	0,056698	0,47483	0,10212	0,02608	0,67157	0,026824	0,1717	0,14055	0,12341	0,27416	0,33403	0,67588	0,0009088	0,10802	0,1803	0,63858
https://www.youtube.com/watch?v=IBr37Lvbkz8	Soft Skin The	1964	Drama	7761	0,91153	0,5296	0,19761	0,10174	0,38833	0,6592	0,047272	0,07002	0,025661	0,56969	0,044317	0,0082911	0,46103	0,10886	0,16775	0,19225	0,077123	0,2219	0,1982	0,47694	0,00020883	0,17303	0,027733	0,29758
https://www.youtube.com/watch?v=2-72oaAS9hc	Throne of Blood	1957	Action|Drama|Thriller|War	7766	0,99821	0,49877	0,17406	0,0006742	0,31402	0,56852	0,07788	0,12169	0,04345	0,50873	0,070816	0,027212	0,41892	0,045808	0,14989	0,030933	0,37876	0,78464	0,60253	0,84714	0,0037624	1	0,51719	0,78429
https://www.youtube.com/watch?v=sUipgKdTi_k	Friday Night	2002	Drama	7880	0,33333	0,0038025	0,0047637	0,76456	0,023659	0,013464	0,034255	0,028862	0,035602	0,32167	0,031252	0,0021181	0,33693	0,08905	0,59582	0,048273	0,36073	0,70247	0,71976	0,63308	0,0018309	0,37726	0,58124	0,42019
https://www.youtube.com/watch?v=_4WgxKTJ09E	Ballad of Cable Hogue The	1970	Comedy|Western	7897	0,00581	0,61543	0,18348	0,33244	0,57653	0,71745	0,013372	0,026155	0,01154	0,55999	0,011591	0,0015767	0,14046	0,37537	0,042431	0,021281	0,11816	0,23893	0,21716	0,47649	0,00027564	0,17863	0,04001	0,39439
https://www.youtube.com/watch?v=XHDe_BHH2qo	Sunrise: A Song of Two Humans	1927	Drama|Romance	8125	1	0,27792	0,081953	0,039601	0,20428	0,45991	0,068669	0,072306	0,053913	0,39366	0,064926	0,010932	0,54385	0,044331	0,12137	0,018304	0,030813	0,0561	0,24797	1	0,00005855	0,012318	0,047176	0,48442
https://www.youtube.com/watch?v=KokfYxxKkuw	Safety Last!	1923	Action|Comedy|Romance	8235	0	0,81159	0,29317	0,066722	0,79084	0,89009	0,019665	0,015878	0,020488	0,22861	0,017927	0,00081589	0,26474	0,11133	0	0,017516	0,051532	0,054574	0,18295	0,56447	0,000053677	0,0093613	0,017109	0,30199
https://www.youtube.com/watch?v=kGAfMEnuO3I	Matter of Life and Death	1946	Comedy|Fantasy|Romance	8516	0,37799	0,62128	0,29188	0,34251	0,46504	0,71355	0,037843	0,070769	0,030607	0,43142	0,034242	0,0085825	0,32629	0,10899	0,14841	0,1049	0,045097	0,090127	0,11951	0,30259	0,00013005	0,066025	0,03627	0,2973
	Before Sunset	2004	Drama|Romance	8638	0,038462	0,3079	0,027305	0,3386	0,29922	0,59445	0,060832	0,10799	0,034621	0,25534	0,052153	0,015965	0,20409	0,031847	0,32041	0,012646	0,095313	0,16103	0,11373	0,44859	0,00058712	0,0663	0,009673	0,30677
https://www.youtube.com/watch?v=o6nHFpKK6Lc	Man Escaped A	1956	Adventure|Drama	8684	1	0,20573	0,033577	0,00036692	0,14898	0,39	0,084991	0,085101	0,070844	0,40455	0,077244	0,015139	0,42524	0,031713	0,54658	0,21504	0,037687	0,089571	0,17124	0,48731	0,000065582	0,016741	0,022484	0,23701
https://www.youtube.com/watch?v=iPbG9uU7BiI	Collateral	2004	Action|Crime|Drama|Thriller	8798	0,021328	0,12931	0,08499	0,74652	0,14141	0,23542	0,010283	0,033105	0,010537	0,54982	0,010361	0,0019131	0,33054	0,42632	0,42885	0,024136	0,2341	0,48144	0,39884	0,77488	0,0013482	0,27856	0,12838	0,60658
https://www.youtube.com/watch?v=8rq_5CmE0iY	Undertow	2004	Crime|Drama|Thriller	8955	0,015773	0,44163	0,15261	0,50429	0,333	0,62766	0,034144	0,034488	0,034555	0,4971	0,031284	0,003525	0,34803	0,14151	0,24314	0,020668	0,20308	0,42534	0,2531	0,37846	0,00093233	0,2913	0,097981	0,37132
https://www.youtube.com/watch?v=rKPEHkVjikM	Portrait of Jennie	1948	Drama|Fantasy|Mystery|Romance	9011	0,79464	0,23555	0,061294	0,11971	0,21255	0,4398	0,055935	0,063449	0,038218	0,3286	0,045502	0,0072377	0,043852	0,045901	0,095125	0,11862	0,069227	0,12781	0,27921	0,45978	0,00015694	0,11065	0,1624	0,43054
https://www.youtube.com/watch?v=etKxO071Dd4	Sherlock Jr.	1924	Comedy|Fantasy|Romance	25750	1	0,58631	0,23499	0,10788	0,44467	0,70368	0,047097	0,051488	0,038133	0	0,040425	0,0073508	0,19481	0,015346	0,22429	0,046767	0,063815	0,13888	0,26528	0,58012	0,000088791	0,037599	0,044218	0,35316
https://www.youtube.com/watch?v=PYkB5W4lYsQ	Boudu Saved From Drowning	1932	Comedy	25782	1	0,69319	0,11899	0	0,39604	0,7583	0,092126	0,080569	0,084295	0,28517	0,07864	0,012579	0,20681	0,019095	0,081409	0,029794	0,028902	0,074046	0,1094	0,34844	0,000022623	0,026934	0,013741	0,24354
https://www.youtube.com/watch?v=TQSlPA9ZR74	Camille	1936	Drama|Romance	25833	1	0,4117	0,049297	0	0,34511	0,67952	0,075094	0,083636	0,056698	0,4683	0,064729	0,010983	0,23158	0,04532	0,23604	0,066314	0,067805	0,13474	0,16383	0,50743	0,00030947	0,10712	0,032971	0,36674
https://www.youtube.com/watch?v=A1cy2DdFujk	Letter from an Unknown Woman	1948	Drama|Romance	25941	0,99717	0,4923	0,13583	0,05608	0,41224	0,70631	0,098923	0,10613	0,079277	0,30434	0,084744	0,013326	0,22197	0,018771	0,098678	0,10229	0,047215	0,24077	0,14704	0,69191	0,000061152	0,1334	0,01008	0,35823
https://www.youtube.com/watch?v=ErzxugAp_xc	Mr. Arkadin	1955	Crime|Drama|Mystery|Thriller	26002	1	0,44164	0,13425	0,000011119	0,35639	0,64281	0,026838	0,036513	0,019906	0,43391	0,023526	0,0025648	0,21176	0,15782	0,41089	0,084127	0,11533	0,20063	0,27955	0,50979	0,00035108	0,10199	0,063589	0,38599
https://www.youtube.com/watch?v=bHpVeD9kJEI	Floating Weeds	1959	Drama	26055	0	0,82575	0,26151	0,44177	0,785	0,92621	0,053584	0,038499	0,058204	0,58004	0,04714	0,004326	0,27658	0,094458	0,013815	0,0010509	0,016927	0,0084496	0,035142	0,0032477	0,000020165	0,0013675	0,0042056	0,0039932
https://www.youtube.com/watch?v=NGgJ_a2lZK0	Heart in Winter A	1992	Drama|Romance	26796	0,024194	0,25165	0,065516	0,24713	0,11423	0,40394	0,045584	0,042184	0,041646	0,43358	0,040845	0,0043815	0,31811	0,08536	0,13154	0,063739	0,07217	0,16258	0,18681	0,35322	0,00024571	0,13321	0,059364	0,31701
https://www.youtube.com/watch?v=jFIs9iy-cm0	2046	2004	Drama|Romance|Sci-Fi	27266	0,072562	0,063658	0,019719	0,66772	0,084906	0,17566	0,047244	0,054696	0,03713	0,61375	0,043602	0,0063917	0,412	0,12242	0,45342	0,043404	0,089062	0,19195	0,23094	0,40385	0,00054559	0,24347	0,074193	0,37971
https://www.youtube.com/watch?v=R94tzhCXBtw	Brown Bunny The	2003	Drama	27664	0,075758	0,91863	0,37998	0,31196	0,70154	0,8218	0,12852	0,17682	0,098907	0,37875	0,11896	0,036575	0,53189	0,014898	0,035425	0,028235	0,20574	0,38405	0,30516	0,53266	0,0025472	0,17907	0,14641	0,33369
https://www.youtube.com/watch?v=oyAlgfHgrk0	Saddest Music in the World The	2003	Comedy|Drama|Fantasy|Musical|Romance	27792	0,8424	0,47673	0,1208	0,19825	0,54619	0,70466	0,010716	0,035349	0,0073497	0,438	0,010769	0,0020685	0,33503	0,31017	0,17979	0,014012	0,18627	0,31166	0,42809	0,83849	0,00054886	0,1238	0,13428	0,53197
	Million Dollar Baby	2004	Drama	30707	0,043195	0,12893	0,014956	0,26425	0,22651	0,29707	0,029579	0,041061	0,025088	0,6566	0,02602	0,0033893	0,22809	0,22743	0,29357	0,032211	0,1055	0,1976	0,12792	0,35709	0,001136	0,099678	0,024477	0,33992
https://www.youtube.com/watch?v=zHMxMJ6qkOU	Goodbye Dragon Inn	2003	Comedy|Drama	30747	0,068493	0	0	0,6781	0,048857	0	0,28269	0,3502	0,14756	0,29207	0,24765	0,16129	0,34313	0,0029162	0,28163	0,054403	0,20983	0,1489	0,21428	0,15483	0,0018722	0,083586	0,084665	0,29964
https://www.youtube.com/watch?v=euB6PWW6tcI	Elevator to the Gallows	1958	Crime|Drama|Thriller	32179	1	0,47544	0,16599	0	0,39636	0,6451	0,10236	0,12526	0,079549	0,36533	0,098346	0,025291	0,65843	0,020079	0,018058	0,13452	0,036349	0,13986	0,14604	0,50118	0,000048225	0,0692	0,016339	0,24181
https://www.youtube.com/watch?v=5UnjrG_N8hU	Star Wars: Episode III - Revenge of the Sith	2005	Action|Adventure|Fantasy|Sci-Fi	33493	0,01252	0,17512	0,07315	0,38009	0,32251	0,35587	0,010319	0,022715	0,010537	0,69929	0,0090974	0,001841	0,14723	0,55621	0,073416	0,045838	0,29126	0,54849	0,70314	0,88601	0,0012713	0,3472	0,46799	1
https://www.youtube.com/watch?v=mN8cE2TSjEo	Detective Story	1951	Crime|Drama|Film-Noir	39369	1	0,53817	0,026189	3,5378E-06	0,41659	0,79839	0,098469	0,10512	0,066734	0,4265	0,091717	0,016544	0,53163	0,025618	0,033156	0,046714	0,051649	0,17455	0,10566	0,3128	0,00019607	0,06526	0,0090443	0,18402
https://www.youtube.com/watch?v=FppW5ml4vdw	Lives of Others	2006	Drama	44555	0,035494	0,33997	0,13201	0,3961	0,26284	0,51313	0,025931	0,023464	0,026593	0,64868	0,024586	0,0023676	0,39394	0,25284	0,21877	0,01424	0,044407	0,095114	0,082171	0,18648	0,000079796	0,071014	0,011654	0,19034
https://www.youtube.com/watch?v=6g2hpyzVmhA	Mouchette	1967	Drama	44657	1	0,14421	0,030198	0,10848	0,11457	0,29711	0,043212	0,038852	0,041646	0,26282	0,036114	0,0037718	0,11675	0,052281	0,14762	0,083549	0,062403	0,13382	0,29195	0,53978	0,000075899	0,035584	0,060424	0,51173
	Hard Candy	2005	Drama|Thriller	44974	0,062983	0,59452	0,33325	0,50117	0,53967	0,65805	0,032838	0,049649	0,024084	0,43207	0,032204	0,0067109	0,52964	0,12383	0,24709	0,052179	0,38699	0,6827	0,52047	0,59632	0,0026785	0,47364	0,28164	0,35251
https://www.youtube.com/watch?v=ixWjtoYSUMM	Silent Hill	2006	Fantasy|Horror|Thriller	45081	0,20882	0,016647	0,015279	0,16251	0,074709	0,041505	0,036014	0,075151	0,027095	0,58983	0,031585	0,0070631	0,23662	0,16472	0,34202	0,049534	0,095641	0,20548	0,23204	0,55935	0,0002349	0,091545	0,064261	0,50562
https://www.youtube.com/watch?v=iojhqm0JTW4	Departed The	2006	Crime|Drama|Thriller	48516	0,028628	0,42547	0,1724	0,06961	0,37424	0,60832	0,0028848	0,00060067	0,0054663	0,74671	0,0030781	0,000010775	0,17869	0,98579	0	0,076806	0,11755	0,21176	0,26835	0,67677	0,00038283	0,15125	0,084783	0,5065
https://www.youtube.com/watch?v=P5l5J4L1ZdQ	Away from Her	2006	Drama|Romance	52967	0,029114	0,48716	0,14167	0,21591	0,47306	0,70285	0,044471	0,060681	0,033618	0,4728	0,039627	0,0066403	0,29935	0,092329	0,01569	0,063126	0,035677	0,062457	0,082648	0,19651	0,000049249	0,04191	0,0093703	0,20309
https://www.youtube.com/watch?v=ZkMDs3FXVzg	Paranoid Park	2007	Crime|Drama	53447	0,10303	0,50841	0,33925	0,36176	0,44466	0,56383	0,11249	0,13809	0,086302	0,28631	0,10373	0,021868	0,50542	0,014308	0,060884	0,033332	0,1666	0,30793	0,31431	0,57739	0,00055377	0,12001	0,12313	0,37647
https://www.youtube.com/watch?v=aO1bYukdvLI	Darjeeling Limited The	2007	Adventure|Comedy|Drama	55269	0,003067	0,53605	0,16893	0,69956	0,29029	0,668	0,046131	0,099087	0,022579	0,33698	0,040436	0,010599	0,25436	0,064277	0,093941	0,06705	0,16321	0,30814	0,30826	0,59748	0,00077266	0,27462	0,1267	0,78424
https://www.youtube.com/watch?v=vCXVToxZNB4	We Own the Night	2007	Crime|Drama	55272	0,053071	0,14366	0,051451	0,55837	0,11882	0,28009	0,020636	0,059724	0,020947	0,56498	0,017785	0,0041614	0,15691	0,2643	0,49191	0,068538	0,22695	0,38297	0,37484	0,64184	0,0015991	0,27545	0,19317	0,58644
https://www.youtube.com/watch?v=zpCZfBWo6Ds	Caramel	2007	Comedy	57792	0,024641	0,45767	0,11837	0,61186	0,36503	0,66144	0,023571	0,027588	0,023583	0,36846	0,019535	0,0019912	0,083553	0,14861	0,071837	0,04787	0,10957	0,24612	0,19726	0,50647	0,00041982	0,15502	0,042375	0,41796
https://www.youtube.com/watch?v=EXeTwQWrcwY	Dark Knight The	2008	Action|Crime|Drama|IMAX	58559	0,037376	0,19031	0,11548	0,51422	0,33351	0,32586	0,0040906	0,023997	0,0070246	0,79013	0,0040801	0,001152	0,17692	0,99645	0,52901	0,039655	0,25914	0,46326	0,47021	0,75746	0,0012866	0,2987	0,18768	0,7858
https://www.youtube.com/watch?v=kA4mk1ecGs8	Where the Sidewalk Ends	1950	Crime|Drama|Film-Noir	59832	1	0,53723	0,054055	0,002106	0,45705	0,78951	0,11189	0,12893	0,073758	0,36264	0,092178	0,024105	0,086641	0,018274	0,036215	0,045103	0,053546	0,1827	0,13287	0,45023	0,000074499	0,076024	0,017007	0,32064
https://www.youtube.com/watch?v=2Xg465lKEHA	Aleksandra	2007	Drama|War	60391	0,11503	0,44125	0,36523	0,41904	0,24297	0,44319	0,047955	0,047942	0,042148	0,36482	0,045558	0,0052589	0,50551	0,06756	0,28873	0,01932	0,13753	0,29885	0,17792	0,39665	0,00074666	0,24446	0,037669	0,34558
https://www.youtube.com/watch?v=Wq0XhT1SRho	Autumn Afternoon An	1962	Drama	61967	0,00165	0,36886	0,040864	0,15324	0,28258	0,61005	0,075619	0,058185	0,073758	0,53234	0,06554	0,0073108	0,2504	0,05281	0,014604	0,045453	0,010502	0	0,017777	0	0,000057838	0	0	0
https://www.youtube.com/watch?v=ncSurQDlOD4	Tattooed Life	1965	Crime|Drama	63768	0,010563	0,21598	0,065615	0,087011	0,20439	0,42356	0,1033	0,067941	0,1154	0,15947	0,08871	0,007598	0,23223	0,010482	0	0,034366	0,0064434	0,022881	0,10476	0,52247	8,4245E-06	0,0069387	0,010818	0,33102
	Manhattan Melodrama	1934	Crime|Drama|Romance	65091	1	0,41486	0,13144	0	0,28294	0,60073	0,071209	0,079285	0,054436	0,35871	0,062549	0,011245	0,29189	0,035986	0,27304	0,074459	0,063857	0,11799	0,24991	0,57389	0,00018158	0,06567	0,12003	0,66373
